# Supplementary material for: Comparative transcriptomics reveals context- and strain-specific regulatory programmes of Agrobacterium during plant colonization
Source: Microb Genom. 2025 Aug 22;11(8):001485. doi: 10.1099/mgen.0.001485 (PMC12373482; doi:10.1099/mgen.0.001485)
Supplement: Uncited Table S2. [file mgen-11-01485-s002.xlsx]

## Sheet: Sheet1
Locus	Contig	Start	End	Length	Strand	Gene	Product	KEGG	COG	Category	Expression_A1	Expression_A2	Expression_A3	Expression_B1	Expression_B2	Expression_B3	Expression_C1	Expression_C2	Expression_C3	Expression_D1	Expression_D2	Expression_D3	log2FC_B/A	p-adj_B/A	DEG_B/A	log2FC_C/B	p-adj_C/B	DEG_C/B	log2FC_D/A	p-adj_D/A	DEG_D/A
At1D1108_00010	CP032921	1	1563	1563	1	dnaA	chromosomal replication initiator protein DnaA	K02313	COG0593	L	4838.32	3568.82	1648.07	3916.73	2173.11	1705.41	2480.6	1155.98	1929.84	1090.86	1586.7	1901.95	-0.367048	0.959317	NS	-0.486579	0.976827	NS	-1.13437	0.0353804	NS
At1D1108_00020	CP032921	1638	2837	1200	-1	hemN	oxygen-independent coproporphyrinogen III oxidase	NA	NA	?	456.032	461.065	325.342	396.702	347.656	368.203	351.36	311.521	361.005	236.257	252.84	263.463	-0.152123	0.963102	NS	-0.124283	0.999125	NS	-0.716234	0.00108404	NS
At1D1108_00030	CP032921	2843	3487	645	-1	rdgB	XTP/dITP diphosphohydrolase	K01519	NA	?	215.006	273.388	190.306	220.142	209.209	196.43	206.131	180.203	142.098	161.512	218.71	218.925	-0.110835	0.999948	NS	-0.245407	0.999125	NS	-0.174239	0.604661	NS
At1D1108_00040	CP032921	3505	4221	717	-1	rph	ribonuclease PH	K00989	COG0689	J	410.839	449.243	233.015	333.006	288.175	273.687	217.843	199.373	195.865	137.991	243.786	219.552	-0.283613	0.928056	NS	-0.546571	0.617014	NS	-0.858158	0.0175333	NS
At1D1108_00050	CP032921	4397	5449	1053	1	hrcA	heat-inducible transcription repressor	K03705	COG1420	K	1647.47	1301.92	718.517	1307.44	876.831	789.829	1321.11	600.995	1065.73	563.986	612.25	616.628	-0.301596	0.958335	NS	0.00446457	0.999125	NS	-1.0315	0.0171719	NS
At1D1108_00060	CP032921	5563	6198	636	1	grpE	GRPE protein	K03687	COG0576	O	1606.38	1538.36	723.541	1057.13	1273.71	1022.42	1578.78	735.188	1628.36	580.713	807.278	807.325	-0.204895	0.999948	NS	0.231689	0.999125	NS	-0.816166	0.0729391	NS
At1D1108_00070	CP032921	6327	6788	462	-1	ptsN	nitrogen regulatory IIA protein	K02806	COG1762	GT	1333.86	1293.05	564.639	1221.39	871.703	687.094	1215.7	547.318	1004.29	906.873	1145.1	1194.99	-0.197953	0.999948	NS	-0.00874921	0.999125	NS	0.0262469	0.965765	NS
At1D1108_00080	CP032921	6871	7452	582	-1	NA	sigma-54 modulation protein	NA	NA	?	3093.62	3276.22	1376.74	2905.42	2051.07	1669.24	3045.12	1353.44	2605.77	2621.83	3546.03	3511.58	-0.225011	0.999948	NS	0.0793473	0.999125	NS	0.321951	0.559201	NS
At1D1108_00090	CP032921	7687	9237	1551	-1	rpoN	RNA polymerase sigma-54 factor	K03092	COG1508	K	506.702	499.487	356.746	777.759	515.843	508.745	751.91	446.672	610.636	339.228	436.028	424.05	0.405505	0.704422	NS	0.00139181	0.999125	NS	-0.18182	0.644233	NS
At1D1108_00100	CP032921	9391	10200	810	-1	NA	ABC transporter, nucleotide binding/ATPase protein	K06861	COG1137	M	1253.06	948.729	477.964	1188.99	759.92	670.656	1117.32	419.834	781.538	834.742	1100.52	1171.78	-0.0316664	0.999948	NS	-0.178635	0.999125	NS	0.214798	0.724774	NS
At1D1108_00110	CP032921	10210	10776	567	-1	NA	hypothetical protein	K09774	COG1934	M	5262.85	4208.69	1654.97	4095.53	2793.55	2047.31	3457.38	1338.1	2640.33	1508.49	2032.47	2043.09	-0.315974	0.975842	NS	-0.265885	0.999125	NS	-0.994291	0.072956	NS
At1D1108_00120	CP032921	10790	11455	666	-1	NA	membrane protein	K11719	COG3117	M	2054.2	1516.19	754.945	1401.31	1217.31	1018.31	1855.18	805.161	1670.61	901.646	1104	1159.24	-0.249177	0.993547	NS	0.250493	0.999125	NS	-0.449653	0.391073	NS
At1D1108_00130	CP032921	11705	12658	954	1	sppA	proteinase IV	K04773	COG0616	O	1314.69	1220.64	611.116	1256.04	1141.42	953.384	1716.98	823.373	1419.06	925.69	1166.69	1119.72	0.0923549	0.999948	NS	0.238886	0.999125	NS	0.0314479	0.951151	NS
At1D1108_00140	CP032921	12685	12987	303	1	ihfB	integration host factor beta subunit	K05788	COG0776	L	1044.9	956.118	415.157	914.09	745.563	575.318	845.606	384.368	624.078	758.428	915.937	859.391	-0.110753	0.999948	NS	-0.272907	0.999125	NS	0.0705854	0.901771	NS
At1D1108_00150	CP032921	13053	13394	342	1	NA	membrane protein	NA	NA	?	1175	1084.68	506.228	1057.13	903.495	693.669	1025.97	487.889	789.219	1023.96	1232.16	1167.39	-0.057842	0.999948	NS	-0.207625	0.999125	NS	0.309588	0.538706	NS
At1D1108_00160	CP032921	13488	14621	1134	1	rlmI	23S rRNA (cytosine1962-C5)-methyltransferase	K06969	COG1092	J	449.184	486.187	352.35	508.449	426.622	387.107	353.702	302.894	324.521	2054.71	1427.19	1037.54	0.0403275	0.999948	NS	-0.432338	0.751359	NS	1.81458	8.931e-10	Up
At1D1108_00170	CP032921	14618	15478	861	1	trmH	rRNA methylase	K03437	COG0566	J	239.656	203.932	232.387	250.313	208.183	244.099	145.229	196.498	203.545	248.279	335.727	364.457	0.0540182	0.999948	NS	-0.356164	0.777	NS	0.485641	0.0806611	NS
At1D1108_00180	CP032921	15478	15966	489	1	lspA	lipoprotein signal peptidase	K03101	COG0597	MU	204.05	128.566	145.713	213.437	142.549	158.623	180.365	132.276	147.858	197.578	290.453	333.092	0.105916	0.999948	NS	-0.167812	0.999125	NS	0.780689	0.0289696	NS
At1D1108_00190	CP032921	16022	18253	2232	1	barA	two component sensor kinase/response regulator hybrid	NA	NA	?	369.755	406.387	492.41	517.389	433.801	491.486	267.033	417.917	276.515	502.308	419.311	438.477	0.181736	0.962957	NS	-0.572042	0.233749	NS	0.0972318	0.767352	NS
At1D1108_00200	CP032921	18349	19230	882	1	NA	hypothetical protein	K22310	COG3176	R	1094.2	1155.62	567.151	1004.61	756.844	638.603	829.209	537.732	723.931	858.263	1087.28	947.212	-0.229323	0.96697	NS	-0.201285	0.999125	NS	0.0404576	0.930707	NS
At1D1108_00210	CP032921	19358	22072	2715	1	mutS	DNA mismatch repair protein MutS	K03555	COG0249	L	535.46	557.12	634.983	446.988	451.235	553.949	337.305	467.76	357.165	421.814	401.898	363.202	-0.251668	0.768192	NS	-0.311891	0.736801	NS	-0.543727	0.0164954	NS
At1D1108_00220	CP032921	22168	24996	2829	1	glnD	uridylyltransferase/uridylyl-removing enzyme UTase	K00990	COG2844	OT	566.958	469.931	567.151	632.488	579.426	545.73	447.398	478.304	453.177	603.188	661.007	739.578	0.128174	0.960404	NS	-0.346542	0.400547	NS	0.317815	0.103944	NS
At1D1108_00230	CP032921	25004	26593	1590	1	mviN	virulence factor MviN	K03980	COG0728	M	124.621	79.7997	332.879	197.792	234.847	323	98.3807	289.474	140.178	355.432	358.016	398.331	0.483297	0.925224	NS	-0.506914	0.999125	NS	1.03963	0.104701	NS
At1D1108_00240	CP032921	26593	26997	405	1	NA	hypothetical protein	NA	NA	?	49.3007	32.511	132.524	80.4578	106.655	110.132	32.7936	119.816	80.6501	90.426	98.9073	111.658	0.45163	NA	NS	-0.329969	NA	NS	0.468576	0.535066	NS
At1D1108_00250	CP032921	27101	28165	1065	1	trpS	tryptophan-tRNA ligase	K01867	COG0180	J	351.952	487.665	376.216	398.937	421.494	359.163	332.621	265.511	295.717	268.664	433.242	474.86	-0.042299	0.999948	NS	-0.404574	0.753928	NS	-0.0463199	0.903469	NS
At1D1108_00260	CP032921	28281	28772	492	1	NA	universal stress protein UspA	NA	NA	?	343.735	390.132	200.356	455.928	355.86	288.481	320.909	196.498	299.557	348.637	529.363	471.724	0.240637	0.967943	NS	-0.435894	0.87363	NS	0.536047	0.201397	NS
At1D1108_00270	CP032921	28942	29505	564	1	NA	iron transporter	NA	NA	?	3545.54	2213.7	1138.07	2684.16	2078.76	1710.34	4717.59	2021.53	4040.19	686.819	897.827	1036.91	-0.0910591	0.999948	NS	0.735244	0.62923	NS	-1.39512	0.00435142	Down
At1D1108_00280	CP032921	29527	30195	669	1	NA	O-sialoglycoprotein endopeptidase	K14742	COG1214	J	1962.44	1078.77	601.695	1356.61	984.512	810.376	1827.07	890.469	1557.31	391.497	490.357	543.863	-0.2082	0.999948	NS	0.438844	0.999125	NS	-1.35245	0.00548807	Down
At1D1108_00290	CP032921	30235	30729	495	1	rimI	ribosomal-protein-alanine N-acetyltransferase	K03789	COG0456	J	290.326	159.599	141.317	184.383	155.881	176.705	138.201	136.11	117.135	90.426	91.942	91.5847	-0.186189	0.993547	NS	-0.40011	0.87363	NS	-1.10241	0.00110381	Down
At1D1108_00300	CP032921	30799	31227	429	1	fur	ferric uptake regulator	K03711	COG0735	P	309.499	316.243	158.275	249.196	227.668	224.374	194.419	147.613	165.141	134.855	231.944	233.353	-0.153862	0.999948	NS	-0.473367	0.824575	NS	-0.379468	0.389007	NS
At1D1108_00310	CP032921	31258	32052	795	1	plsC	1-acyl-sn-glycerol-3-phosphate acyltransferase	K22617	COG0204	I	242.395	229.055	191.563	162.033	168.187	194.786	103.066	149.53	144.018	155.763	229.855	218.925	-0.329666	0.764801	NS	-0.391358	0.769295	NS	-0.129893	0.710678	NS
At1D1108_00320	CP032921	32117	33520	1404	1	miaB	miaB protein	K06168	COG0621	J	5387.47	5701.24	2242.85	3955.84	3126.85	2461.54	3455.04	1890.21	2959.09	1708.16	2086.11	2060.66	-0.481808	0.76671	NS	-0.201386	0.999125	NS	-1.18673	0.00502051	Down
At1D1108_00330	CP032921	33540	34616	1077	1	phoH	phosphate starvation inducible protein	K06217	COG1702	T	7703.24	7801.16	2967.65	5765.03	4174.95	3409.99	4848.76	2763.43	4694.99	2582.63	3084.93	2879.9	-0.468274	0.803872	NS	-0.117697	0.999125	NS	-1.11149	0.0119366	NS
At1D1108_00340	CP032921	34626	35132	507	1	ybeY	16S rRNA maturation RNase YbeY	K07042	COG0319	J	3159.35	2422.07	950.904	2417.09	1397.8	1185.98	1707.61	898.138	1728.22	759.474	1091.46	1030.01	-0.384957	0.946028	NS	-0.207309	0.999125	NS	-1.1805	0.0249891	NS
At1D1108_00350	CP032921	35148	36293	1146	1	NA	hemolysin	K06189	COG4535	P	3089.51	2538.81	1140.58	2803.73	2397.7	2066.21	3045.12	1675.5	3272.09	1055.84	1307.39	1303.51	0.103293	0.999948	NS	0.136529	0.999125	NS	-0.883683	0.0474972	NS
At1D1108_00360	CP032921	36493	38082	1590	1	lnt	apolipoprotein N-acyltransferase	K03820	COG0815	M	976.428	563.031	405.108	700.654	424.571	470.939	780.019	387.244	662.483	525.307	542.597	484.897	-0.283351	0.964012	NS	0.193842	0.999125	NS	-0.322632	0.531501	NS
At1D1108_00370	CP032921	38217	38636	420	1	NA	transcriptional regulator	NA	NA	?	1895.34	1201.43	503.087	1547.7	864.525	794.761	1721.66	648.921	1336.49	1267.53	1507.29	1410.15	-0.165933	0.999948	NS	0.207858	0.999125	NS	0.218293	0.750842	NS
At1D1108_00380	CP032921	38825	40087	1263	1	metK	S-adenosylmethionine synthetase	K00789	COG0192;COG1812	H	4243.97	4111.16	1581.49	4653.14	2914.57	2468.11	4834.71	1623.74	3274.01	889.102	2156.46	2771.38	0.0145749	0.999948	NS	-0.0447372	0.999125	NS	-0.772269	0.250109	NS
At1D1108_00390	CP032921	40261	40959	699	1	trmB	tRNA (guanine-N7-)-methyltransferase	K03439	COG0220	J	398.514	351.71	195.331	339.711	224.592	216.155	208.473	147.613	207.386	130.151	200.601	207.634	-0.272906	0.963102	NS	-0.47584	0.855553	NS	-0.808403	0.0524662	NS
At1D1108_00400	CP032921	40972	41871	900	-1	rbsK	ribokinase	K00852	COG0524	G	1396.85	1433.44	746.78	693.949	608.141	533.402	599.654	383.41	545.348	334.524	383.092	392.685	-0.961096	0.0244964	NS	-0.268407	0.999125	NS	-1.68608	8.70999e-08	Down
At1D1108_00410	CP032921	41925	43118	1194	-1	rmuC	DNA recombination protein RmuC	K09760	COG1322	L	5264.22	5404.21	2289.96	1802.48	1593.68	1289.53	1475.71	811.87	1401.78	467.811	406.077	451.651	-1.46725	0.00135347	Down	-0.346536	0.999125	NS	-3.28861	3.84115e-19	Down
At1D1108_00420	CP032921	43267	43779	513	1	def	polypeptide deformylase	K01462	COG0242	J	197.203	215.755	150.11	127.392	127.166	137.254	133.517	118.857	126.736	101.925	153.933	139.259	-0.512231	0.342952	NS	-0.0547462	0.999125	NS	-0.504173	0.0947251	NS
At1D1108_00430	CP032921	43827	44762	936	1	fmt	methionyl-tRNA formyl transferase	K00604	COG0223	J	153.38	156.644	231.131	106.16	118.962	182.458	91.3535	198.415	74.8894	135.378	95.4246	119.186	-0.411333	0.88695	NS	-0.140841	0.999125	NS	-0.632744	0.221348	NS
At1D1108_00440	CP032921	44762	45562	801	1	truA	tRNA pseudouridine synthase I	K06173	COG0101	J	298.543	319.199	263.163	239.139	191.775	226.84	161.625	196.498	168.981	128.06	163.685	173.133	-0.416924	0.383131	NS	-0.308293	0.825155	NS	-0.919733	8.24865e-05	NS
At1D1108_00450	CP032921	45578	46174	597	-1	NA	membrane protein	NA	NA	?	165.705	153.688	149.482	108.395	109.732	143.829	100.723	126.525	107.533	80.4948	121.893	106.012	-0.367095	NA	NS	-0.102799	0.999125	NS	-0.606001	0.0437147	NS
At1D1108_00460	CP032921	46158	47354	1197	-1	dapE	succinyl-diaminopimelate desuccinylase	K01439	COG0624	E	655.973	743.319	431.487	630.253	494.307	429.023	555.148	378.617	522.305	447.948	677.724	645.484	-0.234579	0.960283	NS	-0.0970083	0.999125	NS	-0.0451353	0.916603	NS
At1D1108_00470	CP032921	47369	48223	855	-1	dapD	2,3,4,5-tetrahydropyridine-2-carboxylate N-succinyltransferase	K00674	COG2171	E	484.79	481.753	351.093	506.214	416.367	417.516	480.192	345.069	441.655	498.127	654.738	677.476	0.0282338	0.999948	NS	-0.0870289	0.999125	NS	0.478209	0.0898284	NS
At1D1108_00480	CP032921	48368	49228	861	1	NA	lysine decarboxylase	NA	NA	?	182.139	234.966	207.892	203.38	183.57	181.636	213.158	173.493	172.822	274.937	252.144	272.245	-0.13672	0.96697	NS	-0.0330023	0.999125	NS	0.356777	0.112792	NS
At1D1108_00490	CP032921	49395	51740	2346	1	mcp	methyl-accepting chemotaxis protein	K03406	COG0840	NT	195.833	307.376	447.817	188.852	307.66	335.328	124.147	330.691	197.785	314.139	319.707	333.092	-0.196077	0.999948	NS	-0.33897	0.999125	NS	0.0199679	0.974375	NS
At1D1108_00500	CP032921	51812	52756	945	-1	iunH	inosine-uridine preferring nucleoside hydrolase	NA	NA	?	445.076	533.475	337.904	509.566	454.311	399.435	550.464	341.235	410.931	476.174	759.218	701.313	0.0535159	0.999948	NS	-0.071058	0.999125	NS	0.560139	0.105557	NS
At1D1108_00510	CP032921	52969	53394	426	1	hspC	small heat shock protein	NA	NA	?	5881.85	4205.74	1973.41	3626.19	2905.34	2417.16	5933.29	2552.55	5261.46	1479.75	1319.92	1240.78	-0.430296	0.870961	NS	0.618996	0.761392	NS	-1.57734	0.000585332	Down
At1D1108_00520	CP032921	53451	53708	258	1	NA	hypothetical protein	NA	NA	?	1298.25	1024.1	479.22	1514.17	1193.72	877.771	2009.78	839.668	1697.49	1265.96	1967	2023.02	0.357235	0.949176	NS	0.341516	0.999125	NS	0.909119	0.0789944	NS
At1D1108_00530	CP032921	53752	54348	597	-1	NA	hypothetical protein	NA	NA	?	502.593	289.643	251.858	1015.78	310.737	416.695	637.132	340.276	585.673	2692.92	3225.63	3370.44	0.740556	0.573031	NS	-0.159353	0.999125	NS	3.15504	4.52251e-11	Up
At1D1108_00540	CP032921	54471	55184	714	-1	NA	hydrolase	K07025	COG1011	H	161.597	113.788	155.134	134.096	142.549	141.364	131.174	155.281	130.576	165.171	243.786	232.098	-0.0481582	0.999948	NS	0.00597171	0.999125	NS	0.566389	0.0540443	NS
At1D1108_00550	CP032921	55291	56208	918	1	NA	membrane protein	NA	NA	?	108.188	132.999	260.023	119.569	150.753	189.855	93.6959	164.866	109.454	156.808	109.355	129.85	-0.132596	0.999948	NS	-0.309998	0.999125	NS	-0.350134	0.513641	NS
At1D1108_00560	CP032921	56257	57141	885	-1	argB	acetylglutamate kinase	K00930	COG0548	E	367.016	443.331	312.153	397.819	363.039	358.341	428.659	294.267	437.815	527.92	670.062	681.867	5.53322e-05	0.999965	NS	0.0443214	0.999125	NS	0.748235	0.00459713	NS
At1D1108_00570	CP032921	57502	57879	378	1	NA	hypothetical protein	NA	NA	?	660.082	688.641	299.591	583.319	424.571	373.957	597.312	327.815	577.992	226.849	300.204	320.546	-0.251817	0.979918	NS	0.11804	0.999125	NS	-0.956727	0.0293981	NS
At1D1108_00580	CP032921	57893	58546	654	-1	cgpA	GTP-binding protein	K03978	COG0218	D	814.831	777.308	373.076	688.361	556.865	451.214	601.996	335.484	539.587	406.133	660.31	759.651	-0.210238	0.999948	NS	-0.203052	0.999125	NS	-0.103795	0.851445	NS
At1D1108_00590	CP032921	58543	60342	1800	-1	yidC	preprotein translocase 60 kD membrane subunit	K03217	COG0706	M	1769.35	1867.9	1008.69	1817.01	1510.61	1223.78	1749.77	931.686	1493.95	1549.26	2875.28	3497.16	-0.028971	0.999948	NS	-0.125676	0.999125	NS	0.770619	0.0920177	NS
At1D1108_00600	CP032921	60342	60725	384	-1	rnpA	ribonuclease P protein component	K03536	COG0594	J	1429.72	1318.17	562.126	1216.92	807.095	614.768	782.361	361.364	660.563	674.275	1274.65	1450.93	-0.326171	0.967943	NS	-0.550869	0.910481	NS	0.0396392	0.953166	NS
At1D1108_00610	CP032921	61248	63275	2028	1	mcpA	methyl-accepting chemotaxis protein	K03406	COG0840	NT	219.114	242.355	383.125	398.937	381.498	346.835	161.625	311.521	168.981	301.594	278.612	323.056	0.409343	0.766904	NS	-0.795378	0.212125	NS	0.0902374	0.845096	NS
At1D1108_00620	CP032921	63411	64949	1539	1	NA	two component sensor kinase	NA	NA	?	577.914	765.486	469.799	560.97	610.192	567.921	510.643	457.216	620.238	599.529	518.218	505.598	-0.0559159	0.999948	NS	-0.13393	0.999125	NS	-0.154887	0.6208	NS
At1D1108_00630	CP032921	65418	66230	813	1	ubiE	ubiquinone/menaquinone biosynthesis methyltransferase	NA	NA	?	580.653	521.653	327.227	264.84	243.051	258.071	210.816	237.714	268.834	162.558	110.748	121.695	-0.895387	0.0234127	NS	-0.0930547	0.999125	NS	-1.84834	1.67537e-10	Down
At1D1108_00640	CP032921	66448	67593	1146	1	NA	multiple sugar transport system ATP-binding protein	K10112	COG3839	G	50.6702	28.0777	212.917	29.0542	99.4767	169.308	23.424	164.866	55.687	219.531	189.456	178.778	0.022432	NA	NS	-0.27436	0.999125	NS	1.00109	0.349317	NS
At1D1108_00650	CP032921	67590	68516	927	1	NA	multiple sugar transport system permease protein	K02025	COG1175	G	20.542	23.6443	176.489	17.8795	70.7618	125.748	14.0544	132.276	55.687	141.65	185.974	158.078	-0.0515031	NA	NS	-0.0732584	NA	NS	1.12562	0.340053	NS
At1D1108_00660	CP032921	68516	69337	822	1	NA	multiple sugar transport system permease protein	K02026	COG0395;COG3833	G	19.1725	23.6443	148.225	12.2922	68.7107	112.598	16.3968	126.525	49.9262	158.899	251.447	183.169	0.00832679	NA	NS	0.00734832	0.999125	NS	1.62139	0.14127	NS
At1D1108_00670	CP032921	69380	70672	1293	1	NA	multiple sugar transport system substrate-binding protein	K02027	COG1653;COG2182	G	58.887	53.1998	267.56	46.9337	148.702	186.567	44.5056	214.71	72.9691	619.915	930.564	859.391	0.00202387	0.999948	NS	-0.190478	0.999125	NS	2.65692	0.000876755	Up
At1D1108_00680	CP032921	70738	71538	801	1	NA	3'-5' exonuclease	K03651	COG1409	T	49.3007	25.1221	127.499	30.1717	87.1703	101.092	21.0816	100.645	32.6441	142.695	156.023	153.059	0.100689	NA	NS	-0.473098	NA	NS	1.14642	0.18078	NS
At1D1108_00690	CP032921	71816	73312	1497	1	cat1	succinyl-CoA:acetate CoA-transferase	K18118	COG0427	C	2897.79	5718.98	2105.93	1833.77	2127.98	1550.89	1733.37	1357.27	1106.06	706.159	2223.32	2068.18	-0.959572	0.315316	NS	-0.393728	0.999125	NS	-1.10117	0.0433036	NS
At1D1108_00700	CP032921	73502	74824	1323	1	NA	esterase	NA	NA	?	753.205	703.419	488.013	595.611	663.52	552.305	466.137	469.677	503.103	409.269	578.816	555.154	-0.0988214	0.999948	NS	-0.332039	0.808921	NS	-0.330414	0.258557	NS
At1D1108_00710	CP032921	74953	75990	1038	1	NA	proline racemase	NA	NA	?	105.449	109.355	215.429	89.3976	140.498	160.267	117.12	166.783	122.895	110.288	77.3148	77.7843	-0.151288	0.999948	NS	0.0667691	0.999125	NS	-0.708153	0.131348	NS
At1D1108_00720	CP032921	76104	77141	1038	1	pyrC	dihydroorotase	K01465	COG0044;COG0418	F	162.966	242.355	317.805	172.09	205.107	244.921	267.033	224.295	182.423	270.233	426.276	425.932	-0.221854	0.975842	NS	0.111203	0.999125	NS	0.627163	0.107206	NS
At1D1108_00730	CP032921	77206	77904	699	1	pyrE	orotate phosphoribosyltransferase	K00762	COG0461	F	235.548	230.532	250.602	163.151	161.009	160.267	145.229	173.493	153.619	139.036	208.959	206.379	-0.567602	0.152695	NS	-0.0263137	0.999125	NS	-0.375526	0.172747	NS
At1D1108_00740	CP032921	78002	78928	927	1	scrK	fructokinase	K00847	COG0524	G	173.922	193.588	265.047	278.25	230.745	231.771	334.963	206.083	234.269	304.208	412.346	449.141	0.218943	0.963102	NS	0.0563179	0.999125	NS	0.873259	0.00626297	NS
At1D1108_00750	CP032921	78948	80018	1071	1	NA	deacetylase	NA	NA	?	110.927	94.5774	209.149	111.747	146.651	180.814	81.9839	196.498	122.895	163.08	149.057	138.004	0.0727373	0.999948	NS	-0.114004	0.999125	NS	0.106507	0.856787	NS
At1D1108_00760	CP032921	80015	80743	729	1	NA	esterase	NA	NA	?	94.493	75.3663	136.92	88.2801	90.2469	127.392	70.2719	157.198	96.012	145.309	167.167	118.558	-0.0141549	NA	NS	0.102187	0.999125	NS	0.477149	0.325779	NS
At1D1108_00770	CP032921	80760	81629	870	-1	NA	hypothetical protein	NA	NA	?	49.3007	48.7665	135.036	60.3434	98.4512	108.489	79.6415	144.737	80.6501	83.1083	85.6732	82.1753	0.177137	NA	NS	0.202744	NA	NS	0.0835497	0.903273	NS
At1D1108_00780	CP032921	81720	83345	1626	-1	pgi	glucose-6-phosphate isomerase	K01810	COG0166	G	771.008	1037.4	619.281	1296.26	919.903	735.585	1262.55	615.373	756.575	1132.68	1794.96	1702.47	0.282915	0.959317	NS	-0.166491	0.999125	NS	0.932693	0.0240716	NS
At1D1108_00790	CP032921	83473	85185	1713	-1	fadD	long-chain acyl-CoA synthetase	K01897	COG0318;COG1022	IQ	1825.5	1949.18	835.966	1500.76	1082.96	879.415	1885.63	837.751	1438.26	1167.17	1244.7	1509.89	-0.412108	0.869082	NS	0.263648	0.999125	NS	-0.232416	0.668227	NS
At1D1108_00800	CP032921	85539	86588	1050	1	fbpC	iron(III) transport system ATP-binding protein	K02010	COG3842	E	294.435	260.088	224.85	193.322	202.03	227.662	201.446	219.502	301.478	183.988	192.242	210.77	-0.315742	0.704422	NS	0.210359	0.999125	NS	-0.403759	0.134485	NS
At1D1108_00810	CP032921	86743	87759	1017	1	fbpA	iron(III) transport system substrate-binding protein	K02012	COG1840	P	423.164	372.398	278.237	193.322	227.668	229.305	196.761	247.299	299.557	173.534	211.049	242.762	-0.717454	0.0821542	NS	0.195535	0.999125	NS	-0.77125	0.00802439	NS
At1D1108_00820	CP032921	87934	89508	1575	1	fbpB	iron(III) transport system permease protein	K02011	COG1178	P	141.055	91.6218	288.914	98.3373	182.545	233.415	84.3263	250.175	109.454	139.559	77.3148	97.2303	-0.0259354	0.999948	NS	-0.200962	0.999125	NS	-0.737644	0.294827	NS
At1D1108_00830	CP032921	89699	91870	2172	1	NA	iron complex outermembrane recepter protein	K02014	COG1629	P	91.7541	75.3663	276.353	59.2259	151.779	219.443	84.3263	275.097	111.374	96.1756	61.2946	48.9288	-0.0488533	0.999948	NS	0.136857	0.999125	NS	-1.10993	0.167044	NS
At1D1108_00840	CP032921	91973	92854	882	1	NA	AraC family transcriptional regulator	NA	NA	?	145.163	66.4997	155.762	82.6928	82.0427	118.351	74.9567	145.696	101.773	84.6764	52.9363	74.6478	-0.381882	NA	NS	0.201921	0.999125	NS	-0.797807	0.108014	NS
At1D1108_00850	CP032921	92983	93375	393	1	NA	photosystem reaction center subunit H	NA	NA	?	2132.26	3369.32	1399.35	1454.95	1455.23	1259.95	1555.35	1037.12	1968.25	13790.2	5171.74	3982.05	-0.7263	0.633438	NS	0.128595	0.999125	NS	1.73375	0.0010937	Up
At1D1108_00860	CP032921	93442	93684	243	-1	NA	hypothetical protein	NA	NA	?	1195.54	1542.79	552.705	650.367	713.771	595.043	702.719	451.465	906.353	1225.19	592.747	480.506	-0.74711	0.555211	NS	0.0711956	0.999125	NS	-0.516264	0.383763	NS
At1D1108_00870	CP032921	94012	94170	159	-1	NA	stress induced protein	NA	NA	?	223.223	598.497	197.843	269.31	438.928	356.697	421.632	380.534	825.703	3679.76	1217.53	957.876	0.0653449	0.999948	NS	0.61134	0.97465	NS	2.52428	6.0204e-05	Up
At1D1108_00880	CP032921	94551	95513	963	-1	npd	2-nitropropane dioxygenase	K00459	COG2070	R	765.53	749.23	401.339	427.991	454.311	362.45	508.3	381.493	422.453	297.935	288.363	398.331	-0.619097	0.294131	NS	0.0732908	0.999125	NS	-0.95678	0.00360619	NS
At1D1108_00890	CP032921	95769	96914	1146	1	NA	hypothetical protein	NA	NA	?	550.525	524.609	330.367	422.404	467.643	446.282	374.784	332.608	512.704	347.069	498.715	468.587	-0.0682004	0.999948	NS	-0.134552	0.999125	NS	-0.0928617	0.814763	NS
At1D1108_00900	CP032921	96976	97857	882	-1	NA	UDP-galactose-lipid carrier transferase	K22468	COG2326	C	246.504	246.788	216.686	239.139	230.745	210.402	356.045	238.673	374.447	379.476	441.6	379.512	-0.0588398	0.999948	NS	0.498998	0.326701	NS	0.761427	0.00196371	NS
At1D1108_00910	CP032921	98089	99357	1269	1	phoR	two-component system, OmpR family, phosphate regulon sensor histidine kinase PhoR	K07636	COG0642	T	243.765	214.277	231.759	207.849	217.413	222.73	178.022	237.714	203.545	213.259	240.303	228.962	-0.0903965	0.999948	NS	-0.0483295	0.999125	NS	-0.017477	0.947364	NS
At1D1108_00920	CP032921	99553	100587	1035	1	pstS	phosphate transport system substrate-binding protein	K02040	COG0226	P	298.543	388.654	289.542	367.648	236.898	246.565	442.713	293.309	345.643	8316.58	13699.4	11147	-0.197555	0.975842	NS	0.341152	0.921177	NS	5.08806	1.01681e-70	Up
At1D1108_00930	CP032921	100862	102346	1485	1	pstC	phosphate transport system permease protein	K02037	COG0573	P	110.927	112.311	263.791	112.864	166.136	218.621	166.31	242.507	165.141	2293.58	4199.38	3406.83	0.0212813	0.999948	NS	0.210008	0.999125	NS	4.33325	1.51143e-24	Up
At1D1108_00940	CP032921	102343	103665	1323	1	pstA	phosphate transport system permease protein	K02038	COG0581	P	225.962	184.721	291.426	208.967	255.358	256.427	243.609	290.433	186.263	2843.45	5171.04	4237.99	0.0319205	0.999948	NS	0.00446998	0.999125	NS	4.11842	3.97242e-43	Up
At1D1108_00950	CP032921	103680	104495	816	1	pstB	phosphate transport system ATP-binding protein	K02036	COG1117	P	403.992	434.465	281.377	357.59	323.043	263.002	320.909	235.797	263.073	2278.94	3944.45	3232.44	-0.243545	0.942133	NS	-0.207935	0.999125	NS	3.08249	3.59145e-27	Up
At1D1108_00960	CP032921	104594	105319	726	1	phoU	phosphate transport system protein	K02039	COG0704	P	104.079	100.488	170.208	82.6928	125.115	137.254	114.778	165.825	78.7298	1168.74	2056.85	1635.35	-0.127721	0.999948	NS	0.070948	0.999125	NS	3.68568	2.90672e-22	Up
At1D1108_00970	CP032921	105351	106034	684	1	phoB	two-component system, OmpR family, phosphate regulon response regulator PhoB	K07657	COG0745	KT	182.139	156.644	157.018	135.214	147.677	148.761	105.408	157.198	99.8525	604.234	1070.57	829.281	-0.197508	0.975842	NS	-0.231113	0.999125	NS	2.33757	9.46184e-16	Up
At1D1108_00980	CP032921	106334	106867	534	-1	gcrA	GcrA cell cycle regulator	K13583	NA	?	702.535	518.698	317.805	427.991	419.443	369.847	452.083	277.972	414.772	355.432	441.6	443.496	-0.334899	0.867755	NS	-0.0941762	0.999125	NS	-0.307543	0.463754	NS
At1D1108_00990	CP032921	107298	108500	1203	1	argD	acetylornithine aminotransferase	K00821	COG0160;COG4992	E	1300.99	1338.86	702.187	1506.35	1083.99	881.88	1335.17	755.317	965.881	927.781	1377.04	1451.55	0.0562518	0.999948	NS	-0.185747	0.999125	NS	0.169952	0.730425	NS
At1D1108_01000	CP032921	108555	109472	918	1	argF	ornithine carbamoyltransferase	K00611	COG0078	E	1602.27	1820.61	760.598	1813.65	1224.49	959.137	983.807	530.064	689.366	555.101	920.813	945.957	-0.0648552	0.999948	NS	-0.861432	0.373467	NS	-0.787688	0.108845	NS
At1D1108_01010	CP032921	109696	110685	990	1	hslO	chaperonin (heat shock protein hsp33)	K04083	COG1281	O	1804.95	1334.43	658.85	1269.45	897.342	750.379	1260.21	595.244	921.715	500.74	614.339	723.895	-0.37988	0.913191	NS	-0.0728661	0.999125	NS	-1.04536	0.0263613	NS
At1D1108_01020	CP032921	110724	111116	393	-1	apaG	apaG protein	K06195	COG2967	P	358.8	375.354	158.903	349.768	289.2	227.662	384.153	192.663	326.441	391.497	328.762	350.029	-0.0382935	0.999948	NS	0.0534495	0.999125	NS	0.267472	0.609308	NS
At1D1108_01030	CP032921	111352	112536	1185	-1	metZ	O-succinylhomoserine sulfhydrylase	K10764	COG0626	E	254.72	273.388	291.426	281.602	260.485	276.974	367.757	254.968	324.521	285.391	580.906	1014.96	-0.00162316	0.999948	NS	0.206264	0.999125	NS	1.19766	0.00767408	Up
At1D1108_01040	CP032921	112731	113828	1098	1	dcd	2'-deoxycytidine 5'-triphosphate deaminase	K01494	COG0717	F	312.238	304.421	280.749	287.19	309.711	263.824	316.224	244.424	259.232	321.457	442.297	400.84	-0.0584607	0.999948	NS	-0.0787207	0.999125	NS	0.377437	0.120035	NS
At1D1108_01050	CP032921	114113	114799	687	1	aqpZ	aquaporin	K06188	COG0580	G	728.555	901.441	423.322	568.792	391.754	334.506	873.715	412.166	602.955	415.541	493.143	558.918	-0.663481	0.471207	NS	0.541435	0.792798	NS	-0.482334	0.314329	NS
At1D1108_01060	CP032921	114890	115183	294	1	NA	hypothetical protein	NA	NA	?	451.923	480.276	256.254	320.714	232.796	189.033	379.469	211.834	303.398	226.326	252.84	282.282	-0.67595	0.353734	NS	0.262912	0.999125	NS	-0.63812	0.119326	NS
At1D1108_01070	CP032921	115319	117256	1938	-1	NA	glycosyl transferase	NA	NA	?	157.488	110.833	283.261	94.9849	145.626	231.771	51.5328	260.719	96.012	150.536	88.4593	96.603	-0.226739	0.999948	NS	-0.196044	0.999125	NS	-0.720724	0.346928	NS
At1D1108_01080	CP032921	117427	118188	762	1	NA	polar amino acid transport system substrate-binding protein	K02030	COG0834	ET	246.504	242.355	206.636	232.434	176.392	212.868	311.539	196.498	243.871	199.669	229.158	233.353	-0.157423	0.978709	NS	0.25962	0.962449	NS	-0.0668379	0.84254	NS
At1D1108_01090	CP032921	118229	119509	1281	-1	NA	polysaccharide biosynthesis protein	NA	NA	?	180.769	183.244	232.387	216.789	183.57	226.84	154.598	202.249	176.662	239.916	271.647	289.809	0.063702	0.999948	NS	-0.220644	0.999125	NS	0.415519	0.107425	NS
At1D1108_01100	CP032921	119854	121101	1248	1	exoQ	exopolysaccharide production protein ExoQ	NA	NA	?	387.558	246.788	273.84	321.831	248.179	235.88	260.006	253.05	192.024	337.137	419.311	422.795	-0.172252	0.979324	NS	-0.189674	0.999125	NS	0.378079	0.240585	NS
At1D1108_01110	CP032921	121129	121881	753	1	NA	polysaccharide deacetylase	NA	NA	?	372.494	310.332	196.587	286.072	227.668	156.98	252.979	147.613	159.38	200.192	305.08	285.418	-0.388271	0.86139	NS	-0.267827	0.999125	NS	-0.149565	0.767352	NS
At1D1108_01120	CP032921	121956	122606	651	-1	c1	bacteriophage repressor protein C1	NA	NA	?	475.204	455.154	320.946	259.253	232.796	213.69	316.224	188.829	243.871	237.303	189.456	201.361	-0.822909	0.0336366	NS	0.0735246	0.999125	NS	-0.988821	0.000614813	NS
At1D1108_01130	CP032921	122718	123368	651	-1	NA	two component response regulator	NA	NA	?	410.839	517.22	248.089	648.132	367.141	292.59	423.974	229.087	349.484	623.573	729.963	845.59	0.155548	0.999948	NS	-0.387958	0.999125	NS	0.906339	0.0480612	NS
At1D1108_01140	CP032921	123613	123966	354	1	NA	hypothetical protein	NA	NA	?	116.404	169.944	127.499	105.042	104.604	100.27	79.6415	94.8939	55.687	110.811	174.829	181.288	-0.413496	NA	NS	-0.410534	0.87808	NS	0.176436	0.677976	NS
At1D1108_01150	CP032921	123966	125057	1092	1	pyrD	dihydroorotate dehydrogenase	K00254	NA	?	361.539	438.898	349.209	340.828	302.532	300.809	260.006	263.594	224.668	264.483	362.892	353.166	-0.28139	0.731911	NS	-0.33218	0.723024	NS	-0.227442	0.39508	NS
At1D1108_01160	CP032921	125182	125679	498	-1	NA	secretion protein	NA	NA	?	416.317	378.309	256.254	526.328	445.081	398.613	653.529	358.488	543.428	512.762	668.669	666.812	0.386678	0.754775	NS	0.177539	0.999125	NS	0.819025	0.0145289	NS
At1D1108_01170	CP032921	125681	125947	267	-1	NA	membrane protein	NA	NA	?	360.169	310.332	175.233	385.527	386.626	313.137	723.801	342.193	597.195	514.33	661.007	661.793	0.365212	0.869115	NS	0.611233	0.587093	NS	1.1249	0.00399206	Up
At1D1108_01180	CP032921	126116	127057	942	1	NA	methyltransferase	NA	NA	?	95.8625	87.1885	143.201	65.9307	93.3235	115.064	63.2448	146.654	67.2084	90.9487	93.335	81.548	-0.256581	NA	NS	0.0408284	0.999125	NS	-0.305565	0.579539	NS
At1D1108_01190	CP032921	127165	127803	639	1	NA	hypothetical protein	NA	NA	?	565.589	432.987	316.549	117.334	121.013	162.733	91.3535	154.322	132.497	420.768	341.3	339.365	-1.70647	1.23478e-06	Down	-0.070423	0.999125	NS	-0.251654	0.530551	NS
At1D1108_01200	CP032921	127877	128518	642	1	NA	hypothetical protein	NA	NA	?	162.966	144.822	194.075	102.807	129.217	147.117	79.6415	148.571	124.816	140.605	120.5	123.577	-0.40813	0.691242	NS	-0.0815694	0.999125	NS	-0.389589	0.277613	NS
At1D1108_01210	CP032921	128545	129006	462	-1	NA	alkylhydroperoxidase	NA	NA	?	71.2121	57.6331	146.341	61.4608	73.8384	115.885	44.5056	117.899	57.6072	68.4729	57.812	71.5113	-0.143172	NA	NS	-0.167329	NA	NS	-0.49088	0.449631	NS
At1D1108_01220	CP032921	129108	129611	504	-1	NA	Rrf2 family transcriptional regulator	NA	NA	?	36.9755	38.4221	120.59	24.5843	46.149	89.5852	28.1088	95.8525	40.325	49.6559	38.3092	37.6375	-0.300523	NA	NS	0.0551665	NA	NS	-0.657151	0.452664	NS
At1D1108_01230	CP032921	129662	132253	2592	1	lhr	large ATP-dependent helicase-related protein	K03724	COG1201	L	1264.02	1092.07	783.836	1023.6	952.72	928.727	1400.75	766.82	1159.83	626.187	568.368	543.863	-0.110514	0.999948	NS	0.192395	0.999125	NS	-0.851001	0.00463053	NS
At1D1108_01240	CP032921	132288	133016	729	1	NA	phosphoesterase	K06953	COG1407	R	487.529	598.497	334.135	506.214	407.137	381.354	524.697	277.972	489.661	244.621	236.124	215.161	-0.130294	0.999948	NS	-0.00920034	0.999125	NS	-1.02515	0.00321837	Down
At1D1108_01250	CP032921	133035	133472	438	-1	NA	universal stress protein UspA	NA	NA	?	394.406	523.131	263.163	233.551	185.622	203.827	152.256	157.198	186.263	129.628	98.2107	77.157	-0.917662	0.0573384	NS	-0.329908	0.996995	NS	-1.94549	5.60455e-09	Down
At1D1108_01260	CP032921	133633	134457	825	-1	NA	membrane protein	NA	NA	?	149.272	134.477	185.91	181.03	166.136	214.511	107.75	160.074	140.178	186.602	236.82	258.444	0.24994	0.902336	NS	-0.445933	0.642403	NS	0.526793	0.0881093	NS
At1D1108_01270	CP032921	134454	135380	927	-1	NA	permease	K07090	COG0730	S	128.73	146.299	185.282	212.319	202.03	214.511	166.31	200.332	184.343	226.849	268.861	247.153	0.434769	0.332196	NS	-0.181344	0.999125	NS	0.67383	0.00439348	NS
At1D1108_01280	CP032921	135644	139465	3822	-1	NA	hemagglutinin	K13582	COG0790;COG3409	MT	525.874	865.974	733.59	1885.17	1235.77	1052.83	1175.88	827.207	760.415	1970.03	2685.82	2856.06	0.973147	0.0365756	NS	-0.596054	0.507529	NS	1.82132	4.83027e-08	Up
At1D1108_01290	CP032921	139794	141590	1797	1	acd	acyl-CoA dehydrogenase	K20035	COG1960	I	7530.68	7053.4	2590.81	3060.75	2606.91	1805.68	3255.93	1451.21	3120.39	806.516	906.186	1154.22	-1.20031	0.0879614	NS	0.0661804	0.999125	NS	-2.5825	2.86382e-08	Down
At1D1108_01300	CP032921	141623	142831	1209	1	atoB	acetyl-CoA acetyltransferase	K00626	COG0183	I	2852.59	3153.56	1391.81	1356.61	1812.12	1214.74	2489.97	1234.58	2327.33	904.783	923.599	1061.38	-0.754404	0.311909	NS	0.464186	0.87363	NS	-1.35545	0.000774257	Down
At1D1108_01310	CP032921	143018	145234	2217	1	fadB	enoyl-CoA hydratase	K01782	COG1250;COG1024	I	1628.29	2630.43	1113.58	821.34	1157.83	807.089	1227.42	802.285	1292.32	835.787	713.247	870.055	-0.946198	0.0802199	NS	0.252156	0.999125	NS	-1.14987	0.0024706	Down
At1D1108_01320	CP032921	145404	145826	423	1	NA	hypothetical protein	NA	NA	?	272.523	449.243	275.096	164.268	294.328	247.387	241.267	244.424	376.367	1879.61	553.741	409.622	-0.496137	0.913671	NS	0.287094	0.999125	NS	1.51351	0.01222	NS
At1D1108_01330	CP032921	146242	148074	1833	-1	NA	hypothetical protein	NA	NA	?	1668.01	1296.01	480.477	1685.14	936.312	752.845	1351.56	610.58	1017.73	973.255	1613.86	1538.12	-0.0288625	0.999948	NS	-0.180574	0.999125	NS	0.261228	0.701416	NS
At1D1108_01340	CP032921	148212	148556	345	-1	phaG	pH adaption potassium efflux system protein	K05564	COG1320	P	456.032	295.554	179.001	416.816	249.205	226.018	393.523	176.369	245.791	263.438	395.629	358.811	-0.0583487	0.999948	NS	-0.135197	0.999125	NS	0.132732	0.829363	NS
At1D1108_01350	CP032921	148553	148834	282	-1	phaF	pH adaption potassium efflux system protein	K05563	COG2212	P	167.075	149.255	139.432	168.738	150.753	162.733	302.169	174.451	161.3	231.553	351.051	380.766	0.0842	0.999948	NS	0.392089	0.875989	NS	1.08181	0.00147132	Up
At1D1108_01360	CP032921	148831	149319	489	-1	phaE	pH adaption potassium efflux system protein	K05562	COG1863	P	178.03	200.977	158.903	143.036	163.06	183.28	309.197	208	222.748	211.691	291.15	278.518	-0.127988	0.999948	NS	0.582846	0.284439	NS	0.543369	0.0659502	NS
At1D1108_01370	CP032921	149316	150962	1647	-1	phaD	pH adaption potassium efflux system protein	K05561	COG0651	CP	743.619	808.341	569.663	594.494	507.639	524.361	714.431	435.17	556.87	476.697	603.892	526.926	-0.381016	0.598074	NS	0.0627236	0.999125	NS	-0.398069	0.180338	NS
At1D1108_01380	CP032921	150959	151294	336	-1	phaC	pH adaption potassium efflux system protein	K05560	COG1006	P	215.006	190.633	187.166	172.09	164.085	155.336	199.104	161.991	205.466	151.581	163.685	152.432	-0.268423	0.711972	NS	0.191363	0.999125	NS	-0.339145	0.140211	NS
At1D1108_01390	CP032921	151294	154212	2919	-1	phaA	pH adaption potassium efflux system protein	K05559	COG1009	CP	1829.6	1808.79	1234.17	1115.23	1206.03	1135.84	1606.89	1093.68	1541.95	1009.32	1216.84	1210.05	-0.493559	0.275823	NS	0.292798	0.87363	NS	-0.502501	0.0646679	NS
At1D1108_01400	CP032921	154319	154705	387	-1	NA	hypothetical protein	NA	NA	?	1443.42	1207.34	515.021	1212.45	654.29	567.099	1225.07	503.225	856.427	627.232	734.143	842.454	-0.378506	0.949176	NS	0.0849803	0.999125	NS	-0.521361	0.381923	NS
At1D1108_01410	CP032921	155264	156808	1545	1	mcp	methyl-accepting chemotaxis protein	K03406	COG0840	NT	175.291	217.232	317.805	102.807	142.549	231.771	84.3263	235.797	107.533	246.711	180.401	226.453	-0.575251	0.768069	NS	-0.142361	0.999125	NS	-0.123562	0.848801	NS
At1D1108_01420	CP032921	156808	157107	300	1	cheX	chemotaxis protein CheX	K03409	COG1406	N	115.035	127.088	124.359	73.753	78.9661	91.229	28.1088	83.3916	74.8894	150.013	230.551	237.117	-0.585427	NA	NS	-0.351115	0.999125	NS	0.751655	0.0733105	NS
At1D1108_01430	CP032921	157104	157469	366	1	cheY	chemotaxis receiver protein	K03413	COG0784	T	128.73	135.955	116.822	111.747	99.4767	99.4478	44.5056	80.5161	105.613	189.215	326.673	352.538	-0.293998	0.943744	NS	-0.415513	0.930288	NS	1.18888	0.00158898	Up
At1D1108_01440	CP032921	157486	159753	2268	1	cheA	chemotaxis protein histidine kinase	K03407	COG0643	NT	309.499	351.71	461.634	318.479	297.405	353.41	128.832	285.64	253.472	504.399	634.539	770.942	-0.215023	0.975842	NS	-0.524797	0.677106	NS	0.762781	0.0390099	NS
At1D1108_01450	CP032921	159767	160675	909	1	cheR	chemotaxis methyltransferase	K00575	COG1352	NT	165.705	205.41	195.331	145.271	147.677	175.061	60.9024	135.152	113.294	247.757	355.23	390.176	-0.274615	0.930799	NS	-0.570761	0.577297	NS	0.808712	0.0218445	NS
At1D1108_01460	CP032921	160672	161727	1056	1	cheB	protein-glutamate methylesterase	K03412	COG2201	NT	120.513	128.566	208.521	124.039	148.702	178.349	72.6143	149.53	71.0489	310.48	345.479	377.003	-0.0288412	0.999948	NS	-0.593225	0.692194	NS	1.16437	0.00366522	Up
At1D1108_01470	CP032921	161727	162116	390	1	cheY	chemotaxis receiver protein	K03413	COG0784	T	141.055	206.888	171.464	200.027	154.856	147.939	84.3263	123.65	90.2513	334.001	479.213	540.726	-0.0475689	0.999948	NS	-0.730731	0.236038	NS	1.38288	8.80364e-06	Up
At1D1108_01480	CP032921	162113	162658	546	1	cheD	methyl-accepting chemotaxis protein	K03411	COG1871	NT	132.838	155.166	194.075	138.566	138.447	171.773	53.8752	132.276	117.135	263.96	300.204	326.819	-0.108297	0.999948	NS	-0.538656	0.67364	NS	0.87908	0.0146297	NS
At1D1108_01490	CP032921	162673	163056	384	1	NA	hypothetical protein	NA	NA	?	87.6457	85.7107	133.78	83.8102	102.553	108.489	56.2176	91.0598	55.687	200.192	202.69	240.88	-0.0736513	NA	NS	-0.505134	0.727857	NS	1.05022	0.00187714	Up
At1D1108_01500	CP032921	163202	164884	1683	1	fliF	flagellar M-ring protein	K02409	COG1766	NU	372.494	576.331	361.771	125.157	222.541	267.934	77.2991	247.299	113.294	216.395	220.8	272.245	-1.08706	0.162625	NS	-0.47339	0.97465	NS	-0.8842	0.0948784	NS
At1D1108_01510	CP032921	165257	165988	732	1	NA	LuxR family transcriptional regulator	NA	NA	?	2274.68	1963.96	739.871	1966.75	1182.44	909.824	1527.24	646.046	1227.03	1076.23	1440.42	1454.69	-0.294006	0.993547	NS	-0.256783	0.999125	NS	-0.325313	0.612476	NS
At1D1108_01520	CP032921	166002	166748	747	1	agrR	LuxR family transcriptional regulator	NA	NA	?	3909.82	3431.39	1307.02	4003.89	2362.83	1649.52	2063.65	1124.35	1789.66	1207.42	1579.73	1501.11	-0.109123	0.999948	NS	-0.688161	0.732566	NS	-1.01155	0.0546959	NS
At1D1108_01530	CP032921	166900	168747	1848	1	mcp	methyl-accepting chemotaxis protein	K03406	COG0840	NT	513.549	626.575	475.452	1185.64	765.048	674.766	594.969	507.06	441.655	1318.23	1996.26	2152.24	0.701342	0.183007	NS	-0.766648	0.157063	NS	1.76003	1.42628e-08	Up
At1D1108_01540	CP032921	168803	172312	3510	-1	NA	two component sensor kinase/response regulator hybrid	NA	NA	?	317.716	305.899	531.351	341.946	369.192	475.87	330.278	516.645	378.287	592.212	555.134	554.526	0.034078	0.999948	NS	0.0512222	0.999125	NS	0.552833	0.112549	NS
At1D1108_01550	CP032921	172529	172957	429	1	mscL	large conductance mechanosensitive channel protein	K03282	COG1970	M	868.24	871.885	382.497	857.099	567.12	437.242	1068.13	363.281	649.041	1395.59	1957.25	1987.89	-0.188164	0.999948	NS	0.157617	0.999125	NS	1.3329	0.00904577	Up
At1D1108_01560	CP032921	173110	174276	1167	1	aspB	aspartate transaminase	NA	NA	?	571.067	540.864	386.265	282.72	291.251	229.305	295.142	231.963	253.472	267.619	390.057	419.031	-0.896854	0.015456	NS	-0.0459664	0.999125	NS	-0.473854	0.133768	NS
At1D1108_01570	CP032921	174603	175634	1032	1	galE	UDP-glucose 4-epimerase	K01784	COG1087	M	1518.74	1353.64	556.474	1213.57	918.878	751.201	1203.99	631.668	998.525	640.822	837.229	915.847	-0.248602	0.993547	NS	-0.0266536	0.999125	NS	-0.516957	0.313274	NS
At1D1108_01580	CP032921	175662	176483	822	-1	NA	hypothetical protein	NA	NA	?	202.681	192.11	182.141	192.205	187.673	223.552	185.049	193.622	216.987	106.629	118.41	107.894	0.0717556	0.999948	NS	-0.0216081	0.999125	NS	-0.790485	0.000120208	NS
At1D1108_01590	CP032921	176632	176859	228	-1	NA	DNA gyrase inhibitor YacG	K09862	COG3024	L	130.099	118.222	106.773	105.042	90.2469	101.092	105.408	83.3916	82.5703	88.8579	169.953	151.177	-0.256115	NA	NS	-0.13741	0.999125	NS	0.208947	0.615777	NS
At1D1108_01600	CP032921	176863	177486	624	-1	maf	septum formation protein	K06287	COG0424	Q	999.709	950.207	441.536	910.738	592.758	490.664	627.763	326.857	480.06	409.269	720.909	801.052	-0.260867	0.993547	NS	-0.478116	0.941373	NS	-0.306893	0.592962	NS
At1D1108_01610	CP032921	177521	177820	300	-1	infA	translation initiation factor IF-1	K02518	COG0361	J	1098.31	803.908	328.483	1001.25	571.222	467.651	948.671	323.981	725.851	678.979	1251.66	1237.65	-0.127771	0.999948	NS	-0.0319378	0.999125	NS	0.507559	0.459958	NS
At1D1108_01620	CP032921	177950	178438	489	-1	NA	phosphotyrosine protein phosphatase	NA	NA	?	376.603	311.81	169.58	292.777	253.307	216.155	292.8	197.456	293.797	176.148	266.771	247.781	-0.165238	0.999948	NS	0.0353761	0.999125	NS	-0.307318	0.504805	NS
At1D1108_01630	CP032921	178441	178914	474	-1	NA	hypothetical protein	NA	NA	?	171.183	198.021	136.92	194.44	157.932	133.967	140.544	134.193	155.539	132.241	195.725	187.56	-0.0516688	0.999948	NS	-0.177028	0.999125	NS	0.0335978	0.93112	NS
At1D1108_01640	CP032921	178918	180216	1299	-1	hisD	histidinol dehydrogenase	K00013	COG0141	E	1221.56	1136.41	621.793	1149.88	965.027	727.366	1072.82	581.824	802.66	502.308	610.857	599.692	-0.0667291	0.999948	NS	-0.212653	0.999125	NS	-0.797114	0.039941	NS
At1D1108_01650	CP032921	180348	180788	441	-1	NA	hypothetical protein	NA	NA	?	2582.81	2011.25	837.223	1603.57	1478.82	1187.62	1991.04	955.649	1747.42	521.648	589.961	605.337	-0.34622	0.942133	NS	0.135418	0.999125	NS	-1.66056	0.000176177	Down
At1D1108_01660	CP032921	180904	182196	1293	-1	murA	UDP-N-acetylglucosamine	K00790	COG0766	M	476.574	316.243	363.655	625.783	432.775	479.158	747.225	355.613	420.533	770.973	912.454	961.639	0.411021	0.765357	NS	-0.0195882	0.999125	NS	1.19386	0.00067188	Up
At1D1108_01670	CP032921	182299	182565	267	-1	NA	hypothetical protein	NA	NA	?	143.794	84.233	89.8146	140.801	92.298	101.092	135.859	69.9723	120.975	127.537	162.291	151.177	0.0751804	NA	NS	-0.052467	0.999125	NS	0.476622	0.284869	NS
At1D1108_01680	CP032921	182991	184226	1236	-1	NA	hypothetical protein	K02406	COG1344	N	167.075	245.31	219.826	185.5	178.443	186.567	161.625	171.576	151.699	501.263	1037.83	1138.54	-0.200028	0.993547	NS	-0.180832	0.999125	NS	2.08155	7.43242e-10	Up
At1D1108_01690	CP032921	184481	185713	1233	-1	NA	hypothetical protein	K02406	COG1344	N	579.283	998.973	383.125	1297.38	924.006	571.208	438.028	279.889	460.858	1696.14	3303.64	3533.54	0.511257	0.823753	NS	-1.24675	0.101346	NS	2.12312	9.73424e-06	Up
At1D1108_01700	CP032921	186112	187344	1233	-1	NA	hypothetical protein	NA	NA	?	1489.98	2512.21	1018.11	4222.92	2913.54	1965.94	1827.07	968.11	1705.17	6261.35	8379.95	9708.6	0.859176	0.302508	NS	-1.01725	0.201814	NS	2.27891	2.03249e-07	Up
At1D1108_01710	CP032921	187718	188455	738	-1	fliP	flagellar biosynthetic protein FliP	K02419	COG1338	N	608.042	549.731	260.651	609.021	424.571	309.028	442.713	280.848	351.404	327.206	531.452	509.989	-0.0768543	0.999948	NS	-0.323584	0.999125	NS	-0.0485947	0.931351	NS
At1D1108_01720	CP032921	188452	188952	501	-1	fliL	flagellar FliL protein	K02415	COG1580	N	53.4091	50.2442	99.8638	22.3494	47.1745	80.5445	39.8208	75.7234	32.6441	79.4494	82.8871	75.2751	-0.444922	NA	NS	0.00101267	NA	NS	0.209406	0.774682	NS
At1D1108_01730	CP032921	188981	189697	717	-1	flgH	flagellar L-ring protein precursor FlgH	K02393	COG2063	N	110.927	119.699	148.854	15.6446	60.5065	118.351	16.3968	118.857	34.5643	77.8813	109.355	123.577	-0.960877	NA	NS	-0.170813	NA	NS	-0.289816	0.77361	NS
At1D1108_01740	CP032921	189694	190230	537	-1	NA	flagellar protein	NA	NA	?	43.8229	70.933	115.566	13.4096	54.3533	85.4758	11.712	88.1843	30.7238	51.224	81.494	89.0755	-0.589176	NA	NS	-0.201137	NA	NS	-0.0613433	0.955727	NS
At1D1108_01750	CP032921	190227	191348	1122	-1	flgI	flagellar P-ring protein precursor FlgI	K02394	COG1706	N	73.9511	107.877	239.924	22.3494	86.1448	161.089	14.0544	176.369	71.0489	124.924	97.5142	123.577	-0.647146	NA	NS	-0.0307229	0.999125	NS	-0.289631	0.798031	NS
At1D1108_01760	CP032921	191345	191833	489	-1	flgA	flagella basal body P-ring formation protein FlgA	K02386	COG1261	N	38.345	51.722	100.492	11.1747	48.2001	74.7913	4.6848	87.2257	24.9631	39.7247	35.523	57.7109	-0.508699	NA	NS	-0.167428	NA	NS	-0.526084	0.650222	NS
At1D1108_01770	CP032921	191854	192642	789	-1	flgG	flagellar basal-body rod protein FlgG	K02392	COG1749	N	67.1037	149.255	174.605	29.0542	75.8895	113.42	9.36959	142.82	49.9262	108.72	114.927	124.831	-0.839701	NA	NS	-0.0886779	0.999125	NS	-0.168361	0.875028	NS
At1D1108_01780	CP032921	192765	193100	336	-1	fliE	flagellar hook-basal body complex protein FliE	K02408	COG1677	N	45.1923	69.4553	100.492	17.8795	56.4043	73.9694	9.36959	89.1428	26.8834	62.7232	73.8322	89.7028	-0.53863	NA	NS	-0.203456	NA	NS	0.0665822	0.948367	NS
At1D1108_01790	CP032921	193097	193516	420	-1	flgC	flagellar basal-body rod protein FlgC	K02388	COG1558	N	82.1678	121.177	127.499	14.5271	51.2767	69.86	16.3968	81.4746	21.1226	85.7217	75.9218	83.4299	-1.28148	NA	NS	-0.147605	NA	NS	-0.434375	0.619578	NS
At1D1108_01800	CP032921	193520	193912	393	-1	flgB	flagellar basal-body rod protein FlgB	K02387	COG1815	N	115.035	217.232	130.639	37.994	57.4299	75.6132	14.0544	91.0598	46.0858	69.5182	76.6183	93.4666	-1.42997	NA	NS	-0.136978	NA	NS	-0.947902	0.147644	NS
At1D1108_01810	CP032921	194151	194723	573	-1	NA	hypothetical protein	NA	NA	?	47.9312	63.5442	106.145	21.2319	55.3788	107.667	21.0816	117.899	46.0858	54.8828	38.3092	43.2832	-0.242145	NA	NS	0.027589	NA	NS	-0.679488	0.450443	NS
At1D1108_01820	CP032921	194727	196133	1407	-1	fliI	flagellum-specific ATP synthase	K02412	COG1157	NU	117.774	166.988	275.724	61.4608	118.962	218.621	32.7936	231.004	84.4906	181.375	86.3697	94.0939	-0.491062	0.965413	NS	-0.182272	0.999125	NS	-0.633418	0.478598	NS
At1D1108_01830	CP032921	196145	196879	735	-1	flgF	flagellar basal-body rod protein FlgF	K02391	COG1749	N	54.7786	122.655	148.225	33.5241	59.4809	96.1603	16.3968	84.3502	48.006	74.7452	58.5085	79.6661	-0.78384	NA	NS	-0.31675	NA	NS	-0.617357	0.423639	NS
At1D1108_01840	CP032921	196881	197693	813	-1	flgF	flagellar basal-body rod protein FlgF	NA	NA	?	36.9755	73.8886	100.492	12.2922	35.8937	78.9007	9.36959	96.811	40.325	31.8843	49.4536	54.5744	-0.73257	NA	NS	0.22694	NA	NS	-0.64298	0.54501	NS
At1D1108_01850	CP032921	197845	198717	873	1	motA	flagellar motor protein MotA	K02556	COG1291	N	198.572	229.055	207.264	110.63	126.141	165.198	100.723	152.405	88.331	118.651	127.465	148.668	-0.654291	0.202897	NS	-0.213638	0.999125	NS	-0.684988	0.033906	NS
At1D1108_01860	CP032921	198720	199673	954	1	fliM	flagellar motor switch protein FliM	K02416	COG1868	N	99.9709	132.999	224.222	42.4639	78.9661	115.885	16.3968	141.862	53.7667	94.6075	80.7975	108.522	-0.947182	NA	NS	-0.136182	0.999125	NS	-0.691232	0.405613	NS
At1D1108_01870	CP032921	199738	200277	540	1	fliN	flagellar motor switch protein FliN	K02417	COG1886	NU	117.774	168.466	113.053	29.0542	72.8129	107.667	30.4512	97.7695	32.6441	61.6778	60.5981	71.5113	-0.922447	NA	NS	-0.348869	NA	NS	-1.0405	0.114969	NS
At1D1108_01880	CP032921	200305	201348	1044	1	fliG	flagellar motor switch protein FliG	K02410	COG1536	N	183.508	220.188	205.38	59.2259	101.528	154.514	46.848	166.783	74.8894	86.2444	82.8871	88.4482	-0.946006	NA	NS	-0.103827	0.999125	NS	-1.24149	0.0209663	NS
At1D1108_01890	CP032921	201475	202557	1083	1	flhB	flagellar biosynthetic protein FlhB	K02401	COG1377	N	379.342	351.71	246.833	253.666	224.592	215.333	234.24	233.88	264.993	225.281	280.702	291.691	-0.489115	0.297378	NS	0.079872	0.999125	NS	-0.287144	0.333853	NS
At1D1108_01900	CP032921	202563	203000	438	1	NA	hypothetical protein	NA	NA	?	132.838	168.466	92.3269	110.63	110.758	96.1603	98.3807	101.604	80.6501	109.766	166.471	195.715	-0.298568	NA	NS	-0.172678	0.999125	NS	0.272919	0.533181	NS
At1D1108_01910	CP032921	203307	204599	1293	1	fliC	flagellin	K02406	COG1344	N	588.87	775.83	394.43	217.907	231.771	247.387	131.174	249.216	165.141	245.666	361.499	392.058	-1.33209	0.00275928	Down	-0.339493	0.999125	NS	-0.813672	0.0383431	NS
At1D1108_01920	CP032921	204851	205501	651	1	NA	hypothetical protein	NA	NA	?	173.922	209.844	215.429	40.2289	90.2469	129.036	37.4784	156.24	53.7667	90.9487	117.714	107.267	-1.2038	NA	NS	-0.0429787	0.999125	NS	-0.924592	0.15797	NS
At1D1108_01930	CP032921	205498	206784	1287	1	motB	flagellar motor protein MotB	K02557	COG1360	N	171.183	260.088	262.535	48.0512	113.834	160.267	35.136	175.41	63.3679	126.492	145.575	145.532	-1.10457	0.365212	NS	-0.211282	0.999125	NS	-0.733454	0.307235	NS
At1D1108_01940	CP032921	206781	208058	1278	1	motC	chemotaxis protein MotC	K10564	NA	?	127.36	181.766	266.303	36.8765	136.396	206.293	32.7936	186.912	65.2882	146.877	110.052	106.012	-0.600316	0.926192	NS	-0.396719	0.999125	NS	-0.666949	0.447602	NS
At1D1108_01950	CP032921	208055	209410	1356	1	motD	chemotaxis protein MotD	K10565	NA	?	246.504	406.387	312.781	70.4006	136.396	203.827	25.7664	242.507	80.6501	197.055	215.924	211.398	-1.23157	0.360682	NS	-0.216647	0.999125	NS	-0.628907	0.444167	NS
At1D1108_01960	CP032921	209358	209924	567	1	NA	lytic transglycosylase	NA	NA	?	87.6457	100.488	89.8146	31.2892	48.2001	60.8193	11.712	66.1382	44.1655	47.5651	55.0259	63.3565	-0.979491	NA	NS	-0.151911	NA	NS	-0.743839	0.209543	NS
At1D1108_01970	CP032921	210207	210878	672	1	NA	transcriptional regulator	K21603	COG0745	KT	884.674	1198.47	449.701	462.633	483.026	350.944	86.6687	184.995	190.104	257.165	523.094	515.634	-0.964701	0.25013	NS	-1.48088	0.0209378	NS	-0.965595	0.0621431	NS
At1D1108_01980	CP032921	210983	212263	1281	1	flgE	flagellar hook protein FlgE	K02390	COG1749	N	1761.13	2797.42	983.564	649.25	572.248	468.473	163.968	317.272	289.956	997.299	2173.87	2098.29	-1.71295	0.00269434	Down	-1.12635	0.171134	NS	-0.0721048	0.907983	NS
At1D1108_01990	CP032921	212286	213764	1479	1	flgK	flagellar hook-associated protein 1 FlgK	K02396	COG1256	N	1220.19	1687.61	670.155	571.027	578.401	445.46	353.702	294.267	366.766	1005.14	1582.52	1587.68	-1.16429	0.017498	NS	-0.654347	0.516907	NS	0.224423	0.632348	NS
At1D1108_02000	CP032921	213768	214871	1104	1	flgL	flagellar hook-associated protein 3 FlgL	K02397	COG1344	N	1148.98	1263.49	452.213	557.617	423.545	310.672	309.197	213.751	280.355	654.412	1147.18	1119.09	-1.14792	0.0803162	NS	-0.688448	0.655863	NS	0.0295615	0.962353	NS
At1D1108_02010	CP032921	214906	215250	345	1	flaF	flagellar protein FlaF	K06602	COG5442	N	898.368	1021.14	329.111	350.886	210.234	175.883	142.886	92.0184	172.822	335.047	632.449	656.148	-1.60861	0.0172572	NS	-0.860151	0.571825	NS	-0.468206	0.455028	NS
At1D1108_02020	CP032921	215247	215696	450	1	flbT	flagellar protein FlbT	K06601	COG5443	N	1210.61	1365.46	445.304	584.437	437.903	298.343	323.251	185.954	312.999	546.737	970.266	1010.57	-1.19313	0.11605	NS	-0.687618	0.758292	NS	-0.256121	0.684022	NS
At1D1108_02030	CP032921	215687	216157	471	1	flgD	flagellar basal-body rod modification protein FlgD	K02389	COG1843	N	1031.21	1188.13	433.371	638.075	472.771	359.163	306.854	222.378	320.68	543.079	903.399	891.383	-0.850332	0.294131	NS	-0.79329	0.480971	NS	-0.180489	0.749602	NS
At1D1108_02040	CP032921	216207	216473	267	1	fliQ	flagellar biosynthetic protein FliQ	K02420	COG1987	N	241.026	286.688	133.152	172.09	124.09	134.789	70.2719	90.1013	94.0918	153.672	215.924	176.896	-0.608575	0.445446	NS	-0.750835	0.355638	NS	-0.265676	0.555295	NS
At1D1108_02050	CP032921	216633	218720	2088	1	flhA	flagellar biosynthetic protein FlhA	K02400	COG1298	N	339.627	379.787	400.083	212.319	220.49	305.74	121.805	298.101	172.822	208.555	202.69	240.88	-0.599362	0.434983	NS	-0.298771	0.999125	NS	-0.780545	0.0389091	NS
At1D1108_02060	CP032921	218717	219472	756	1	fliR	flagellar biosynthetic protein FliR	K02421	COG1684	N	180.769	131.522	172.72	112.864	102.553	148.761	117.12	167.742	128.656	100.357	93.335	98.4849	-0.413509	0.602016	NS	0.197222	0.999125	NS	-0.734968	0.0139054	NS
At1D1108_02070	CP032921	219488	219907	420	1	NA	hypothetical protein	NA	NA	?	69.8427	75.3663	115.566	80.4578	66.6597	93.6946	51.5328	92.0184	42.2453	28.2255	43.8814	40.774	-0.126172	NA	NS	-0.341906	NA	NS	-1.22544	0.00700541	Down
At1D1108_02080	CP032921	220023	220580	558	1	NA	rod-binding protein	K02395	COG1705	MN	136.946	248.266	123.731	68.1657	68.7107	75.6132	56.2176	99.6866	46.0858	88.8579	152.54	164.978	-1.25308	NA	NS	-0.0458192	0.999125	NS	-0.319967	0.569839	NS
At1D1108_02090	CP032921	220610	220978	369	1	NA	hypothetical protein	NA	NA	?	161.597	236.443	123.103	79.3404	64.6086	89.5852	74.9567	88.1843	49.9262	118.651	199.208	199.479	-1.14841	0.0367116	NS	-0.120249	0.999125	NS	-0.00414069	0.994314	NS
At1D1108_02100	CP032921	220978	221514	537	1	NA	membrane protein	NA	NA	?	58.887	112.311	141.317	27.9367	49.2256	87.1196	39.8208	99.6866	59.5274	65.3367	99.6038	102.249	-0.926674	NA	NS	0.29257	NA	NS	-0.233458	0.749403	NS
At1D1108_02110	CP032921	221692	222366	675	1	tagA	teichoic acid biosynthesis protein	NA	NA	?	164.336	175.855	192.819	301.717	231.771	217.799	192.077	198.415	161.3	269.71	229.158	233.353	0.487032	0.233127	NS	-0.437774	0.464476	NS	0.453746	0.0761218	NS
At1D1108_02120	CP032921	222537	224255	1719	1	NA	hypothetical protein	NA	NA	?	197.203	223.143	357.374	638.075	491.23	442.995	306.854	389.161	293.797	503.877	725.088	733.305	1.00622	0.0200393	NS	-0.662313	0.338426	NS	1.32625	5.10315e-05	Up
At1D1108_02130	CP032921	224333	225232	900	1	folD	methylenetetrahydrofolate dehydrogenase (NADP+) / methenyltetrahydrofolate cyclohydrolase	K01491	COG0190	H	368.386	415.254	340.416	288.307	261.511	282.728	227.213	225.253	205.466	230.508	316.921	329.329	-0.429488	0.3024	NS	-0.338668	0.700986	NS	-0.356517	0.150848	NS
At1D1108_02140	CP032921	225242	226267	1026	-1	lacI	LacI family transcriptional regulator	K02529	COG1609	K	198.572	260.088	258.766	193.322	165.111	232.593	152.256	221.419	149.779	352.295	472.944	477.997	-0.279866	0.869082	NS	-0.160857	0.999125	NS	0.858391	0.00348799	NS
At1D1108_02150	CP032921	226543	227904	1362	1	aglE	alpha-glucoside transport system substrate-binding protein	K10232	COG1653	G	106.818	143.344	260.651	270.428	309.711	281.906	217.843	301.935	203.545	3455	5122.98	5229.11	0.741226	0.28	NS	-0.246426	0.999125	NS	4.74265	8.81511e-43	Up
At1D1108_02160	CP032921	228011	229024	1014	1	aglF	alpha-glucoside transport system permease protein	K10233	COG1175	G	56.148	59.1109	191.563	88.2801	126.141	153.692	91.3535	155.281	109.454	1031.27	1519.13	1423.33	0.24442	0.999948	NS	-0.0400483	0.999125	NS	3.67469	8.04003e-14	Up
At1D1108_02170	CP032921	229026	230186	1161	1	aglG	alpha-glucoside transport system permease protein	K10234	COG0395	G	49.3007	36.9443	208.521	53.6386	128.192	182.458	63.2448	208.958	80.6501	869.239	1273.26	1248.31	0.293677	0.999948	NS	-0.0359886	0.999125	NS	3.51017	1.08388e-06	Up
At1D1108_02180	CP032921	230193	231878	1686	1	aglA	alpha-glucosidase	K01187	COG0366	G	141.055	121.177	296.451	146.389	220.49	245.743	147.571	296.184	193.944	1438.45	2032.47	2061.91	0.12372	0.999948	NS	0.0662393	0.999125	NS	3.29722	3.76088e-15	Up
At1D1108_02190	CP032921	231900	232988	1089	1	aglK	alpha-glucoside transport system ATP-binding protein	K10235	COG3839	G	123.252	118.222	204.124	125.157	143.575	212.868	161.625	218.544	197.785	1180.76	1426.49	1514.28	0.101534	0.999948	NS	0.266352	0.999125	NS	3.19478	7.61811e-25	Up
At1D1108_02200	CP032921	233185	233598	414	1	NA	hypothetical protein	NA	NA	?	580.653	645.786	227.991	819.105	421.494	294.234	426.316	253.05	345.643	765.746	1128.38	1269.64	0.0795425	0.999948	NS	-0.584781	0.888239	NS	1.12387	0.0410287	NS
At1D1108_02210	CP032921	233620	235014	1395	-1	NA	serine/threonine protein phosphatase	NA	NA	?	584.761	585.197	386.265	647.015	403.035	370.669	365.414	322.064	399.41	533.67	679.813	693.158	-0.129479	0.999948	NS	-0.387553	0.850118	NS	0.296032	0.432318	NS
At1D1108_02220	CP032921	235178	236998	1821	-1	edd	phosphogluconate dehydratase	K01690	COG0129	EG	928.497	834.941	690.253	762.114	856.32	724.079	836.236	571.281	835.304	872.898	852.553	1002.41	-0.0649591	0.999948	NS	-0.0679774	0.999125	NS	0.155001	0.600336	NS
At1D1108_02230	CP032921	237122	237820	699	-1	pgl	6-phosphogluconolactonase	K01057	COG0363	G	1344.81	1334.43	625.562	1192.34	1041.94	812.02	873.715	451.465	914.034	866.103	926.385	1006.8	-0.116145	0.999948	NS	-0.446958	0.89093	NS	-0.237886	0.630913	NS
At1D1108_02240	CP032921	237831	239306	1476	-1	zwf	glucose-6-phosphate 1-dehydrogenase	K00036	COG0364	G	1479.02	1525.06	801.422	1744.37	1314.73	998.587	1428.86	580.866	1071.49	1412.84	2042.92	2071.95	0.0933676	0.999948	NS	-0.399472	0.997461	NS	0.539581	0.276544	NS
At1D1108_02250	CP032921	239444	239794	351	-1	NA	hypothetical protein	NA	NA	?	156.119	122.655	97.9795	201.145	132.294	118.351	96.0383	91.0598	128.656	167.785	280.702	230.216	0.266906	0.959317	NS	-0.519245	0.755606	NS	0.85584	0.0268101	NS
At1D1108_02260	CP032921	239821	241107	1287	-1	ordL	oxidoreductase	K09471	COG0665	E	647.757	632.486	407.62	602.316	471.745	487.376	438.028	383.41	357.165	373.203	436.724	398.331	-0.108007	0.999948	NS	-0.407262	0.605653	NS	-0.477716	0.0880676	NS
At1D1108_02270	CP032921	241118	242554	1437	-1	glnA	glutamine synthetase	K01915	COG0174	E	677.885	478.798	413.901	622.431	477.899	473.404	712.089	429.419	541.508	596.393	791.258	778.47	0.00472559	0.999948	NS	0.0922743	0.999125	NS	0.465957	0.180781	NS
At1D1108_02280	CP032921	242684	243865	1182	1	NA	oxidoreductase	NA	NA	?	98.6014	84.233	195.331	87.1626	107.681	156.158	67.9295	171.576	96.012	111.856	91.2454	97.8576	-0.116939	NA	NS	-0.0478973	0.999125	NS	-0.34091	0.578332	NS
At1D1108_02290	CP032921	243976	244323	348	-1	NA	hypothetical protein	NA	NA	?	215.006	254.177	157.647	289.425	206.132	172.595	138.201	157.198	153.619	357.522	434.635	419.659	0.098152	0.999948	NS	-0.566015	0.455917	NS	0.959688	0.00158434	NS
At1D1108_02300	CP032921	244407	245279	873	1	NA	LysR family transcriptional regulator	NA	NA	?	175.291	152.21	182.77	192.205	182.545	162.733	215.501	179.244	243.871	732.816	608.071	448.514	0.0691947	0.999948	NS	0.242229	0.999125	NS	1.80639	3.42222e-12	Up
At1D1108_02310	CP032921	245286	245543	258	-1	NA	hypothetical protein	NA	NA	?	128.73	116.744	119.334	116.217	157.932	142.186	220.185	155.281	255.392	4519.73	4574.81	2937.61	0.192605	0.975842	NS	0.586438	0.389726	NS	5.04436	1.09312e-75	Up
At1D1108_02320	CP032921	245627	246916	1290	-1	aceA	isocitrate lyase	K01637	COG2224	C	72.5816	35.4665	219.198	97.2199	126.141	147.117	53.8752	176.369	99.8525	15606.6	14053.2	9488.42	0.164788	0.999948	NS	-0.153197	0.999125	NS	6.88723	8.5532e-32	Up
At1D1108_02330	CP032921	247171	248586	1416	1	NA	transcriptional regulator	K07110	COG1396;COG3800	KR	260.198	245.31	318.434	159.798	189.724	244.099	142.886	226.212	115.214	229.462	107.266	112.285	-0.473689	0.793086	NS	-0.283168	0.999125	NS	-0.87565	0.0543809	NS
At1D1108_02340	CP032921	248738	249835	1098	1	potF	putrescine transport system substrate-binding protein	K11073	COG0687	E	3819.44	3608.72	1595.94	3574.79	2350.52	1775.27	3712.7	1515.43	2893.8	3023.26	3947.93	3672.17	-0.228488	0.999948	NS	0.0761793	0.999125	NS	0.238551	0.685636	NS
At1D1108_02350	CP032921	250015	251172	1158	1	potG	putrescine transport system ATP-binding protein	K11076	COG3842	E	353.322	367.965	265.047	378.822	257.409	310.672	281.088	271.262	316.84	533.147	631.753	573.973	-0.0531018	0.999948	NS	-0.124951	0.999125	NS	0.824328	0.000773087	NS
At1D1108_02360	CP032921	251184	252092	909	1	potH	putrescine transport system permease protein	K11075	COG1176	E	153.38	131.522	159.531	246.961	173.315	175.883	227.213	181.161	211.226	459.448	599.016	530.689	0.415146	0.486789	NS	0.0491629	0.999125	NS	1.83195	3.15101e-14	Up
At1D1108_02370	CP032921	252097	252909	813	1	potI	putrescine transport system permease protein	K11074	COG1177	E	206.789	162.555	159.531	234.669	153.83	169.308	194.419	146.654	172.822	266.574	352.444	301.1	0.078264	0.999948	NS	-0.127151	0.999125	NS	0.80182	0.0050209	NS
At1D1108_02380	CP032921	253221	254879	1659	-1	fbpB	iron(III) transport system permease protein	K02011	COG1178	P	230.07	220.188	327.855	210.084	232.796	292.59	166.31	279.889	218.907	179.284	137.913	130.477	-0.0862445	0.999948	NS	-0.134438	0.999125	NS	-0.802775	0.0166069	NS
At1D1108_02390	CP032921	254965	258708	3744	-1	NA	two component sensor kinase	NA	NA	?	3449.68	3259.96	1814.51	3027.23	2421.28	2156.62	2412.67	1591.15	2287.01	1261.26	1260.02	1166.14	-0.163903	0.999948	NS	-0.27474	0.999125	NS	-1.2081	0.000123513	Down
At1D1108_02410	CP032921	259217	260944	1728	1	ppx	exopolyphosphatase	K01524	COG0248	FPT	1254.43	991.585	591.646	1423.66	869.652	875.305	1321.11	660.423	879.47	666.957	729.267	724.523	0.160434	0.999948	NS	-0.149579	0.999125	NS	-0.418564	0.369449	NS
At1D1108_02420	CP032921	260941	261681	741	1	ftsJ	cell division protein FtsJ	K02427	COG0293	J	408.1	430.031	305.872	575.497	386.626	364.094	630.105	321.106	384.048	298.458	367.071	449.769	0.215018	0.985689	NS	0.00438079	0.999125	NS	-0.0342842	0.942859	NS
At1D1108_02430	CP032921	261682	263079	1398	-1	NA	MFS permease	NA	NA	?	354.691	348.754	346.069	443.636	399.958	419.16	463.795	337.401	378.287	431.222	571.155	598.437	0.266993	0.752906	NS	-0.106955	0.999125	NS	0.60862	0.0073986	NS
At1D1108_02440	CP032921	263273	264274	1002	1	NA	metallo-beta-lactamase superfamily protein	NA	NA	?	317.716	542.342	325.97	362.06	399.958	369.847	445.056	363.281	506.943	1391.41	571.155	490.543	-0.0656279	0.999948	NS	0.215031	0.999125	NS	1.05078	0.0249554	NS
At1D1108_02450	CP032921	264559	266064	1506	1	guaB	inosine-5-monophosphate dehydrogenase	K00088	COG0516;COG0517	FT	1036.68	1415.71	773.787	933.087	888.112	735.585	1236.79	698.764	1042.69	563.986	950.067	1009.31	-0.334341	0.885265	NS	0.217943	0.999125	NS	-0.353378	0.418448	NS
At1D1108_02460	CP032921	266161	266580	420	1	NA	membrane protein	NA	NA	?	84.9068	94.5774	91.0707	101.69	79.9916	65.7506	70.2719	116.94	61.4477	89.9033	151.147	171.878	-0.132848	NA	NS	0.036821	0.999125	NS	0.608128	0.179554	NS
At1D1108_02470	CP032921	266730	267758	1029	1	adhP	alcohol dehydrogenase	K13953	COG1064	G	5364.19	9500.59	3806.13	3392.64	4731.81	2607.83	3314.49	2031.11	2421.42	1309.87	3402.55	3167.2	-0.798687	0.455436	NS	-0.466917	0.97465	NS	-1.24449	0.0137638	NS
At1D1108_02480	CP032921	267869	268747	879	1	dlhH	carboxymethylenebutenolidase	K01061	COG0412	Q	940.822	1355.12	653.197	744.235	691.209	648.465	709.747	515.686	752.734	464.152	484.088	523.789	-0.498668	0.476203	NS	-0.0780322	0.999125	NS	-0.999988	0.00146252	NS
At1D1108_02490	CP032921	268792	269337	546	-1	moaB	molybdenum cofactor biosynthesis protein B	K03638	COG0521	H	249.242	336.932	216.057	293.895	276.894	263.824	271.718	181.161	234.269	219.531	231.944	228.334	0.0642643	0.999948	NS	-0.293881	0.90544	NS	-0.231287	0.463185	NS
At1D1108_02500	CP032921	269364	270248	885	-1	ipk	4-diphosphocytidyl-2-C-methyl-D-erythritol kinase	K00919	COG1947	I	520.396	441.854	303.36	559.852	369.192	345.191	407.577	286.599	328.361	398.292	438.814	433.459	0.0127789	0.999948	NS	-0.321782	0.954538	NS	0.00978615	0.980858	NS
At1D1108_02510	CP032921	270255	272264	2010	-1	NA	hypothetical protein	NA	NA	?	3746.85	2923.03	1323.35	3452.98	2228.48	1845.13	2878.81	1449.29	2613.45	2265.88	2556.27	2570.02	-0.0863313	0.999948	NS	-0.117421	0.999125	NS	-0.112205	0.849111	NS
At1D1108_02520	CP032921	272291	273307	1017	-1	ispB	octaprenyl-diphosphate synthase	K02523	COG0142	H	1039.42	1064	547.681	1063.83	842.988	676.409	951.014	539.649	846.826	597.439	674.241	735.814	-0.0356897	0.999948	NS	-0.146903	0.999125	NS	-0.399097	0.349574	NS
At1D1108_02530	CP032921	273419	273649	231	1	NA	hypothetical protein	NA	NA	?	143.794	69.4553	85.4181	94.9849	87.1703	89.5852	74.9567	88.1843	59.5274	75.7906	103.086	117.931	-0.13224	NA	NS	-0.274155	NA	NS	-0.00620815	0.991448	NS
At1D1108_02540	CP032921	273656	274456	801	1	NA	methyltransferase	NA	NA	?	153.38	101.966	171.464	137.449	132.294	159.445	93.6959	169.659	111.374	151.581	149.057	168.114	-0.000305921	0.999948	NS	-0.17209	0.999125	NS	0.125455	0.764093	NS
At1D1108_02550	CP032921	274547	275413	867	1	sohB	proteinase sohB	NA	NA	?	1147.61	987.151	508.112	790.051	760.946	640.247	1253.18	572.239	1040.77	550.919	609.464	611.61	-0.268571	0.963102	NS	0.384683	0.965253	NS	-0.57479	0.194531	NS
At1D1108_02560	CP032921	275434	275628	195	1	NA	membrane protein	NA	NA	?	254.72	174.377	157.018	188.852	157.932	161.911	337.305	163.908	303.398	217.963	275.826	252.172	-0.200463	0.993547	NS	0.650103	0.448479	NS	0.352029	0.401986	NS
At1D1108_02570	CP032921	275738	276691	954	1	NA	glycyl-tRNA synthetase subunit alpha	K01878	COG0752	J	783.333	741.841	471.055	720.768	489.179	469.295	862.003	439.004	612.557	688.387	1008.58	1071.42	-0.248023	0.965413	NS	0.184891	0.999125	NS	0.473627	0.272223	NS
At1D1108_02580	CP032921	276770	277321	552	1	NA	membrane protein	K03744	COG1704	S	531.352	582.242	334.135	458.163	379.447	313.959	349.017	250.175	387.889	376.339	561.403	615.374	-0.327533	0.870961	NS	-0.226699	0.999125	NS	0.104555	0.816652	NS
At1D1108_02590	CP032921	277406	278683	1278	1	aroA	3-phosphoshikimate 1-carboxyvinyltransferase	K00800	COG0128	E	343.735	438.898	346.697	344.181	325.094	337.794	215.501	251.133	240.03	415.541	522.398	531.317	-0.16147	0.948581	NS	-0.504127	0.182788	NS	0.382658	0.0912585	NS
At1D1108_02600	CP032921	278707	280644	1938	1	NA	membrane protein	NA	NA	?	517.657	534.953	438.396	518.506	408.162	427.379	356.045	341.235	332.202	489.241	619.215	653.011	-0.136419	0.970326	NS	-0.39535	0.465284	NS	0.243377	0.32902	NS
At1D1108_02610	CP032921	280743	282896	2154	1	glyS	glycyl-tRNA synthetase beta chain	K01879	COG0751	J	673.776	654.653	548.937	628.018	533.277	532.58	503.616	408.331	481.98	535.238	791.955	819.871	-0.14676	0.985689	NS	-0.285026	0.875989	NS	0.195141	0.514634	NS
At1D1108_02620	CP032921	283127	283621	495	1	NA	hypothetical protein	NA	NA	?	65.7343	94.5774	121.218	58.1084	83.0682	89.5852	56.2176	108.313	88.331	68.9955	75.9218	63.9838	-0.295741	NA	NS	0.152325	NA	NS	-0.443818	0.332657	NS
At1D1108_02630	CP032921	283680	285503	1824	-1	mcpA	methyl-accepting chemotaxis protein	K03406	COG0840	NT	62.9953	106.4	297.707	82.6928	150.753	210.402	46.848	245.382	97.9323	197.055	135.127	127.34	-0.07948	0.999948	NS	-0.174123	0.999125	NS	-0.0303605	0.975488	NS
At1D1108_02640	CP032921	285831	286343	513	-1	NA	hypothetical protein	NA	NA	?	213.636	243.832	151.994	400.054	265.613	213.69	325.593	183.078	226.588	470.424	432.545	491.797	0.533624	0.562796	NS	-0.266147	0.999125	NS	1.20122	0.00082235	Up
At1D1108_02650	CP032921	286501	287772	1272	-1	purD	phosphoribosylamine--glycine ligase	K01945	COG0151	F	304.021	339.887	307.128	233.551	252.281	283.55	175.68	261.677	236.19	201.76	286.97	297.964	-0.3032	0.768192	NS	-0.181025	0.999125	NS	-0.273978	0.37611	NS
At1D1108_02660	CP032921	287974	290298	2325	1	NA	transcription accessory protein	K06959	COG2183	K	1057.23	747.752	664.502	909.62	744.537	768.46	941.644	646.046	783.458	738.043	724.391	732.678	-0.0259063	0.999948	NS	-0.0347007	0.999125	NS	-0.167813	0.601927	NS
At1D1108_02670	CP032921	290466	291722	1257	1	cfa	cyclopropane-fatty-acyl-phospholipid synthase	K00574	COG2230	I	491.638	554.164	330.367	639.193	518.92	441.351	754.252	454.341	683.606	691.001	960.515	947.839	0.220078	0.965333	NS	0.238908	0.999125	NS	0.921164	0.00602684	NS
At1D1108_02680	CP032921	291957	292757	801	1	NA	outer membrane protein	K07274	COG3713	M	53.4091	63.5442	146.341	289.425	169.213	184.924	112.435	160.074	92.1715	286.436	506.377	505.598	1.26859	0.0769427	NS	-0.809208	0.566641	NS	2.28178	2.16012e-06	Up
At1D1108_02690	CP032921	292878	293831	954	1	ubiA	4-hydroxybenzoate octaprenyltransferase	K03179	COG0382	H	254.72	255.654	241.18	255.901	244.077	267.934	290.457	272.221	213.147	252.984	266.074	271.618	0.0347045	0.999948	NS	0.0147115	0.999125	NS	0.0755171	0.754814	NS
At1D1108_02700	CP032921	293909	294475	567	-1	NA	hypothetical protein	NA	NA	?	168.444	135.955	158.275	577.732	385.601	295.878	409.92	249.216	241.95	967.506	772.452	803.562	1.44145	0.00028599	Up	-0.488388	0.727857	NS	2.45755	7.62444e-14	Up
At1D1108_02710	CP032921	294842	297280	2439	1	NA	flagellar protein	NA	NA	?	451.923	490.62	366.167	400.054	363.039	369.847	318.566	385.327	334.122	328.774	373.34	344.384	-0.202081	0.839089	NS	-0.117714	0.999125	NS	-0.316728	0.152443	NS
At1D1108_02720	CP032921	297361	298311	951	-1	NA	LysR family transcriptional regulator	NA	NA	?	521.766	483.231	364.911	710.711	450.209	465.186	1276.61	446.672	683.606	277.55	269.557	291.691	0.248497	0.983196	NS	0.562108	0.758515	NS	-0.705975	0.122523	NS
At1D1108_02730	CP032921	298516	298809	294	1	NA	hypothetical protein	NA	NA	?	1421.5	789.13	402.595	198.91	155.881	170.952	112.435	126.525	145.938	111.856	143.485	190.697	-2.312	2.57222e-06	Down	-0.44848	0.983038	NS	-2.54942	1.02578e-08	Down
At1D1108_02740	CP032921	299016	300389	1374	-1	gsh1	glutamate-cysteine ligase	K01919	COG2918	H	309.499	375.354	315.921	349.768	340.477	322.178	330.278	325.898	311.079	322.502	415.828	414.64	0.0192248	0.999948	NS	-0.0649418	0.999125	NS	0.206241	0.379869	NS
At1D1108_02750	CP032921	300563	301300	738	-1	rsmE	16S rRNA (uracil1498-N3)-methyltransferase	K09761	COG1385	J	80.7984	78.3219	161.415	71.5181	110.758	119.173	72.6143	144.737	122.895	90.9487	75.2252	75.2751	-0.102116	NA	NS	0.18687	0.999125	NS	-0.424061	0.422289	NS
At1D1108_02760	CP032921	301321	302826	1506	-1	pit	inorganic phosphate transporter, PiT family	K03306	COG0306	P	612.15	622.142	448.445	470.455	384.575	450.392	496.588	385.327	533.827	274.937	208.959	223.943	-0.362473	0.598345	NS	0.111585	0.999125	NS	-1.2441	4.56815e-07	Down
At1D1108_02770	CP032921	302988	303467	480	-1	NA	NTP pyrophosphohydrolase, MutT family	NA	NA	?	4391.87	4254.5	1416.93	3049.58	2003.89	1614.18	2696.1	1269.09	2576.96	998.867	890.862	822.38	-0.593521	0.749416	NS	-0.0280693	0.999125	NS	-1.8911	0.000109932	Down
At1D1108_02780	CP032921	303703	304488	786	-1	NA	mannosylfructose-6-phosphate phosphatase	K13086	NA	?	6221.48	6537.66	2287.45	3368.05	2715.61	1949.51	2841.33	1801.07	2550.08	3048.87	1510.77	1333	-0.905195	0.341484	NS	-0.159834	0.999125	NS	-1.35202	0.00791897	Down
At1D1108_02790	CP032921	304470	305816	1347	-1	NA	mannosylfructose-phosphate synthase	K13058	NA	?	2574.59	5337.71	1925.05	1963.39	2559.73	2006.22	2836.64	1786.69	3529.4	11395.2	4512.12	3415.61	-0.591022	0.813059	NS	0.32	0.999125	NS	0.974337	0.106107	NS
At1D1108_02800	CP032921	305919	306692	774	-1	pdhR	GntR family transcriptional regulator, transcriptional repressor for pyruvate dehydrogenase complex	K05799	COG2186	K	178.03	189.155	193.447	288.307	213.311	205.471	344.333	224.295	282.275	152.627	159.505	116.676	0.331276	0.764801	NS	0.258355	0.999125	NS	-0.388199	0.227653	NS
At1D1108_02810	CP032921	306983	308257	1275	1	NA	hypothetical protein	NA	NA	?	288.957	369.443	310.269	245.843	282.022	296.7	145.229	236.756	163.22	245.143	452.048	385.785	-0.230534	0.960911	NS	-0.582563	0.493519	NS	0.160866	0.695013	NS
At1D1108_02820	CP032921	308267	309166	900	-1	NA	LysR family transcriptional regulator	NA	NA	?	82.1678	90.1441	203.496	111.747	149.728	166.842	131.174	152.405	145.938	140.605	137.913	119.813	0.171243	0.999948	NS	0.00538269	0.999125	NS	0.0647584	0.903673	NS
At1D1108_02830	CP032921	309280	310713	1434	1	glcD	glycolate oxidase subunit	K00104	COG0277	C	458.77	633.964	352.978	1127.53	570.197	578.605	1857.52	673.843	1115.66	197.055	121.893	139.886	0.656263	0.633438	NS	0.678468	0.714612	NS	-1.65289	0.000584929	Down
At1D1108_02840	CP032921	310710	310811	102	1	NA	hypothetical protein	NA	NA	?	50.6702	59.1109	85.4181	109.512	57.4299	59.1756	372.441	125.567	241.95	43.9063	33.4334	40.1467	0.196267	NA	NS	1.70437	0.00478324	Up	-0.742671	0.197253	NS
At1D1108_02850	CP032921	310805	312007	1203	1	glcE	glycolate oxidase subunit	K11472	COG0277	C	712.121	676.819	401.339	786.699	473.796	429.845	1766.17	617.29	1188.63	191.306	151.147	151.805	-0.0817045	0.999948	NS	1.07775	0.146915	NS	-1.8545	3.34937e-05	Down
At1D1108_02860	CP032921	312011	313312	1302	1	glcF	glycolate oxidase iron-sulfur subunit	K11473	COG0247	C	576.544	561.553	372.448	583.319	382.524	395.326	1239.13	473.511	735.452	216.395	167.864	150.55	-0.148767	0.999948	NS	0.843596	0.303043	NS	-1.49522	0.000296576	Down
At1D1108_02870	CP032921	313548	314207	660	-1	lpxQ	lipid A oxidase	K12980	NA	?	76.69	62.0664	141.945	52.5211	75.8895	92.8727	49.1904	136.11	88.331	493.423	550.955	364.457	-0.355087	0.959317	NS	0.326739	0.999125	NS	2.31169	8.22687e-07	Up
At1D1108_02880	CP032921	314471	315295	825	-1	NA	hypothetical protein	NA	NA	?	121.882	203.932	200.984	681.657	453.286	323	236.582	295.226	172.822	606.847	980.018	1093.37	1.46507	0.00349462	Up	-1.04296	0.112234	NS	2.34434	4.76002e-09	Up
At1D1108_02890	CP032921	315482	316111	630	1	tag	3-methyladenine-DNA glycosylase	K01246	COG2818	L	120.513	128.566	166.44	200.027	117.936	165.198	154.598	168.7	132.497	93.5621	94.7281	111.658	0.206396	0.964012	NS	-0.0773605	0.999125	NS	-0.480755	0.158598	NS
At1D1108_02900	CP032921	316108	316551	444	1	NA	hypothetical protein	NA	NA	?	187.617	169.944	164.555	477.16	127.166	194.786	475.507	187.871	159.38	191.829	158.809	190.697	0.613352	0.814229	NS	0.0375929	0.999125	NS	0.0529244	0.944868	NS
At1D1108_02910	CP032921	316567	317610	1044	-1	NA	membrane protein	NA	NA	?	690.21	438.898	351.093	1499.64	256.383	421.626	2916.29	355.613	656.722	954.438	676.331	839.317	0.557183	0.963102	NS	0.850377	0.930288	NS	0.739339	0.448332	NS
At1D1108_02920	CP032921	317693	318610	918	1	NA	LysR family transcriptional regulator	NA	NA	?	117.774	91.6218	180.257	109.512	99.4767	161.089	74.9567	180.203	94.0918	110.288	66.1704	80.2934	-0.0813904	NA	NS	-0.0649975	0.999125	NS	-0.609034	0.263103	NS
At1D1108_02930	CP032921	318662	319426	765	-1	NA	hypothetical protein	NA	NA	?	124.621	122.655	162.671	106.16	113.834	155.336	124.147	167.742	124.816	105.584	72.4391	76.5297	-0.132269	NA	NS	0.160269	0.999125	NS	-0.693107	0.0445262	NS
At1D1108_02940	CP032921	319433	319702	270	-1	relE	mRNA interferase RelE	K06218	COG2026	V	152.011	147.777	106.145	110.63	84.0937	94.5165	107.75	108.313	132.497	90.9487	84.9767	76.5297	-0.476866	NA	NS	0.267366	0.999125	NS	-0.670284	0.0230159	NS
At1D1108_02950	CP032921	319686	319913	228	-1	NA	DNA-binding protein	K18918	COG3077	V	373.864	447.765	184.026	207.849	175.366	163.555	182.707	141.862	243.871	153.149	169.953	176.896	-0.873843	0.159455	NS	0.0504961	0.999125	NS	-1.00216	0.0124515	NS
At1D1108_02960	CP032921	320068	321591	1524	1	hisS	histidyl-tRNA synthetase	K01892	COG0124	J	540.938	543.82	426.462	406.759	330.222	329.575	309.197	305.769	293.797	266.574	351.748	321.174	-0.499767	0.150965	NS	-0.229542	0.953531	NS	-0.682777	0.00207536	NS
At1D1108_02970	CP032921	321554	321964	411	1	NA	hypothetical protein	NA	NA	?	283.479	251.221	172.092	197.792	126.141	149.583	145.229	128.442	140.178	103.493	128.858	135.495	-0.571805	0.341484	NS	-0.197577	0.999125	NS	-0.935716	0.00313033	NS
At1D1108_02980	CP032921	321981	323108	1128	1	hisZ	ATP phosphoribosyltransferase regulatory subunit	K02502	COG3705	E	215.006	267.477	233.644	276.015	239.975	259.715	173.337	202.249	163.22	222.667	289.06	306.746	0.116777	0.999948	NS	-0.514993	0.264885	NS	0.193112	0.495445	NS
At1D1108_02990	CP032921	323105	323797	693	1	hisG	ATP phosphoribosyltransferase	K00765	COG0040	E	110.927	165.51	142.573	155.328	124.09	162.733	79.6415	132.276	84.4906	139.036	165.774	189.442	0.0786248	0.999948	NS	-0.549036	0.562401	NS	0.237552	0.548955	NS
At1D1108_03000	CP032921	323861	324307	447	-1	NA	membrane protein	K15977	COG2259	S	30.1282	23.6443	83.5338	24.5843	36.9192	72.3257	16.3968	70.9308	36.4846	50.7013	39.0057	37.6375	-0.053699	NA	NS	-0.0846296	NA	NS	-0.130305	0.892538	NS
At1D1108_03010	CP032921	324570	325010	441	-1	NA	hypothetical protein	NA	NA	?	284.849	333.976	150.11	229.081	165.111	138.898	208.473	125.567	168.981	61.1551	146.968	145.532	-0.525011	0.804855	NS	-0.0896288	0.999125	NS	-1.11769	0.0264508	NS
At1D1108_03020	CP032921	325625	327259	1635	-1	groEL	chaperonin GroEL	K04077	COG0459	O	44876	34560.6	15103.3	17762.2	12525.9	8270.61	48761.7	12074.5	33394.9	14219.4	32703.5	28225.6	-1.29386	0.191531	NS	1.28911	0.250443	NS	-0.331154	0.660225	NS
At1D1108_03030	CP032921	327334	327630	297	-1	groES	chaperonin GroES	K04078	COG0234	O	24175.1	16688.5	6827.16	9156.55	5968.6	3997.64	16792.7	4771.54	13462.8	3378.69	7622.13	6410.93	-1.3184	0.189022	NS	0.873069	0.712106	NS	-1.45361	0.0231193	NS
At1D1108_03040	CP032921	328000	328848	849	1	NA	HAD family hydrolase	NA	NA	?	195.833	220.188	191.563	151.976	175.366	168.486	145.229	178.286	136.337	175.625	179.008	173.133	-0.287381	0.66178	NS	-0.0909352	0.999125	NS	-0.198702	0.429305	NS
At1D1108_03050	CP032921	328892	329872	981	1	ribF	riboflavin biosynthesis bifunctional protein	K11753	COG0196	H	273.893	263.043	241.18	172.09	210.234	212.046	152.256	202.249	176.662	188.692	227.069	233.353	-0.38296	0.432014	NS	-0.148691	0.999125	NS	-0.259346	0.322174	NS
At1D1108_03060	CP032921	330141	333044	2904	1	ileS	isoleucyl-tRNA synthetase	K01870	COG0060	J	1400.96	1414.23	844.76	1157.7	928.108	841.608	871.372	759.151	837.225	743.793	1108.88	1198.13	-0.320804	0.823753	NS	-0.24708	0.999125	NS	-0.261136	0.482711	NS
At1D1108_03070	CP032921	333250	333903	654	1	NA	hypothetical protein	NA	NA	?	2202.1	1454.13	543.284	2445.02	1372.16	1105.43	1848.15	709.308	1338.41	1511.63	2076.36	2023.02	0.229899	0.999948	NS	-0.338563	0.999125	NS	0.418874	0.545943	NS
At1D1108_03080	CP032921	333956	334393	438	-1	codA	cytidine and deoxycytidylate deaminase	K11991	COG0590	J	420.425	336.932	199.099	378.822	255.358	240.812	313.881	197.456	238.11	259.256	362.196	319.292	-0.124344	0.999948	NS	-0.229297	0.999125	NS	-0.0190861	0.971141	NS
At1D1108_03090	CP032921	334486	336462	1977	1	rluB	ribosomal large subunit pseudouridine synthase B	K06178	COG1187	J	2263.72	1971.35	922.641	1970.1	1319.86	1182.69	1318.77	864.589	1246.24	1137.9	1729.48	1672.36	-0.204786	0.999948	NS	-0.384163	0.987482	NS	-0.18318	0.724571	NS
At1D1108_03100	CP032921	336443	337000	558	1	rsmD	16S rRNA (guanine966-N2)-methyltransferase	K08316	COG0742	J	423.164	363.532	217.942	427.991	275.868	260.537	281.088	199.373	272.674	302.117	507.074	479.879	-0.0555909	0.999948	NS	-0.360997	0.99771	NS	0.363678	0.427749	NS
At1D1108_03110	CP032921	337190	338116	927	1	NA	patatin	K07001	COG1752	R	408.1	362.054	272.584	385.527	250.23	270.399	367.757	221.419	257.312	249.848	250.054	270.363	-0.199681	0.967943	NS	-0.106931	0.999125	NS	-0.43277	0.217725	NS
At1D1108_03120	CP032921	338159	339988	1830	-1	kefB	glutathione-regulated potassium-efflux system protein	K03455	COG0475;COG1226	P	210.897	143.344	280.749	243.608	253.307	295.056	271.718	292.35	264.993	249.325	200.601	214.534	0.307321	0.823753	NS	0.0670579	0.999125	NS	0.0537845	0.890281	NS
At1D1108_03130	CP032921	340105	341451	1347	1	pmbA	PmbA/TldD related protein	K03592	COG0312	R	2371.91	2266.9	1091.59	1827.06	2172.08	1641.3	3031.06	1596.9	2859.24	1114.38	1229.38	1247.06	-0.0218454	0.999948	NS	0.407648	0.911809	NS	-0.673314	0.101542	NS
At1D1108_03140	CP032921	341545	342351	807	1	suhB	inositol monophosphatase	K01092	COG0483	G	421.795	347.276	211.033	302.834	303.558	256.427	330.278	231.963	368.686	186.079	175.526	146.159	-0.178305	0.999948	NS	0.103841	0.999125	NS	-0.942155	0.00625536	NS
At1D1108_03150	CP032921	342410	342649	240	1	NA	inositol monophosphatase	NA	NA	?	872.349	901.441	311.525	731.943	487.128	351.766	421.632	208.958	391.729	320.411	472.944	445.378	-0.40724	0.928459	NS	-0.623646	0.828176	NS	-0.749516	0.18078	NS
At1D1108_03160	CP032921	342865	344187	1323	1	kdtA	3-deoxy-D-manno-octulosonic-acid transferase	K02527	COG1519	M	3505.83	3172.78	1169.47	2848.43	1653.16	1295.29	1859.86	1016.99	1676.37	1226.76	1439.73	1476.02	-0.436667	0.885265	NS	-0.349163	0.999125	NS	-0.921269	0.0775156	NS
At1D1108_03170	CP032921	344181	344918	738	1	gph	phosphoglycolate phosphatase	K01091	COG0546	C	591.608	743.319	362.399	691.714	523.022	447.104	480.192	362.322	529.986	411.36	524.487	456.669	-0.0274531	0.999948	NS	-0.278598	0.999125	NS	-0.28206	0.499713	NS
At1D1108_03180	CP032921	345083	346129	1047	1	lpxK	tetraacyldisaccharide 4'-kinase	K00912	COG1663	M	239.656	214.277	231.759	267.075	251.256	241.634	208.473	233.88	201.625	194.442	234.731	208.261	0.145456	0.949176	NS	-0.228265	0.877003	NS	-0.108718	0.650222	NS
At1D1108_03190	CP032921	346260	346481	222	-1	NA	hypothetical protein	NA	NA	?	490.268	616.231	210.405	484.982	406.111	325.466	445.056	308.645	380.208	277.028	397.022	398.958	-0.110383	0.999948	NS	-0.10391	0.999125	NS	-0.291266	0.580048	NS
At1D1108_03200	CP032921	346631	348460	1830	-1	mutL	DNA mismatch repair protein MutL	K03572	COG0323	L	788.811	790.608	575.944	557.617	507.639	514.499	646.502	514.728	597.195	461.538	411.649	437.223	-0.444234	0.198202	NS	0.149786	0.999125	NS	-0.713101	0.000616183	NS
At1D1108_03210	CP032921	348817	350478	1662	1	NA	two component sensor kinase	NA	NA	?	58.887	100.488	307.128	87.1626	159.983	220.265	42.1632	234.839	88.331	168.83	143.485	164.978	-0.00335621	0.999948	NS	-0.342616	0.999125	NS	0.0257442	0.978717	NS
At1D1108_03220	CP032921	350621	351973	1353	1	NA	GGDEF family protein	NA	NA	?	402.622	348.754	334.135	500.626	359.962	378.888	377.126	314.396	245.791	502.308	526.577	525.671	0.192213	0.934162	NS	-0.405037	0.558014	NS	0.520128	0.0424521	NS
At1D1108_03230	CP032921	352068	352955	888	-1	NA	calcium-binding protein, regucalcin	K22217	COG3386	G	676.515	610.32	400.711	650.367	588.656	464.364	580.915	406.414	526.146	944.507	759.914	728.286	0.0164426	0.999948	NS	-0.174361	0.999125	NS	0.531713	0.100123	NS
At1D1108_03240	CP032921	352960	353589	630	-1	kdgA	keto-hydroxyglutarate-aldolase/keto-deoxy- phosphogluconate aldolase	K01631	COG0800	G	321.824	233.488	204.752	261.488	319.966	249.03	349.017	228.129	268.834	572.349	413.739	398.331	0.132086	0.999948	NS	0.0184885	0.999125	NS	0.870491	0.0054424	NS
At1D1108_03250	CP032921	353667	354581	915	-1	dgoK	2-dehydro-3-deoxygalactonate kinase	K00883	COG3734	G	417.687	307.376	265.675	335.241	405.086	433.132	309.197	331.65	326.441	596.916	401.898	405.231	0.24953	0.899959	NS	-0.278312	0.970432	NS	0.508302	0.100535	NS
At1D1108_03260	CP032921	354581	355351	771	-1	fabG	3-oxoacyl-[acyl-carrier-protein] reductase	K22215	COG1028	IQR	399.884	385.698	237.412	448.105	443.03	436.42	384.153	344.11	445.496	469.379	279.309	289.809	0.381657	0.758726	NS	-0.179818	0.999125	NS	0.0286638	0.946883	NS
At1D1108_03270	CP032921	355376	356305	930	1	kdgR	transcriptional regulator KdgR	NA	NA	?	468.357	520.176	267.56	541.973	542.507	484.089	557.491	406.414	602.955	349.682	239.606	220.807	0.32531	0.869115	NS	-0.00463232	0.999125	NS	-0.626694	0.0949269	NS
At1D1108_03280	CP032921	356514	357254	741	1	NA	LuxR family transcriptional regulator	NA	NA	?	408.1	326.587	130.639	355.355	199.979	165.198	278.745	161.032	218.907	122.31	169.257	152.432	-0.260704	0.999948	NS	-0.133582	0.999125	NS	-0.958333	0.0760504	NS
At1D1108_03290	CP032921	357333	358556	1224	1	NA	NitT/TauT family transport system ATP-binding protein	K22067	COG0715	P	1283.19	1183.69	504.343	925.265	660.443	557.236	688.665	492.682	629.839	433.836	470.854	421.54	-0.469876	0.750632	NS	-0.244224	0.999125	NS	-1.16167	0.00371876	Down
At1D1108_03300	CP032921	358684	359835	1152	1	mrp	ATP-binding protein involved in chromosome partitioning	K03593	COG0489	D	414.948	425.598	299.591	338.593	290.226	291.768	175.68	242.507	165.141	279.641	276.522	281.027	-0.303362	0.749416	NS	-0.640565	0.127695	NS	-0.439484	0.110469	NS
At1D1108_03310	CP032921	360174	361151	978	1	corA	magnesium/cobalt transport protein	K03284	COG0598	P	447.815	486.187	221.082	452.575	377.396	295.878	260.006	241.548	332.202	345.5	599.016	558.29	-0.0330028	0.999948	NS	-0.434341	0.907871	NS	0.384033	0.414096	NS
At1D1108_03320	CP032921	361167	363086	1920	1	kup	KUP system potassium uptake protein	K03549	COG3158	P	364.277	396.043	361.143	363.178	381.498	387.929	248.294	323.023	316.84	638.732	752.949	715.741	0.0170019	0.999948	NS	-0.340102	0.467083	NS	0.911653	1.58341e-07	NS
At1D1108_03330	CP032921	363215	364384	1170	1	NA	ATP-binding protein	NA	NA	?	93.1236	156.644	184.654	422.404	273.817	248.209	166.31	190.746	134.417	269.187	456.924	491.797	1.11222	0.044139	NS	-0.936399	0.182198	NS	1.47978	0.000224968	Up
At1D1108_03340	CP032921	364655	365020	366	1	atpI	ATP synthase protein I	K02116	COG3312	C	4568.53	4774.68	1290.69	2544.48	1747.51	1346.24	972.095	671.926	1113.74	745.361	1392.36	1321.71	-0.915061	0.39248	NS	-1.03254	0.345164	NS	-1.61976	0.00232804	Down
At1D1108_03350	CP032921	365081	365830	750	1	atpB	ATP synthase A chain	K02108	COG0356	C	1232.52	1106.85	577.2	1087.3	813.248	631.206	1332.82	478.304	723.931	1640.21	3657.48	3990.21	-0.203398	0.999948	NS	-0.000284845	0.999507	NS	1.67205	0.00133036	Up
At1D1108_03360	CP032921	365904	366131	228	1	atpE	ATP synthase C chain	K02110	COG0636	C	2169.23	1830.96	883.072	2386.92	1391.65	1034.75	2459.52	647.963	1238.55	2637.51	5838.31	6255.36	-0.0204715	0.999948	NS	-0.14851	0.999125	NS	1.59344	0.00941392	Up
At1D1108_03370	CP032921	366213	366854	642	1	atpF	ATP synthase B chain	K02109	COG0711	C	1555.71	1486.64	694.65	1503	954.772	733.119	1400.75	462.967	887.151	1344.89	2775.67	2797.1	-0.227373	0.999948	NS	-0.216035	0.999125	NS	0.88916	0.131709	NS
At1D1108_03380	CP032921	366856	367341	486	1	atpF	ATP synthase B chain	K02109	COG0711	C	6099.59	4482.08	1529.99	3884.33	1875.7	1342.13	2005.09	785.032	1497.79	1889.01	3874.8	4429.31	-0.769946	0.735704	NS	-0.728758	0.87363	NS	-0.248582	0.754814	NS
At1D1108_03390	CP032921	367560	368240	681	-1	NA	permease	NA	NA	?	138.316	137.433	131.896	135.214	95.3746	121.639	131.174	129.401	94.0918	83.631	87.7628	84.0572	-0.209248	NA	NS	0.016036	0.999125	NS	-0.672682	0.0127216	NS
At1D1108_03400	CP032921	368387	369061	675	-1	rnhB	ribonuclease HII	K03470	COG0164	L	716.23	542.342	370.564	259.253	216.388	201.361	297.485	180.203	218.907	210.123	238.91	245.899	-1.26461	0.000888129	Down	0.0317151	0.999125	NS	-1.22609	0.000159946	Down
At1D1108_03410	CP032921	369378	370535	1158	-1	NA	radical SAM protein	NA	NA	?	18404.2	19877.5	9637.17	1317.5	1516.76	1239.4	1698.24	562.654	931.316	660.685	521.004	582.127	-3.55616	1.36736e-16	Down	-0.354614	0.999125	NS	-4.76358	3.75945e-32	Down
At1D1108_03420	CP032921	370824	371342	519	1	NA	glycosyl transferase	NA	NA	?	339.627	234.966	211.033	290.542	210.234	211.224	234.24	179.244	151.699	171.966	199.208	194.461	-0.138885	0.999948	NS	-0.337911	0.911809	NS	-0.469894	0.166651	NS
At1D1108_03430	CP032921	371370	372803	1434	-1	NA	FAD dependent oxidoreductase	NA	NA	?	301.282	305.899	378.729	335.241	294.328	336.15	262.349	293.309	224.668	329.297	401.201	413.386	-0.0358387	0.999948	NS	-0.300411	0.793656	NS	0.207297	0.433085	NS
At1D1108_03440	CP032921	372852	373829	978	-1	NA	translation factor Sua5	K07566	COG0009	J	142.424	166.988	233.644	221.259	214.336	235.058	210.816	235.797	192.024	308.389	374.733	395.194	0.29077	0.808964	NS	-0.0654056	0.999125	NS	0.974667	0.000223049	NS
At1D1108_03450	CP032921	373894	374502	609	-1	NA	hypothetical protein	NA	NA	?	176.661	221.666	156.39	842.572	443.03	346.835	363.072	277.014	336.042	716.613	1103.3	1174.92	1.55979	0.000743272	Up	-0.743741	0.418	NS	2.43627	1.68395e-10	Up
At1D1108_03460	CP032921	374835	376079	1245	1	NA	Rieske 2Fe-2S family protein	K00479	COG4638	PR	115.035	124.133	209.149	89.3976	151.779	196.43	142.886	221.419	140.178	369.544	335.727	466.706	-0.0414828	0.999948	NS	0.211942	0.999125	NS	1.37632	0.000971324	Up
At1D1108_03470	CP032921	376087	377169	1083	1	NA	ferredoxin I	K21832	COG1018;COG0633	C	99.9709	113.788	184.654	68.1657	122.038	169.308	72.6143	162.949	117.135	215.872	191.546	238.371	-0.153157	0.999948	NS	-0.0150013	0.999125	NS	0.688027	0.185364	NS
At1D1108_03480	CP032921	377351	377815	465	1	NA	hypothetical protein	NA	NA	?	7758.01	9717.83	3264.1	2725.51	3317.6	2592.22	3455.04	2377.14	3951.85	17819.7	5297.11	4596.8	-1.26394	0.183007	NS	0.179974	0.999125	NS	0.418374	0.562177	NS
At1D1108_03490	CP032921	378040	378564	525	1	NA	hypothetical protein	NA	NA	?	7106.15	7878	2711.4	6089.09	3945.23	3061.51	7490.99	3129.58	5418.92	12562.9	6512.56	6130.53	-0.434123	0.928459	NS	0.292271	0.999125	NS	0.510628	0.422257	NS
At1D1108_03500	CP032921	378668	379663	996	-1	zntB	zinc transporter	K16074	COG0598	P	123.252	130.044	182.141	126.274	134.345	170.952	156.941	188.829	174.742	293.754	244.482	205.125	-0.0228506	0.999948	NS	0.273618	0.999125	NS	0.759147	0.0114702	NS
At1D1108_03510	CP032921	379887	381671	1785	1	acd	acyl-CoA dehydrogenase	K20035	COG1960	I	873.718	1148.23	560.242	462.633	536.354	492.308	494.246	400.663	612.557	372.68	396.326	512.498	-0.78926	0.111188	NS	0.012596	0.999125	NS	-1.00821	0.00249862	Down
At1D1108_03520	CP032921	381682	382440	759	1	NA	enoyl-CoA hydratase/isomerase	NA	NA	?	464.248	626.575	264.419	250.313	296.379	244.921	210.816	205.124	226.588	167.262	168.56	209.516	-0.770346	0.162625	NS	-0.301878	0.999125	NS	-1.30786	0.000128265	Down
At1D1108_03530	CP032921	382531	382845	315	1	NA	hypothetical protein	NA	NA	?	179.4	234.966	157.018	215.672	169.213	173.417	206.131	155.281	186.263	354.386	252.144	286.673	-0.0263728	0.999948	NS	-0.0368973	0.999125	NS	0.65432	0.0260547	NS
At1D1108_03540	CP032921	382846	384096	1251	-1	rumA	23S rRNA (uracil1939-C5)-methyltransferase	K03215	COG2265	J	304.021	351.71	337.904	360.943	350.732	356.697	349.017	287.557	282.275	377.907	407.47	412.758	0.103768	0.985689	NS	-0.226652	0.824575	NS	0.268677	0.160063	NS
At1D1108_03550	CP032921	384093	384845	753	-1	NA	hemolysin	K06442	COG1189	J	164.336	159.599	200.984	221.259	206.132	220.265	215.501	171.576	216.987	179.807	237.517	299.846	0.295941	0.820787	NS	-0.109533	0.999125	NS	0.441704	0.153234	NS
At1D1108_03560	CP032921	385123	387144	2022	1	mcpG	chemotaxis methyl-accepting protein	K03406	COG0840	NT	184.878	255.654	354.862	238.021	274.843	299.165	84.3263	277.972	161.3	406.656	403.987	472.978	0.0261729	0.999948	NS	-0.614987	0.742043	NS	0.686247	0.158067	NS
At1D1108_03570	CP032921	387271	387654	384	1	NA	amino acid-binding protein	K09707	COG3603	S	147.902	190.633	136.292	175.443	115.885	144.651	185.049	115.981	201.625	112.902	144.182	121.695	-0.118025	0.999948	NS	0.190819	0.999125	NS	-0.321204	0.41499	NS
At1D1108_03580	CP032921	387707	388015	309	-1	NA	antibiotic biosynthesis monooxygenase	NA	NA	?	176.661	177.333	135.664	118.452	98.4512	123.282	135.859	129.401	132.497	81.0175	80.101	99.1122	-0.512692	0.25725	NS	0.221098	0.999125	NS	-0.901066	0.000423637	NS
At1D1108_03590	CP032921	388022	388816	795	-1	NA	XRE family transcriptional regulator	NA	NA	?	156.119	132.999	204.124	134.096	126.141	179.17	170.995	176.369	161.3	133.81	112.838	118.558	-0.175858	0.975842	NS	0.209488	0.999125	NS	-0.445188	0.152535	NS
At1D1108_03600	CP032921	388924	389286	363	1	NA	isomerase	NA	NA	?	182.139	116.744	123.103	170.973	129.217	131.501	119.462	127.484	138.257	99.8345	112.141	124.204	0.0359676	0.999948	NS	-0.160653	0.999125	NS	-0.323439	0.340776	NS
At1D1108_03610	CP032921	389328	391238	1911	-1	dxs	1-deoxy-D-xylulose-5-phosphate synthase	K01662	COG1154	HI	1605.01	1457.08	795.77	1437.07	1068.61	964.89	1103.27	739.981	1023.49	1030.23	1173.65	1141.04	-0.151252	0.999948	NS	-0.277599	0.999125	NS	-0.20416	0.624337	NS
At1D1108_03620	CP032921	391346	392269	924	-1	NA	pirin	NA	NA	?	654.604	492.098	326.598	433.578	332.273	295.878	419.289	257.843	353.324	330.342	360.106	389.549	-0.470028	0.635273	NS	-0.0488706	0.999125	NS	-0.444493	0.255734	NS
At1D1108_03630	CP032921	392372	392626	255	-1	xseB	exodeoxyribonuclease small subunit	K03602	COG1722	L	569.697	512.787	233.015	413.464	287.149	229.305	332.621	223.336	320.68	154.195	209.656	240.253	-0.497777	0.76671	NS	-0.0883218	0.999125	NS	-1.11947	0.0111499	NS
At1D1108_03640	CP032921	392629	393564	936	-1	NA	deacetylase	NA	NA	?	328.671	322.154	284.518	267.075	246.128	248.209	231.897	242.507	236.19	258.733	316.921	300.473	-0.292196	0.508986	NS	-0.0959784	0.999125	NS	-0.090458	0.699253	NS
At1D1108_03650	CP032921	393591	394154	564	-1	bioY	biotin synthesis BioY protein	K03523	COG1268	H	112.296	104.922	136.92	96.1024	127.166	150.405	128.832	148.571	92.1715	185.034	239.606	220.18	0.0724404	0.999948	NS	-0.00813998	0.999125	NS	0.854266	0.00732493	NS
At1D1108_03660	CP032921	394186	394791	606	-1	bioN	biotin transport system permease protein	K16783	COG0619	H	36.9755	60.5886	115.566	35.759	55.3788	89.5852	18.7392	84.3502	32.6441	82.5856	49.4536	58.9655	-0.246124	NA	NS	-0.377913	NA	NS	-0.169033	0.849111	NS
At1D1108_03670	CP032921	394788	395468	681	-1	bioM	biotin transport system ATP-binding protein	K16784	COG1122	PR	335.519	316.243	216.686	175.443	110.758	149.583	100.723	142.82	86.4108	89.9033	80.101	77.157	-0.990099	0.0233011	NS	-0.380849	0.90522	NS	-1.80658	2.05372e-08	Down
At1D1108_03680	CP032921	395584	396777	1194	1	NA	hypothetical protein	K09927	COG3214	R	4606.88	4133.33	1906.83	1045.95	833.759	719.147	744.883	397.788	612.557	393.066	369.161	372.612	-2.03428	7.33303e-07	Down	-0.569795	0.695617	NS	-3.22925	1.28887e-18	Down
At1D1108_03690	CP032921	396946	398046	1101	-1	ribA	3,4-dihydroxy-2-butanone-4-phosphate synthase/GTP cyclohydrolase II	K14652	COG0108;COG0807	H	870.979	861.541	519.417	402.289	427.647	370.669	484.876	317.272	374.447	406.133	543.99	563.936	-0.904739	0.0233003	NS	-0.0351531	0.999125	NS	-0.570202	0.0827969	NS
At1D1108_03700	CP032921	398059	399156	1098	-1	aroC	chorismate synthase	K01736	COG0082	E	298.543	347.276	320.318	372.117	345.605	321.356	433.344	281.806	297.637	377.385	539.114	504.343	0.104693	0.999948	NS	-0.0459582	0.999125	NS	0.556066	0.0442344	NS
At1D1108_03710	CP032921	399568	399870	303	1	NA	signal peptide protein	NA	NA	?	1080.51	555.642	153.878	736.413	312.788	230.127	327.936	169.659	280.355	1048.52	977.232	1053.22	-0.483575	0.9583	NS	-0.720138	0.913782	NS	0.784217	0.313012	NS
At1D1108_03720	CP032921	400070	400663	594	-1	gpmB	phosphoglycerate mutase	NA	NA	?	569.697	622.142	245.577	775.524	405.086	379.71	416.947	257.843	437.815	424.95	557.921	570.836	0.120889	0.999948	NS	-0.490813	0.921177	NS	0.115344	0.848336	NS
At1D1108_03730	CP032921	400695	401513	819	-1	fabI	enoyl-[acyl-carrier protein] reductase I	K00208	COG0623	I	1112	1553.14	550.821	2186.89	1287.04	1105.43	1527.24	630.709	1263.52	945.03	1732.27	1626.57	0.510923	0.847241	NS	-0.421941	0.999125	NS	0.421499	0.500032	NS
At1D1108_03740	CP032921	401645	402751	1107	-1	dnaJ	molecular chaperone DnaJ	NA	NA	?	327.302	560.075	299.591	619.078	616.346	420.804	217.843	339.318	339.883	1507.45	869.269	832.417	0.483094	0.743784	NS	-0.879866	0.218983	NS	1.43825	0.000252966	Up
At1D1108_03750	CP032921	402964	403413	450	-1	NA	hypothetical protein	NA	NA	?	125.991	150.733	133.78	287.19	156.907	161.911	206.131	137.069	199.705	362.227	569.762	629.174	0.560724	0.557036	NS	-0.165808	0.999125	NS	1.92786	8.099e-08	Up
At1D1108_03760	CP032921	403470	404090	621	1	pdxH	pyridoxamine 5'-phosphate oxidase	K00275	COG0259	H	410.839	449.243	241.808	449.223	346.63	299.165	334.963	224.295	238.11	296.89	479.213	457.296	-0.0051716	0.999948	NS	-0.462617	0.824575	NS	0.166888	0.716384	NS
At1D1108_03770	CP032921	404122	404913	792	-1	NA	membrane protein	K07090	COG0730	S	112.296	69.4553	158.275	119.569	93.3235	146.295	67.9295	130.359	74.8894	105.584	82.8871	95.3484	0.0675097	NA	NS	-0.372725	0.999125	NS	-0.27298	0.612686	NS
At1D1108_03780	CP032921	405052	405357	306	1	NA	pyrophosphatase	NA	NA	?	72.5816	67.9775	73.4847	51.4036	42.0469	59.9974	49.1904	54.6359	59.5274	25.0893	31.3439	25.0917	-0.477984	NA	NS	0.0892148	NA	NS	-1.40067	1.89134e-05	Down
At1D1108_03790	CP032921	405625	406299	675	-1	NA	hydrolase	NA	NA	?	642.279	469.931	323.458	386.645	344.579	350.944	459.11	349.861	501.183	295.845	300.204	299.846	-0.403386	0.659753	NS	0.271607	0.999125	NS	-0.675641	0.0331128	NS
At1D1108_03800	CP032921	406306	406743	438	-1	NA	glyoxalase	NA	NA	?	1340.71	1226.55	589.761	791.169	634.805	539.977	1211.02	604.829	1424.82	599.007	633.146	634.82	-0.682168	0.467793	NS	0.719366	0.516907	NS	-0.756336	0.0999293	NS
At1D1108_03810	CP032921	407019	408434	1416	-1	tldD	TldD protein	K03568	COG0312	R	3104.58	3163.91	1543.81	2590.3	2619.21	2197.71	3359	1869.12	3635.01	1319.28	1464.8	1391.33	-0.0760847	0.999948	NS	0.258067	0.999125	NS	-0.903069	0.0170596	NS
At1D1108_03820	CP032921	408514	409038	525	-1	ialB	invasion associated protein B	NA	NA	?	744.988	721.152	361.771	918.56	556.865	466.007	829.209	422.709	672.084	589.598	663.793	676.849	0.0887675	0.999948	NS	-0.0156838	0.999125	NS	0.0810582	0.884135	NS
At1D1108_03830	CP032921	409312	410343	1032	1	coxB	cytochrome c oxidase subunit II	K02275	COG1622	C	2340.41	2210.75	934.574	2215.94	1210.13	918.865	2201.85	828.165	1397.93	2214.13	3461.06	3484.61	-0.335962	0.967943	NS	0.0262584	0.999125	NS	0.740241	0.211595	NS
At1D1108_03840	CP032921	410361	412070	1710	1	coxA	cytochrome c oxidase subunit I	K02274	COG0843	C	3556.5	3562.91	1687.01	4034.07	2567.94	1912.52	4108.57	1722.47	2661.45	3830.82	6123.89	5828.17	-0.0483277	0.999948	NS	-0.00436304	0.999125	NS	0.842149	0.100567	NS
At1D1108_03850	CP032921	412452	413405	954	1	ctaB	protoheme IX farnesyltransferase	K02257	COG0109	HI	1379.05	1049.22	611.744	949.849	746.588	655.862	747.225	527.189	716.25	788.745	1071.96	1116.58	-0.368506	0.833506	NS	-0.242836	0.999125	NS	-0.0283196	0.952942	NS
At1D1108_03860	CP032921	413405	413536	132	1	NA	hypothetical protein	NA	NA	?	624.476	410.82	234.9	373.235	232.796	202.183	196.761	167.742	192.024	270.233	377.519	363.83	-0.650018	0.510244	NS	-0.539669	0.822275	NS	-0.325108	0.526545	NS
At1D1108_03870	CP032921	413579	414208	630	1	coxG	cytochrome c oxidase assembly protein	K02258	COG3175	CO	1077.77	883.707	467.287	769.937	519.945	420.804	609.024	333.567	516.545	811.743	1285.79	1297.87	-0.504495	0.764801	NS	-0.232572	0.999125	NS	0.485039	0.335609	NS
At1D1108_03880	CP032921	414272	415147	876	1	coxC	cytochrome c oxidase subunit III	K02276	COG1845	C	2322.61	2104.35	1123.62	2091.9	1528.04	1121.05	2951.42	1215.41	2018.17	1725.41	2852.29	2964.58	-0.227003	0.999948	NS	0.382676	0.999125	NS	0.442969	0.41499	NS
At1D1108_03890	CP032921	415248	415634	387	1	NA	membrane protein	NA	NA	?	95.8625	91.6218	116.194	101.69	82.0427	108.489	72.6143	107.355	53.7667	89.3806	90.5489	90.3301	-0.0630948	NA	NS	-0.289555	NA	NS	-0.177463	0.666099	NS
At1D1108_03900	CP032921	415645	416379	735	1	surf1	surfeit 1	K14998	COG3346	O	872.349	734.452	364.911	519.623	423.545	356.697	510.643	342.193	480.06	316.23	427.669	402.094	-0.598722	0.489864	NS	0.033221	0.999125	NS	-0.780157	0.0538735	NS
At1D1108_03910	CP032921	416443	417489	1047	1	lytB	4-hydroxy-3-methylbut-2-enyl diphosphate reductase	K03527	COG0761	I	1551.6	1368.42	617.397	1148.76	972.206	840.786	1295.35	712.184	1138.7	795.017	1106.09	1064.52	-0.254857	0.9726	NS	0.0854153	0.999125	NS	-0.252887	0.617405	NS
At1D1108_03920	CP032921	417582	418550	969	1	thrB	homoserine kinase	K02204	COG2334	T	397.145	350.232	236.784	363.178	261.511	242.455	311.539	256.885	276.515	242.007	346.872	360.693	-0.17873	0.993547	NS	-0.0394866	0.999125	NS	-0.046944	0.909377	NS
At1D1108_03930	CP032921	418547	418987	441	1	NA	ribonuclease H	K03469	COG0328	L	125.991	124.133	119.962	143.036	115.885	107.667	79.6415	143.779	72.9691	110.811	137.216	143.023	-0.0148265	NA	NS	-0.269806	0.999125	NS	0.0796173	0.856588	NS
At1D1108_03940	CP032921	419116	419424	309	1	NA	stress responsive protein	NA	NA	?	236.917	223.143	124.987	255.901	174.341	151.226	128.832	114.064	136.337	213.782	316.921	294.2	-0.00208525	0.999948	NS	-0.618977	0.558014	NS	0.504037	0.225049	NS
At1D1108_03950	CP032921	419489	419974	486	-1	NA	peroxiredoxin	K24138	NA	?	197.203	212.799	177.745	315.126	221.515	225.196	363.072	171.576	295.717	373.726	576.03	542.608	0.375734	0.820926	NS	0.11358	0.999125	NS	1.34645	0.00012979	Up
At1D1108_03960	CP032921	420097	420819	723	-1	NA	cytochrome c biogenesis protein	NA	NA	?	316.346	449.243	211.661	363.178	286.124	216.977	271.718	198.415	213.147	302.117	439.51	437.223	-0.169808	0.999948	NS	-0.346015	0.999125	NS	0.275719	0.547834	NS
At1D1108_03970	CP032921	421078	421713	636	1	NA	hypothetical protein	K07735	COG1678	K	3377.1	2890.52	1060.82	2024.86	1329.09	1085.71	1620.94	838.709	1419.06	884.397	1065.69	1009.31	-0.722603	0.530052	NS	-0.195937	0.999125	NS	-1.30758	0.0071283	Down
At1D1108_03980	CP032921	421821	422012	192	1	NA	hypothetical protein	NA	NA	?	909.324	2216.66	739.871	537.503	1046.04	840.786	620.736	569.364	1163.67	4171.09	1425.1	865.664	-0.672502	0.833506	NS	-0.0431524	0.999125	NS	0.741875	0.335196	NS
At1D1108_03990	CP032921	422180	423286	1107	1	NA	hypothetical protein	NA	NA	?	169.814	342.843	280.749	156.446	310.737	288.481	299.827	317.272	380.208	2083.46	555.831	458.551	-0.0698451	0.999948	NS	0.399677	0.999125	NS	1.96532	0.00116294	Up
At1D1108_04000	CP032921	423410	426325	2916	-1	NA	diguanylate cyclase	NA	NA	?	542.308	461.065	460.378	749.822	563.018	539.977	707.404	513.769	549.189	1253.94	1525.4	1525.58	0.340059	0.602016	NS	-0.0696784	0.999125	NS	1.55723	4.34192e-12	Up
At1D1108_04010	CP032921	426322	426921	600	-1	rimJ	ribosomal-protein (S5)-alanine N-acetyltransferase	K03790	COG1670	JO	327.302	292.599	186.538	452.575	251.256	252.318	573.888	257.843	416.692	351.25	587.871	543.863	0.248447	0.993547	NS	0.380337	0.999125	NS	0.882373	0.0595447	NS
At1D1108_04020	CP032921	426955	428253	1299	-1	NA	peptidase M16	NA	NA	?	2276.05	2033.41	924.525	2795.91	1724.95	1367.61	2979.53	1206.78	2131.47	1639.17	2534.67	2458.99	0.170553	0.999948	NS	0.100712	0.999125	NS	0.342407	0.569839	NS
At1D1108_04030	CP032921	428273	429670	1398	-1	thrC	threonine synthase	K01733	COG0498	E	850.437	756.619	427.718	1096.24	643.009	566.277	969.753	434.212	643.28	732.816	1162.51	1174.92	0.1815	0.999948	NS	-0.17414	0.999125	NS	0.595105	0.244632	NS
At1D1108_04040	CP032921	429914	430486	573	1	NA	hypothetical protein	NA	NA	?	276.632	291.121	196.587	335.241	319.966	247.387	309.197	208	222.748	309.435	559.314	531.317	0.243965	0.960404	NS	-0.292722	0.999125	NS	0.877652	0.0129955	NS
At1D1108_04050	CP032921	430683	431372	690	-1	NA	HAD family hydrolase	NA	NA	?	746.358	902.918	439.652	549.795	526.099	397.791	520.012	331.65	656.722	316.23	556.527	503.089	-0.501575	0.730287	NS	0.0305985	0.999125	NS	-0.600698	0.185371	NS
At1D1108_04060	CP032921	431411	432244	834	1	NA	GntR family transcriptional regulator	NA	NA	?	93.1236	94.5774	170.208	126.274	125.115	154.514	105.408	149.53	132.497	124.924	84.2801	90.9574	0.165474	NA	NS	-0.0583414	0.999125	NS	-0.269193	0.55029	NS
At1D1108_04070	CP032921	432424	432921	498	1	NA	hypothetical protein	K09706	COG3543	S	299.913	446.287	231.131	231.316	267.664	272.865	304.512	251.133	357.165	844.673	327.369	311.764	-0.337088	0.9583	NS	0.23949	0.999125	NS	0.606292	0.250213	NS
At1D1108_04080	CP032921	432881	433981	1101	-1	NA	hypothetical protein	NA	NA	?	595.717	1316.69	648.8	479.395	761.971	761.063	831.551	776.405	1194.39	3231.29	1118.63	957.248	-0.354044	0.965413	NS	0.484292	0.999125	NS	1.05209	0.07268	NS
At1D1108_04090	CP032921	434214	435356	1143	1	ccrM	cell cycle regulated site-specific DNA-methyltransferase protein	K13581	COG0863	L	602.564	916.218	374.332	1399.07	1254.23	978.04	1213.36	1048.63	1662.93	576.531	1018.33	1004.92	0.94232	0.137297	NS	0.111762	0.999125	NS	0.460155	0.338473	NS
At1D1108_04100	CP032921	435693	436304	612	-1	NA	hydrolase	K01560	COG1011	H	387.558	441.854	250.602	419.051	413.29	320.534	705.062	309.603	518.465	337.66	488.964	481.133	0.0975284	0.999948	NS	0.40586	0.929929	NS	0.279588	0.55672	NS
At1D1108_04110	CP032921	436301	437404	1104	-1	mutY	A/G-specific adenine glycosylase	K03575	COG1194	L	447.815	514.264	355.49	402.289	428.673	371.491	522.355	350.82	474.299	320.411	353.141	333.72	-0.127237	0.999948	NS	0.15619	0.999125	NS	-0.382582	0.158711	NS
At1D1108_04120	CP032921	437502	438014	513	1	NA	hypothetical protein	NA	NA	?	554.633	527.564	292.682	535.268	336.375	290.125	559.833	253.05	501.183	286.959	319.011	312.392	-0.24106	0.993547	NS	0.173086	0.999125	NS	-0.579332	0.225049	NS
At1D1108_04130	CP032921	438143	438823	681	1	NA	DSBA oxidoreductase	NA	NA	?	855.915	648.742	348.581	916.325	583.528	488.198	1007.23	397.788	683.606	943.985	1296.24	1311.67	0.102833	0.999948	NS	0.0684217	0.999125	NS	0.940489	0.0624912	NS
At1D1108_04140	CP032921	438908	442375	3468	1	smc	chromosome segregation protein SMC	K03529	COG1196	D	532.722	499.487	563.382	607.904	557.89	560.524	501.273	558.82	489.661	564.509	565.582	498.697	0.109847	0.963102	NS	-0.149512	0.999125	NS	0.0266425	0.898293	NS
At1D1108_04150	CP032921	442646	443623	978	-1	NA	ring-cleavage extradiol dioxygenase	K07104	COG2514	Q	94.493	67.9775	139.432	92.75	108.707	138.076	98.3807	145.696	120.975	163.08	158.112	154.314	0.152436	0.999948	NS	0.114781	0.999125	NS	0.634879	0.100123	NS
At1D1108_04160	CP032921	443852	446578	2727	1	ppdK	pyruvate, orthophosphate dikinase	K01006	COG0574	G	1102.42	1149.71	749.92	1200.16	948.618	928.727	1295.35	889.511	1117.58	1214.22	1354.05	1043.81	0.0377446	0.999948	NS	0.0994841	0.999125	NS	0.269129	0.405103	NS
At1D1108_04170	CP032921	446556	446828	273	-1	NA	hypothetical protein	NA	NA	?	245.134	267.477	158.903	224.611	212.285	181.636	220.185	167.742	192.024	312.048	196.421	182.542	-0.111834	0.999948	NS	-0.0985217	0.999125	NS	0.0507472	0.907983	NS
At1D1108_04180	CP032921	447013	447345	333	-1	NA	hypothetical protein	NA	NA	?	116.404	112.311	45.2213	89.3976	51.2767	66.5725	131.174	41.2166	84.4906	104.016	96.8177	102.249	-0.39093	NA	NS	0.287073	NA	NS	0.159018	0.819497	NS
At1D1108_04190	CP032921	447538	448902	1365	-1	NA	proton/glutamate transport protein	NA	NA	?	1157.2	1637.37	610.488	1477.3	1398.83	1109.54	3180.98	1018.91	1770.46	1955.92	1108.88	1436.5	0.22819	0.999948	NS	0.581885	0.87363	NS	0.403933	0.508626	NS
At1D1108_04200	CP032921	449410	450330	921	1	NA	hypothetical protein	NA	NA	?	278.001	357.621	251.858	379.94	293.303	296.7	311.539	233.88	293.797	280.164	309.956	324.31	0.132924	0.999948	NS	-0.217026	0.999125	NS	0.0488399	0.882594	NS
At1D1108_04210	CP032921	450454	451362	909	-1	NA	metallo-beta-lactamase superfamily protein	NA	NA	?	197.203	221.666	213.545	181.03	183.57	207.114	103.066	200.332	153.619	213.782	188.063	176.269	-0.144543	0.999948	NS	-0.297066	0.945791	NS	-0.128982	0.714051	NS
At1D1108_04220	CP032921	452796	453176	381	1	NA	hypothetical protein	NA	NA	?	617.628	568.942	216.057	474.925	303.558	255.606	339.648	254.968	339.883	226.849	292.543	259.699	-0.436945	0.854494	NS	-0.147899	0.999125	NS	-0.844719	0.0786696	NS
At1D1108_04230	CP032921	453296	455029	1734	-1	mqo	malate:quinone oxidoreductase	K00116	COG0579	G	473.835	574.853	380.613	225.729	257.409	311.494	236.582	305.769	276.515	508.581	771.755	774.706	-0.841573	0.0325775	NS	0.0473145	0.999125	NS	0.526915	0.0966811	NS
At1D1108_04240	CP032921	455419	455838	420	-1	NA	hypothetical protein	NA	NA	?	116.404	130.044	136.292	121.804	142.549	147.939	149.913	127.484	155.539	129.105	234.731	281.027	0.105956	0.999948	NS	0.0631591	0.999125	NS	0.748313	0.0420499	NS
At1D1108_04250	CP032921	456340	456660	321	-1	NA	hypothetical protein	NA	NA	?	587.5	886.663	283.261	607.904	616.346	489.842	772.991	462.967	716.25	1590.03	703.495	577.109	-0.0338648	0.999948	NS	0.186145	0.999125	NS	0.710541	0.22941	NS
At1D1108_04260	CP032921	456657	456878	222	-1	NA	hypothetical protein	NA	NA	?	595.717	953.163	280.749	638.075	641.984	504.636	822.182	471.594	745.053	1632.89	726.481	580.245	-0.0338399	0.999948	NS	0.190602	0.999125	NS	0.68656	0.266915	NS
At1D1108_04270	CP032921	456982	457209	228	1	NA	hypothetical protein	NA	NA	?	157.488	217.232	94.2111	71.5181	109.732	82.1883	81.9839	90.1013	103.693	151.581	73.8322	45.7923	-0.825056	NA	NS	0.0666491	0.999125	NS	-0.780407	0.184333	NS
At1D1108_04280	CP032921	457289	458770	1482	-1	cysN	sulfate adenylyltransferase subunit 1	K00956	COG2895	P	3857.78	4600.3	1302	3740.17	3467.33	2742.62	8397.5	2443.28	4906.21	1549.26	1268.38	2127.78	0.0281978	0.999948	NS	0.661927	0.855553	NS	-0.980368	0.105924	NS
At1D1108_04290	CP032921	458770	459723	954	-1	cysD	sulfate adenylyltransferase subunit 2	K00957	COG0175	EH	799.767	1223.59	444.048	1140.94	955.797	800.514	4797.23	987.28	2000.89	850.422	828.174	1277.17	0.232753	0.999948	NS	1.4253	0.121852	NS	0.261726	0.722932	NS
At1D1108_04300	CP032921	459751	460512	762	-1	cysH	phosphoadenosine phosphosulfate reductase	K00390	COG0175	EH	1084.62	1780.71	430.231	1652.74	1391.65	1027.35	5670.95	1098.47	1749.34	915.759	873.449	1260.86	0.305946	0.999948	NS	1.0644	0.56668	NS	-0.11076	0.898293	NS
At1D1108_04310	CP032921	460738	461178	441	1	NA	Rrf2 family transcriptional regulator	NA	NA	?	147.902	72.4108	80.3935	186.617	127.166	110.132	208.473	109.272	124.816	95.6529	138.609	126.713	0.498325	0.775255	NS	0.0519809	0.999125	NS	0.267597	0.62339	NS
At1D1108_04320	CP032921	461424	462449	1026	1	cysP	sulfate transport system substrate-binding protein	K23163	COG1613	P	849.068	1198.47	439.024	1149.88	878.882	652.575	1300.03	524.313	794.979	1414.41	2083.32	2688.58	0.110143	0.999948	NS	-0.0357761	0.999125	NS	1.31653	0.00956264	Up
At1D1108_04330	CP032921	462651	463508	858	1	cysU	sulfate transport system permease protein	K02046	COG0555	P	428.642	286.688	188.422	382.175	270.741	252.318	365.414	236.756	301.478	474.606	524.487	520.025	0.00693688	0.999948	NS	-0.00740633	0.999125	NS	0.754906	0.0524465	NS
At1D1108_04340	CP032921	463501	464370	870	1	cysW	sulfate transport system permease protein	K02047	COG4208	P	249.242	295.554	209.777	263.723	245.102	260.537	274.061	243.465	199.705	284.345	345.479	333.72	0.0368232	0.999948	NS	-0.103425	0.999125	NS	0.360583	0.16317	NS
At1D1108_04350	CP032921	464382	465422	1041	1	cysA	sulfate transport system ATP-binding protein	K02045	COG1118	P	223.223	205.41	262.535	233.551	234.847	236.702	363.072	271.262	268.834	385.748	364.982	368.221	0.0196996	0.999948	NS	0.346386	0.580027	NS	0.686064	0.00114787	NS
At1D1108_04360	CP032921	465776	465955	180	1	NA	hypothetical protein	NA	NA	?	13481	17720	8831.98	5379.5	7834.05	6070.43	13801.4	8545.25	14929.9	2450.91	2026.9	1836.08	-1.05363	0.0214197	NS	0.95067	0.0598855	NS	-2.66437	7.68378e-16	Down
At1D1108_04370	CP032921	465986	466999	1014	-1	NA	quinone oxidoreductase	NA	NA	?	933.975	956.118	521.301	765.467	685.056	579.427	1100.93	624.958	925.556	585.417	787.079	643.602	-0.246314	0.958816	NS	0.38262	0.889094	NS	-0.256025	0.541934	NS
At1D1108_04380	CP032921	467088	468890	1803	-1	NA	diguanylate cyclase	NA	NA	?	405.361	432.987	338.532	255.901	315.864	278.618	231.897	296.184	201.625	717.658	1136.04	851.863	-0.4654	0.441085	NS	-0.21134	0.999125	NS	1.20364	7.74519e-06	Up
At1D1108_04390	CP032921	469074	469313	240	-1	NA	hypothetical protein	NA	NA	?	2170.6	3088.54	1204.65	1383.43	1428.57	1088.99	1471.03	856.921	1572.68	745.884	619.215	577.109	-0.727768	0.338167	NS	-0.00154868	0.999125	NS	-1.73359	8.37487e-06	Down
At1D1108_04400	CP032921	469660	470280	621	1	betI	transcriptional regulator BetI	K02167	COG1309	K	67.1037	87.1885	127.499	72.6355	97.4257	114.242	74.9567	119.816	88.331	213.782	181.794	171.251	-0.000759778	NA	NS	0.0103755	0.999125	NS	0.991239	0.00842035	NS
At1D1108_04410	CP032921	470292	471773	1482	1	betB	betaine-aldehyde dehydrogenase	K00130	COG1012	C	154.749	236.443	289.542	144.154	252.281	271.221	180.365	247.299	155.539	489.241	340.603	333.72	-0.0309404	0.999948	NS	-0.189042	0.999125	NS	0.769069	0.0680983	NS
At1D1108_04420	CP032921	471847	473496	1650	1	betA	choline dehydrogenase	K00108	COG2303	IR	188.986	234.966	301.476	159.798	214.336	262.181	180.365	277.014	203.545	328.252	232.641	234.607	-0.192304	0.993547	NS	0.062562	0.999125	NS	0.128348	0.765892	NS
At1D1108_04430	CP032921	473500	473799	300	-1	NA	plasmid stabilization protein	NA	NA	?	345.105	369.443	193.447	295.012	287.149	252.318	341.99	251.133	397.49	194.965	200.601	210.143	-0.114562	0.999948	NS	0.242105	0.999125	NS	-0.576225	0.101362	NS
At1D1108_04440	CP032921	473796	474068	273	-1	NA	prevent-host-death protein	NA	NA	?	339.627	378.309	167.696	287.19	256.383	210.402	288.115	218.544	359.085	153.672	169.257	168.742	-0.22595	0.978709	NS	0.195615	0.999125	NS	-0.841979	0.0318135	NS
At1D1108_04450	CP032921	474215	475558	1344	1	NA	chloride channel protein	NA	NA	?	357.43	322.154	343.556	371	320.992	333.684	346.675	304.811	361.005	318.32	293.239	340.62	0.00176535	0.999948	NS	-0.0254688	0.999125	NS	-0.104062	0.638947	NS
At1D1108_04460	CP032921	475566	476318	753	-1	NA	hypothetical protein	NA	NA	?	43.8229	25.1221	158.275	58.1084	76.915	107.667	35.136	115.981	71.0489	130.673	91.942	83.4299	0.0780632	NA	NS	-0.113021	NA	NS	0.411386	0.642531	NS
At1D1108_04470	CP032921	476392	477384	993	1	NA	asparaginase	NA	NA	?	108.188	110.833	173.976	122.922	136.396	163.555	135.859	191.705	138.257	159.944	138.609	116.676	0.0928779	0.999948	NS	0.150467	0.999125	NS	0.0650607	0.881763	NS
At1D1108_04480	CP032921	477630	478250	621	1	gst	glutathione S-transferase	K00799	COG0625	O	532.722	422.643	283.889	458.163	315.864	290.946	543.436	292.35	579.913	366.931	420.704	432.204	-0.216331	0.993547	NS	0.406373	0.916409	NS	-0.0195912	0.971061	NS
At1D1108_04490	CP032921	478350	479009	660	-1	gst	glutathione S-transferase	K00799	COG0625	O	399.884	354.665	238.04	287.19	228.694	196.43	281.088	204.166	268.834	182.42	236.82	217.67	-0.47476	0.517287	NS	0.0763232	0.999125	NS	-0.635121	0.0528114	NS
At1D1108_04500	CP032921	479091	479606	516	-1	NA	MarR family transcriptional regulator	NA	NA	?	494.377	415.254	237.412	129.626	146.651	122.461	114.778	135.152	122.895	92.5168	74.5287	80.2934	-1.51909	2.77917e-05	Down	-0.0897926	0.999125	NS	-2.20554	3.07287e-12	Down
At1D1108_04510	CP032921	479748	481280	1533	1	NA	MFS permease	NA	NA	?	519.027	536.431	474.196	143.036	195.877	261.359	466.137	300.018	278.435	250.893	167.864	272.245	-1.34571	0.000851816	Down	0.790867	0.201814	NS	-1.14479	0.00102832	Down
At1D1108_04520	CP032921	481507	482523	1017	1	NA	beta-lactamase	K07577	COG1236	J	346.474	440.376	320.318	355.355	526.099	480.801	644.159	447.631	798.82	682.638	305.08	239.626	0.300766	0.965333	NS	0.470633	0.930288	NS	0.150916	0.793212	NS
At1D1108_04530	CP032921	482525	484150	1626	1	NA	ATP-dependent DNA ligase	NA	NA	?	690.21	715.241	484.873	573.262	760.946	655.862	906.508	654.672	944.758	1260.21	567.672	423.422	0.075582	0.999948	NS	0.331149	0.999125	NS	0.253988	0.637272	NS
At1D1108_04540	CP032921	484411	485376	966	1	NA	aminopeptidase	NA	NA	?	421.795	398.998	248.089	530.798	516.869	433.954	754.252	430.378	787.298	791.358	670.062	667.439	0.475778	0.593992	NS	0.40823	0.828939	NS	0.999361	0.0027815	NS
At1D1108_04550	CP032921	485421	488141	2721	-1	NA	P type cation (metal) transporter, ATPase component	K01534	COG2217	P	293.065	378.309	482.989	578.849	480.975	511.211	496.588	513.769	514.624	742.225	3585.74	4290.05	0.443146	0.930799	NS	-0.0427354	0.999125	NS	2.89877	3.84057e-08	Up
At1D1108_04560	CP032921	488309	489217	909	1	NA	hypothetical protein	NA	NA	?	76.69	106.4	162.671	49.1687	77.9405	122.461	42.1632	128.442	107.533	97.221	50.1502	62.1019	-0.473321	NA	NS	0.168172	NA	NS	-0.727869	0.266072	NS
At1D1108_04570	CP032921	489329	490102	774	1	NA	hypothetical protein	NA	NA	?	1095.57	1065.47	547.052	873.861	876.831	681.341	836.236	636.46	812.262	949.734	1464.11	1480.41	-0.153025	0.999948	NS	-0.0914735	0.999125	NS	0.5263	0.173839	NS
At1D1108_04580	CP032921	490157	490615	459	-1	ohrR	MarR family transcriptional regulator	K23775	NA	?	110.927	193.588	135.664	94.9849	155.881	134.789	98.3807	172.534	220.828	597.961	234.731	178.151	-0.188306	0.999948	NS	0.353482	0.999125	NS	1.20201	0.0365766	NS
At1D1108_04590	CP032921	490809	491231	423	1	ohr	organic hydroperoxide resistance protein	K04063	COG1764	V	599.825	910.307	533.235	531.916	667.622	605.728	1033	685.345	1127.18	5313.18	2068.69	1922.02	-0.17748	0.999948	NS	0.655099	0.706301	NS	2.18819	7.56957e-07	Up
At1D1108_04600	CP032921	491328	491711	384	1	NA	XRE family transcriptional regulator	NA	NA	?	376.603	393.087	243.693	301.717	296.379	248.209	431.001	265.511	453.177	917.85	486.874	517.516	-0.256614	0.963102	NS	0.43727	0.87363	NS	0.928158	0.0176065	NS
At1D1108_04610	CP032921	491671	492432	762	1	NA	hypothetical protein	NA	NA	?	238.287	224.621	223.594	177.678	203.056	209.58	255.321	197.456	241.95	455.789	302.991	324.937	-0.215475	0.918863	NS	0.22361	0.999125	NS	0.661015	0.0109861	NS
At1D1108_04620	CP032921	492475	493989	1515	-1	NA	ABC transporter, nucleotide binding/ATPase protein	NA	NA	?	171.183	140.388	273.212	138.566	170.239	196.43	175.68	246.341	176.662	200.714	120.5	131.731	-0.219006	0.993547	NS	0.250952	0.999125	NS	-0.376449	0.405434	NS
At1D1108_04630	CP032921	494149	494337	189	-1	NA	hypothetical protein	NA	NA	?	230.07	218.71	126.243	206.732	117.936	128.214	311.539	141.862	203.545	104.016	117.714	122.322	-0.339716	0.930799	NS	0.527462	0.826605	NS	-0.734684	0.111181	NS
At1D1108_04640	CP032921	494363	494785	423	-1	NA	dehydrogenase	NA	NA	?	34.2366	32.511	69.0881	127.392	61.532	85.4758	210.816	81.4746	86.4108	71.0863	53.6328	58.9655	0.988057	NA	NS	0.452145	NA	NS	0.411769	0.54506	NS
At1D1108_04650	CP032921	494886	495332	447	-1	NA	MarR family transcriptional regulator	NA	NA	?	57.5175	54.6775	114.309	423.521	173.315	177.527	524.697	116.94	172.822	83.1083	32.0404	42.6559	1.76328	0.0783195	NS	0.0675124	0.999125	NS	-0.527853	0.54063	NS
At1D1108_04660	CP032921	495483	496211	729	1	NA	thioredoxin	NA	NA	?	142.424	224.621	197.215	394.467	290.226	275.331	660.556	263.594	370.606	903.214	353.837	352.538	0.765918	0.538674	NS	0.427454	0.999125	NS	1.51258	0.00322589	Up
At1D1108_04670	CP032921	496238	496726	489	1	NA	ABC transporter permease	NA	NA	?	104.079	149.255	153.25	325.184	227.668	216.155	461.452	197.456	251.551	1183.38	507.074	462.315	0.916483	0.328637	NS	0.238006	0.999125	NS	2.40282	5.06288e-07	Up
At1D1108_04680	CP032921	496827	497609	783	1	NA	glyoxalase	K06996	COG3324	R	161.597	183.244	160.787	286.072	197.928	216.155	407.577	177.327	220.828	782.995	392.843	339.365	0.470028	0.823753	NS	0.194808	0.999125	NS	1.58506	0.000389511	Up
At1D1108_04690	CP032921	497657	498553	897	-1	NA	LysR family transcriptional regulator	NA	NA	?	135.577	113.788	140.06	122.922	114.86	132.323	154.598	144.737	99.8525	142.695	81.494	69.6295	-0.0761144	NA	NS	0.10949	0.999125	NS	-0.405999	0.344877	NS
At1D1108_04700	CP032921	498676	499398	723	1	NA	oxidoreductase	NA	NA	?	52.0396	56.1553	153.878	59.2259	85.1193	122.461	39.8208	153.364	42.2453	74.2225	41.7918	39.5194	0.0161075	NA	NS	-0.158989	NA	NS	-0.762593	0.355571	NS
At1D1108_04710	CP032921	499413	499763	351	1	NA	hypothetical protein	NA	NA	?	86.2762	56.1553	108.029	71.5181	71.7873	83.832	86.6687	102.562	86.4108	72.6544	81.494	84.0572	-0.161387	NA	NS	0.287254	NA	NS	-0.096602	0.82026	NS
At1D1108_04720	CP032921	499823	501385	1563	-1	NA	hypothetical protein	K06915	COG0433	L	777.856	867.452	559.614	729.708	601.988	549.84	869.03	522.396	787.298	657.026	876.931	870.055	-0.226927	0.949176	NS	0.207711	0.999125	NS	0.1269	0.742321	NS
At1D1108_04730	CP032921	501697	502089	393	1	NA	hypothetical protein	NA	NA	?	4519.23	5608.14	1831.46	2515.42	2324.88	1587.06	2766.37	1273.88	2982.13	1223.1	1388.18	1556.94	-0.895481	0.312755	NS	0.127038	0.999125	NS	-1.52019	0.00159947	Down
At1D1108_04740	CP032921	502099	502530	432	-1	NA	ArsR family transcriptional regulator	NA	NA	?	456.032	323.632	235.528	235.786	232.796	189.033	414.604	250.175	474.299	187.647	221.497	213.279	-0.62305	0.390211	NS	0.787101	0.220456	NS	-0.701819	0.066484	NS
At1D1108_04750	CP032921	502634	503392	759	1	dltE	oxidoreductase	K14189	COG3967	IM	117.774	131.522	175.861	153.093	181.519	204.649	238.925	185.954	218.907	202.282	166.471	198.852	0.331055	0.749416	NS	0.243779	0.999125	NS	0.403279	0.186908	NS
At1D1108_04760	CP032921	503463	504044	582	1	NA	AraC family transcriptional regulator	NA	NA	?	157.488	124.133	165.183	128.509	142.549	155.336	142.886	179.244	176.662	130.151	98.9073	109.776	-0.073386	0.999948	NS	0.23308	0.999125	NS	-0.404605	0.156548	NS
At1D1108_04770	CP032921	504041	504268	228	1	NA	hypothetical protein	NA	NA	?	82.1678	57.6331	95.4672	61.4608	77.9405	76.4351	42.1632	91.0598	69.1286	60.6325	34.8265	38.2648	-0.133784	NA	NS	-0.0648575	NA	NS	-0.820709	0.0789944	NS
At1D1108_04780	CP032921	504394	505005	612	1	NA	RhtB family transporter	NA	NA	?	142.424	150.733	217.314	149.741	185.622	201.361	288.115	210.875	270.754	461.016	233.338	201.988	0.0668425	0.999948	NS	0.514428	0.810434	NS	0.806836	0.0591915	NS
At1D1108_04790	CP032921	505027	505854	828	-1	NA	aldo/keto reductase	NA	NA	?	946.3	1168.92	610.488	918.56	1106.55	805.445	2183.12	885.677	1641.81	2758.25	1636.85	1371.89	0.0556463	0.999948	NS	0.733328	0.544275	NS	1.08263	0.018105	NS
At1D1108_04800	CP032921	506041	506751	711	1	NA	DNA-binding protein	NA	NA	?	53.4091	63.5442	148.225	61.4608	87.1703	119.173	86.6687	121.733	94.0918	97.7437	53.6328	64.6111	-0.0011546	NA	NS	0.180166	NA	NS	-0.312354	0.626692	NS
At1D1108_04810	CP032921	506801	507169	369	1	NA	drug:proton antiporter	NA	NA	?	98.6014	90.1441	115.566	45.8163	67.6852	79.7226	140.544	99.6866	103.693	49.6559	47.364	49.5561	-0.655894	NA	NS	0.80869	NA	NS	-1.06252	0.00133852	Down
At1D1108_04820	CP032921	507278	508048	771	-1	tam	trans-aconitate methyltransferase	K00598	COG0500	QR	709.382	653.175	365.539	326.301	352.783	278.618	395.865	310.562	362.925	279.641	263.288	245.271	-0.847697	0.0387025	NS	0.155637	0.999125	NS	-1.12768	0.00017848	Down
At1D1108_04830	CP032921	508442	509323	882	1	ilvE	branched-chain-amino-acid aminotransferase	K00826	COG0115	EH	1231.15	1340.34	517.533	415.699	447.133	334.506	274.061	218.544	311.079	438.017	686.779	722.641	-1.3658	0.00677738	Down	-0.578084	0.738696	NS	-0.739959	0.0971495	NS
At1D1108_04840	CP032921	509584	511932	2349	1	mcpC	methyl-accepting chemotaxis protein	K03406	COG0840	NT	221.853	292.599	394.43	731.943	514.818	493.952	229.555	372.866	266.913	633.505	874.842	930.902	0.931583	0.0514859	NS	-0.992547	0.0380178	NS	1.41876	2.88702e-05	Up
At1D1108_04850	CP032921	512106	512993	888	-1	oxyR	LysR family transcriptional regulator	NA	NA	?	83.5373	85.7107	149.482	103.925	121.013	147.117	86.6687	161.991	80.6501	105.061	55.0259	57.0836	0.213257	NA	NS	-0.159452	0.999125	NS	-0.561679	0.304861	NS
At1D1108_04860	CP032921	513089	513631	543	1	pat	phosphinothricin acetyltransferase	NA	NA	?	216.375	152.21	170.836	267.075	208.183	239.99	363.072	213.751	328.361	290.618	227.069	243.389	0.4078	0.64607	NS	0.328526	0.899945	NS	0.498662	0.128767	NS
At1D1108_04870	CP032921	513636	513980	345	-1	NA	hypothetical protein	NA	NA	?	357.43	184.721	143.829	358.708	269.715	275.331	416.947	199.373	376.367	311.003	265.378	282.909	0.402362	0.873135	NS	0.129131	0.999125	NS	0.330339	0.531083	NS
At1D1108_04880	CP032921	514201	514803	603	1	sodB	superoxide dismutase	K04564	COG0605	P	4637.01	5890.4	2153.04	4979.45	3864.21	2760.7	4534.88	1865.29	3665.74	8473.38	5674.63	5515.15	-0.127664	0.999948	NS	-0.205738	0.999125	NS	0.633268	0.248745	NS
At1D1108_04890	CP032921	514936	515805	870	1	NA	phosphatase	NA	NA	?	53.4091	36.9443	114.938	48.0512	81.0171	106.845	58.56	114.064	59.5274	204.896	319.707	283.536	0.182289	0.999948	NS	-0.00774121	0.999125	NS	1.95432	0.000296495	Up
At1D1108_04900	CP032921	515916	516641	726	-1	NA	transcriptional regulator	NA	NA	?	32.8671	32.511	119.962	39.1114	57.4299	90.4071	35.136	99.6866	49.9262	74.7452	43.8814	51.438	-0.00527393	NA	NS	0.000775725	NA	NS	-0.143874	0.873657	NS
At1D1108_04910	CP032921	516775	517404	630	1	NA	RhtB family transporter	NA	NA	?	20.542	25.1221	101.12	13.4096	39.9958	67.3944	14.0544	108.313	46.0858	55.4055	27.8612	25.0917	-0.292953	NA	NS	0.495344	NA	NS	-0.452571	0.700866	NS
At1D1108_04920	CP032921	517520	517954	435	1	NA	cytochrome c-556	NA	NA	?	998.339	1031.48	419.553	1773.42	1298.33	972.287	1396.07	652.755	1100.3	1480.27	1544.9	1575.13	0.725194	0.445446	NS	-0.362664	0.999125	NS	0.911395	0.0520551	NS
At1D1108_04930	CP032921	518041	518961	921	1	NA	diacylglycerol kinase	NA	NA	?	212.267	202.455	190.306	389.997	236.898	260.537	531.724	289.474	332.202	596.916	554.438	617.883	0.552847	0.408338	NS	0.371145	0.87363	NS	1.54985	5.52678e-07	Up
At1D1108_04940	CP032921	519276	519626	351	1	NA	hypothetical protein	NA	NA	?	1543.39	1786.63	702.187	1810.3	1463.44	1025.71	2159.69	889.511	1634.12	884.397	1594.36	1441.52	0.0934333	0.999948	NS	0.12225	0.999125	NS	-0.039692	0.950265	NS
At1D1108_04950	CP032921	519637	520353	717	1	NA	cobalt transporter	NA	NA	?	562.85	601.453	361.771	777.759	586.605	489.02	1091.56	459.133	793.059	902.169	1562.32	1407.02	0.28208	0.963102	NS	0.335621	0.999125	NS	1.34516	0.00121807	Up
At1D1108_04960	CP032921	520358	520672	315	1	NA	hypothetical protein	NA	NA	?	76.69	85.7107	99.2357	78.2229	73.8384	75.6132	119.462	81.4746	96.012	70.5636	77.3148	69.6295	-0.213976	NA	NS	0.358176	NA	NS	-0.280557	0.399645	NS
At1D1108_04970	CP032921	520778	521344	567	-1	NA	thiamine biosynthesis protein ThiJ	NA	NA	?	583.392	743.319	401.339	401.172	157.932	195.608	529.382	465.843	368.686	95.1302	73.1357	97.8576	-1.19488	0.0363061	NS	0.855141	0.326701	NS	-2.69587	3.70439e-11	Down
At1D1108_04980	CP032921	521366	521854	489	-1	NA	acetyltransferase	NA	NA	?	583.392	543.82	340.416	526.328	203.056	177.527	904.166	612.497	474.299	117.606	103.086	112.913	-0.694497	0.595081	NS	1.13501	0.158662	NS	-2.13515	6.83746e-06	Down
At1D1108_04990	CP032921	522060	522521	462	-1	NA	MerR family transcriptional regulator	NA	NA	?	1726.89	2231.43	886.212	1620.33	1322.94	1029.82	1382.01	892.386	1603.4	474.606	699.316	743.342	-0.285207	0.963102	NS	-0.0360069	0.999125	NS	-1.33643	0.00149807	Down
At1D1108_05000	CP032921	522570	522923	354	-1	NA	hypothetical protein	NA	NA	?	16.4336	5.91109	64.6916	11.1747	38.9703	50.1348	4.6848	55.5944	26.8834	37.1112	16.7167	16.9369	0.182392	NA	NS	-0.175471	NA	NS	-0.321645	0.813412	NS
At1D1108_05010	CP032921	523051	523323	273	1	NA	hypothetical protein	NA	NA	?	10.9557	4.43331	53.3863	12.2922	26.6639	30.4097	7.02719	41.2166	13.4417	33.4524	34.13	45.7923	-0.0244698	NA	NS	-0.123728	NA	NS	0.680005	0.565488	NS
At1D1108_05020	CP032921	523405	524421	1017	1	NA	cation efflux system protein	NA	NA	?	41.0839	65.0219	138.176	49.1687	93.3235	111.776	37.4784	124.608	76.8096	107.152	166.471	186.933	0.0460626	NA	NS	-0.0725498	0.999125	NS	0.899842	0.193863	NS
At1D1108_05030	CP032921	524432	524713	282	-1	NA	hypothetical protein	NA	NA	?	28.7587	33.9887	66.5758	8.93976	35.8937	46.8473	11.712	55.5944	11.5214	46.5197	59.2051	69.6295	-0.501944	NA	NS	-0.168104	NA	NS	0.425918	0.66993	NS
At1D1108_05040	CP032921	524972	525166	195	1	NA	hypothetical protein	NA	NA	?	47.9312	63.5442	73.4847	14.5271	37.9447	36.1628	25.7664	39.2995	30.7238	63.2459	42.4883	48.3015	-1.05964	NA	NS	0.130252	NA	NS	-0.269922	0.642268	NS
At1D1108_05050	CP032921	525079	526185	1107	-1	proV	glycine betaine/proline transport system ATP-binding protein	K02000	COG4175	E	461.509	555.642	322.202	167.62	242.026	196.43	192.077	234.839	247.711	357.522	385.878	428.441	-1.13812	0.000731629	Down	0.158279	0.999125	NS	-0.187594	0.600919	NS
At1D1108_05060	CP032921	526178	527086	909	-1	proW	glycine betaine/proline transport system permease protein	K02001	COG4176	E	275.262	319.199	243.065	79.3404	98.4512	121.639	110.093	152.405	117.135	270.233	303.687	358.184	-1.47348	1.27564e-06	Down	0.354428	0.87363	NS	0.158291	0.646073	NS
At1D1108_05070	CP032921	527351	528361	1011	-1	proX	glycine betaine/proline transport system substrate-binding protein	K02002	COG2113	E	1091.46	1338.86	591.018	249.196	225.617	214.511	332.621	213.751	336.042	935.621	1191.76	1359.97	-2.13031	1.25895e-08	Down	0.350175	0.983038	NS	0.209011	0.642531	NS
At1D1108_05080	CP032921	528857	531028	2172	-1	ptrB	oligopeptidase B	K01354	COG1770	E	3026.52	2513.69	1479.11	2098.61	2209	1846.77	4485.69	2038.78	3779.03	1742.66	2125.81	2040.58	-0.189057	0.999948	NS	0.742601	0.337657	NS	-0.247731	0.595204	NS
At1D1108_05090	CP032921	531180	531581	402	1	NA	signal peptide protein	NA	NA	?	254.72	137.433	99.2357	283.837	163.06	189.033	325.593	192.663	301.478	263.438	317.618	327.447	0.378501	0.900918	NS	0.361391	0.999125	NS	0.893995	0.0530009	NS
At1D1108_05100	CP032921	531687	532595	909	1	dapA	dihydrodipicolinate synthase	K01714	COG0329	EM	173.922	159.599	211.661	151.976	205.107	239.168	138.201	216.627	184.343	176.67	199.208	191.951	0.124999	0.999948	NS	-0.133416	0.999125	NS	0.0508074	0.894291	NS
At1D1108_05110	CP032921	532648	533373	726	1	NA	polysaccharide deacetylase	NA	NA	?	124.621	130.044	165.183	184.383	146.651	182.458	192.077	172.534	145.938	183.465	191.546	198.224	0.277038	0.787158	NS	-0.0113391	0.999125	NS	0.4349	0.100883	NS
At1D1108_05120	CP032921	533490	534566	1077	1	ada	6-O-methylguanine-DNA methyltransferase	K10778	COG2169;COG0350	L	256.09	375.354	275.096	236.904	233.822	243.277	231.897	256.885	243.871	307.866	176.919	171.251	-0.341636	0.808128	NS	0.0393929	0.999125	NS	-0.46175	0.190569	NS
At1D1108_05130	CP032921	534574	535758	1185	-1	NA	permease	NA	NA	?	486.16	1080.25	489.898	490.569	689.158	595.865	719.116	571.281	854.507	1730.12	701.406	612.865	-0.2103	0.999948	NS	0.271586	0.999125	NS	0.567773	0.330969	NS
At1D1108_05140	CP032921	535842	536702	861	-1	catE	catechol 2,3-dioxygenase	K07104	COG2514	Q	199.942	121.177	195.331	146.389	169.213	190.677	185.049	184.037	188.184	120.742	73.1357	79.0388	-0.0328956	0.999948	NS	0.136312	0.999125	NS	-0.922075	0.00614219	NS
At1D1108_05150	CP032921	536975	537385	411	1	NA	universal stress protein	K14061	COG0589	T	8719.38	15931.9	5736.2	6512.61	7338.72	4383.92	5752.93	3634.73	4789.08	1301.51	1118.63	1280.3	-0.736605	0.357315	NS	-0.363486	0.999125	NS	-3.03746	3.55123e-15	Down
At1D1108_05160	CP032921	537447	537767	321	1	dskA	dnaK suppressor protein	NA	NA	?	1463.96	2788.55	1050.14	1203.51	1237.82	816.951	1494.45	813.787	1205.91	398.292	298.115	338.111	-0.701887	0.441238	NS	0.107674	0.999125	NS	-2.35643	6.96535e-09	Down
At1D1108_05170	CP032921	537956	538624	669	1	yqfA	hemolysin III	K11068	COG1272	U	351.952	486.187	308.384	728.59	495.333	394.504	1316.43	482.138	900.593	873.421	1200.82	1168.02	0.498654	0.76671	NS	0.73536	0.507529	NS	1.50168	0.000447586	Up
At1D1108_05180	CP032921	538732	539229	498	1	pat	phosphinothricin acetyltransferase	K24217	NA	?	176.661	193.588	185.91	248.078	166.136	188.211	281.088	214.71	240.03	173.012	213.835	218.298	0.113254	0.999948	NS	0.281594	0.911809	NS	0.120651	0.710312	NS
At1D1108_05190	CP032921	539250	539876	627	-1	NA	hypothetical protein	NA	NA	?	1087.35	682.73	431.487	685.009	582.503	494.773	1285.98	468.719	823.783	453.698	469.461	525.671	-0.319726	0.960404	NS	0.546282	0.850168	NS	-0.601988	0.242194	NS
At1D1108_05200	CP032921	539993	540400	408	-1	msrB	peptide-methionine (R)-S-oxide reductase	K07305	COG0229	O	2081.59	1836.87	1075.26	1412.48	1505.48	1231.18	3424.59	1351.52	2801.63	976.914	1034.35	1060.12	-0.266488	0.963102	NS	0.867743	0.214914	NS	-0.700345	0.101362	NS
At1D1108_05210	CP032921	540606	542975	2370	1	mnhA	Na+/H+ antiporter	K05565	COG1009	CP	210.897	254.177	336.02	280.485	265.613	326.287	224.87	343.152	228.509	377.385	511.95	494.934	0.117156	0.999948	NS	-0.120723	0.999125	NS	0.781799	0.0121977	NS
At1D1108_05220	CP032921	542972	543391	420	1	mnhB	Na+/H+ antiporter	K05566	COG2111	P	38.345	36.9443	88.5584	35.759	46.149	76.4351	65.5871	78.599	46.0858	75.2679	99.6038	87.8209	-0.070431	NA	NS	0.268536	NA	NS	0.651688	0.265452	NS
At1D1108_05230	CP032921	543391	543768	378	1	mnhC	Na+/H+ antiporter	K05567	COG1006	P	23.2809	39.8998	81.0215	30.1717	61.532	81.3664	72.6143	77.6405	38.4048	111.856	168.56	124.204	0.242808	NA	NS	0.125445	NA	NS	1.462	0.0161737	NS
At1D1108_05240	CP032921	543789	545366	1578	1	mnhD	Na+/H+ antiporter	K05568	COG0651	CP	86.2762	81.2774	276.353	129.626	143.575	216.977	133.517	231.004	99.8525	286.436	277.915	288.555	0.131851	0.999948	NS	-0.0702641	0.999125	NS	0.929516	0.128247	NS
At1D1108_05250	CP032921	545363	545842	480	1	mnhE	Na+/H+ antiporter	K05569	COG1863	P	54.7786	36.9443	104.26	75.9879	53.3277	67.3944	72.6143	76.682	61.4477	126.492	160.202	149.923	-0.0277395	NA	NS	0.104718	NA	NS	1.12243	0.0108486	NS
At1D1108_05260	CP032921	545839	546225	387	1	mnhF	Na+/H+ antiporter	K05570	COG2212	P	31.4977	22.1666	67.2039	34.6416	45.1235	59.1756	23.424	73.8064	23.0429	68.4729	90.5489	74.6478	0.176838	NA	NS	-0.164486	NA	NS	0.922468	0.188803	NS
At1D1108_05270	CP032921	546222	546554	333	1	mnhG	Na+/H+ antiporter	K05571	COG1320	P	41.0839	25.1221	49.6178	48.0512	49.2256	46.8473	25.7664	63.2626	34.5643	67.9502	97.5142	92.212	0.290608	NA	NS	-0.165813	NA	NS	1.12765	0.0171187	NS
At1D1108_05280	CP032921	546986	547414	429	1	ros	transcriptional regulator	K25884	NA	?	1789.89	1647.72	614.884	1351.02	1163.98	1087.35	3522.97	982.488	2442.55	1799.63	3360.06	3303.95	-0.169044	0.999948	NS	0.946785	0.501117	NS	1.06332	0.0718941	NS
At1D1108_05290	CP032921	547806	548228	423	1	NA	DNA replication protein	NA	NA	?	19.1725	8.86663	79.1373	6.70482	24.6128	49.313	2.3424	72.8479	5.76072	29.2708	10.448	12.5458	-0.420368	NA	NS	0.0384381	NA	NS	-1.04754	0.495619	NS
At1D1108_05300	CP032921	548221	549078	858	1	NA	hypothetical protein	NA	NA	?	158.858	131.522	183.398	81.5753	138.447	171.773	135.859	169.659	126.736	98.7891	34.8265	44.5378	-0.274558	0.993547	NS	0.143867	0.999125	NS	-1.40842	0.00436042	Down
At1D1108_05310	CP032921	549083	549529	447	-1	sufE	cysteine desulfuration protein SufE	K02426	COG2166	O	920.28	972.374	450.957	578.849	676.852	521.896	1056.42	452.424	837.225	249.325	267.468	281.027	-0.396748	0.85999	NS	0.396877	0.964347	NS	-1.55248	0.000114746	Down
At1D1108_05320	CP032921	549695	550177	483	-1	NA	hypothetical protein	NA	NA	?	301.282	220.188	119.334	368.765	235.873	174.239	185.049	144.737	145.938	602.666	574.637	481.761	0.286969	0.963102	NS	-0.713663	0.544275	NS	1.37987	0.00110872	Up
At1D1108_05330	CP032921	550606	552135	1530	1	divJ	two-component system, cell cycle sensor histidine kinase DivJ	K11357	COG0642	T	212.267	289.643	280.121	545.325	406.111	336.972	245.952	277.972	232.349	567.645	762.004	843.708	0.717023	0.0987495	NS	-0.762914	0.0917442	NS	1.47259	1.72495e-07	Up
At1D1108_05340	CP032921	552107	553030	924	1	NA	peptidoglycan-binding protein	NA	NA	?	250.612	230.532	211.033	495.039	365.09	290.125	222.528	216.627	188.184	348.114	445.779	506.852	0.733454	0.0781684	NS	-0.872056	0.0243898	NS	0.912362	0.0016196	NS
At1D1108_05350	CP032921	553144	553497	354	1	NA	hypothetical protein	NA	NA	?	58.887	54.6775	96.7234	126.274	75.8895	96.1603	51.5328	98.728	69.1286	98.7891	91.2454	107.894	0.481094	NA	NS	-0.412729	NA	NS	0.481112	0.305048	NS
At1D1108_05360	CP032921	553556	554488	933	-1	NA	hypothetical protein	NA	NA	?	138.316	162.555	149.482	336.358	226.643	229.305	180.365	167.742	136.337	318.32	459.71	461.687	0.813734	0.0418894	NS	-0.708016	0.153467	NS	1.46079	2.18538e-07	Up
At1D1108_05370	CP032921	555020	555208	189	1	NA	hypothetical protein	NA	NA	?	953.147	775.83	272.584	916.325	450.209	382.175	522.355	322.064	506.943	809.652	821.905	797.289	-0.193316	0.999948	NS	-0.373604	0.999125	NS	0.281332	0.661128	NS
At1D1108_05380	CP032921	555229	555777	549	-1	NA	membrane protein	NA	NA	?	224.592	184.721	188.422	305.069	204.081	204.649	290.457	202.249	226.588	360.136	367.768	323.056	0.255289	0.874137	NS	0.00279445	0.999125	NS	0.81602	0.00291871	NS
At1D1108_05390	CP032921	555770	556357	588	-1	NA	membrane protein	NA	NA	?	902.477	982.718	415.157	849.277	499.435	407.654	536.409	403.539	458.937	183.988	189.456	163.723	-0.387725	0.870993	NS	-0.329457	0.999125	NS	-2.09603	1.78892e-07	Down
At1D1108_05400	CP032921	556466	557854	1389	1	NA	hypothetical protein	NA	NA	?	120.513	110.833	227.363	99.4548	137.421	198.074	53.8752	221.419	99.8525	151.058	87.7628	70.884	-0.0810315	0.999948	NS	-0.197435	0.999125	NS	-0.571314	0.426014	NS
At1D1108_05410	CP032921	557851	558459	609	-1	lysE	LysE family transporter	K06895	COG1279	E	45.1923	32.511	114.938	45.8163	56.4043	72.3257	14.0544	115.981	57.6072	42.3382	14.6271	11.9186	-0.153089	NA	NS	0.124741	NA	NS	-1.48997	0.100993	NS
At1D1108_05420	CP032921	558672	558815	144	1	NA	hypothetical protein	NA	NA	?	17.803	14.7777	59.039	20.1145	27.6894	44.3817	14.0544	58.47	19.2024	25.0893	11.1445	8.78209	-0.0147466	NA	NS	0.0278567	NA	NS	-1.04675	0.289168	NS
At1D1108_05430	CP032921	558757	559656	900	1	iciA	LysR family transcriptional regulator, chromosome initiation inhibitor	K05596	COG0583	K	42.4534	41.3776	180.885	61.4608	93.3235	136.433	124.147	176.369	101.773	96.6983	36.2196	40.774	0.123716	NA	NS	0.468352	0.999125	NS	-0.621064	0.463185	NS
At1D1108_05440	CP032921	559663	560121	459	-1	NA	hypothetical protein	NA	NA	?	82.1678	106.4	100.492	173.208	122.038	115.885	377.126	190.746	301.478	70.0409	89.8524	82.1753	0.503944	0.611043	NS	1.07195	0.0178426	NS	-0.259289	0.558423	NS
At1D1108_05450	CP032921	560303	562498	2196	-1	mrcA	penicillin-binding protein 1A	K05366	COG0744	M	912.063	761.052	481.105	955.437	617.371	598.331	566.86	516.645	706.648	704.068	993.948	959.13	0.0131647	0.999948	NS	-0.279023	0.999125	NS	0.304987	0.459581	NS
At1D1108_05460	CP032921	562754	563233	480	1	NA	hypothetical protein	K09160	COG2983	S	280.74	140.388	129.383	200.027	108.707	138.076	124.147	114.064	94.0918	107.675	126.768	99.7395	-0.297239	0.958816	NS	-0.426335	0.953015	NS	-0.715305	0.111867	NS
At1D1108_05470	CP032921	563384	564205	822	1	oxa	beta-lactamase class D	K17838	COG2602	V	388.928	246.788	229.875	448.105	322.017	305.74	431.001	263.594	376.367	470.424	472.944	469.215	0.316373	0.85999	NS	-0.0129996	0.999125	NS	0.710413	0.0368203	NS
At1D1108_05480	CP032921	564240	564848	609	1	NA	hypothetical protein	NA	NA	?	123.252	96.0551	127.499	146.389	142.549	166.842	192.077	139.945	136.337	221.622	199.904	175.015	0.386676	0.591506	NS	0.023501	0.999125	NS	0.773844	0.00373764	NS
At1D1108_05490	CP032921	564988	565413	426	1	cueR	MerR family transcriptional regulator	K19591	COG0789	K	232.809	294.077	179.001	176.56	275.868	212.046	255.321	167.742	274.594	879.693	313.439	272.872	-0.0842229	0.999948	NS	0.065833	0.999125	NS	1.05798	0.050547	NS
At1D1108_05500	CP032921	565442	565690	249	-1	NA	hypothetical protein	NA	NA	?	258.829	367.965	202.868	120.687	227.668	183.28	135.859	154.322	251.551	759.996	206.869	161.214	-0.639778	0.832081	NS	0.026233	0.999125	NS	0.445953	0.559759	NS
At1D1108_05510	CP032921	565800	567254	1455	1	NA	MFS permease	NA	NA	?	431.381	558.598	403.223	335.241	430.724	405.188	438.028	446.672	489.661	1611.99	644.29	523.162	-0.249095	0.993547	NS	0.23054	0.999125	NS	0.998013	0.0289756	NS
At1D1108_05520	CP032921	567277	567450	174	-1	NA	hypothetical protein	NA	NA	?	390.297	591.109	269.444	233.551	389.703	320.534	252.979	270.304	380.208	2063.07	739.715	553.899	-0.404008	0.949176	NS	-0.0635111	0.999125	NS	1.42653	0.0107278	NS
At1D1108_05530	CP032921	567508	569226	1719	-1	cscA	sucrose hydrolase	K01193	COG1621	G	443.706	641.353	415.157	449.223	577.375	558.058	505.958	579.907	620.238	2765.05	1174.35	977.322	0.0806813	0.999948	NS	0.106839	0.999125	NS	1.71425	4.17857e-05	Up
At1D1108_05540	CP032921	569290	570393	1104	-1	NA	hypothetical protein	NA	NA	?	351.952	465.498	263.163	419.051	373.294	309.028	337.305	311.521	374.447	323.547	422.794	462.942	0.0324564	0.999948	NS	-0.107121	0.999125	NS	0.167901	0.64925	NS
At1D1108_05550	CP032921	570535	571998	1464	1	NA	hypothetical protein	K08997	COG0397	S	2158.28	1925.54	1090.96	1256.04	1163.98	1055.3	2279.15	1086.97	1989.37	709.818	585.782	622.274	-0.573442	0.494219	NS	0.622265	0.516907	NS	-1.43076	7.41095e-05	Down
At1D1108_05560	CP032921	572136	573236	1101	-1	NA	dehydrogenase	NA	NA	?	2940.24	2893.48	1562.02	147.506	390.728	348.478	206.131	232.921	357.165	637.163	451.351	454.16	-3.05851	9.98466e-12	Down	-0.156876	0.999125	NS	-2.26049	1.80886e-07	Down
At1D1108_05570	CP032921	573384	573815	432	1	NA	AraC family transcriptional regulator	NA	NA	?	47.9312	51.722	93.583	59.2259	68.7107	74.7913	114.778	83.3916	51.8465	72.6544	50.1502	39.5194	0.0501336	NA	NS	0.294109	NA	NS	-0.269424	0.644426	NS
At1D1108_05580	CP032921	573919	574290	372	-1	NA	HxlR family transcriptional regulator	NA	NA	?	572.436	125.611	136.292	211.202	100.502	116.707	126.49	109.272	90.2513	75.7906	57.1155	56.4563	-0.960332	0.516848	NS	-0.394018	0.999125	NS	-2.13602	0.000662477	Down
At1D1108_05590	CP032921	574434	575273	840	1	NA	NmrA family protein	NA	NA	?	46.5618	65.0219	153.878	54.756	88.1959	138.076	46.848	148.571	67.2084	89.3806	36.2196	37.0103	0.0734262	NA	NS	-0.0835305	NA	NS	-0.71546	0.387184	NS
At1D1108_05600	CP032921	575300	576964	1665	-1	NA	membrane protein	NA	NA	?	308.129	291.121	310.897	283.837	264.588	279.44	428.659	323.981	312.999	351.773	383.092	405.231	-0.138312	0.963102	NS	0.354531	0.485305	NS	0.322854	0.134905	NS
At1D1108_05610	CP032921	577194	577721	528	1	NA	hypothetical protein	NA	NA	?	105.449	101.966	128.127	25.7018	71.7873	84.6539	35.136	92.0184	30.7238	46.5197	16.7167	10.0367	-0.87964	NA	NS	-0.185028	NA	NS	-2.18946	0.00309531	Down
At1D1108_05620	CP032921	577718	578977	1260	1	NA	large terminase phage packaging protein	NA	NA	?	209.528	509.831	384.381	427.991	327.145	303.275	341.99	321.106	311.079	2045.82	2115.36	1752.03	-0.0613464	0.999948	NS	-0.11936	0.999125	NS	2.42168	3.91461e-14	Up
At1D1108_05630	CP032921	579108	579215	108	-1	NA	hypothetical protein	NA	NA	?	505.332	1228.03	430.231	1248.21	810.171	479.158	695.692	412.166	568.391	2396.03	2457.36	1928.3	0.231238	0.999948	NS	-0.599803	0.855553	NS	1.64998	0.00101515	Up
At1D1108_05640	CP032921	579428	580066	639	1	NA	chitinase	NA	NA	?	23.2809	13.2999	91.0707	11.1747	37.9447	55.888	23.424	67.0967	17.2822	61.1551	12.5375	20.0734	-0.29551	NA	NS	0.0557644	NA	NS	-0.459422	0.715416	NS
At1D1108_05650	CP032921	580110	580433	324	1	NA	stress responsive protein	NA	NA	?	162.966	140.388	100.492	132.979	116.911	119.995	117.12	103.521	101.773	86.7671	84.9767	99.1122	-0.111796	NA	NS	-0.203157	0.999125	NS	-0.56028	0.0634157	NS
At1D1108_05660	CP032921	580620	581786	1167	1	gp34	phage head portal protein	NA	NA	?	46.5618	44.3331	185.91	48.0512	76.915	146.295	16.3968	151.447	55.687	93.5621	25.7716	34.5011	-0.0361275	NA	NS	-0.263731	NA	NS	-0.853942	0.435113	NS
At1D1108_05670	CP032921	581974	582294	321	1	NA	hypothetical protein	NA	NA	?	13.6946	8.86663	75.997	1.11747	33.8426	54.2443	7.02719	72.8479	13.4417	58.019	6.9653	4.39105	-0.15347	NA	NS	0.0823486	NA	NS	-0.516015	0.776448	NS
At1D1108_05680	CP032921	582336	582926	591	1	gp35	phage prohead protease	K06904	COG3740	X	6.84732	14.7777	107.401	1.11747	54.3533	96.1603	4.6848	89.1428	36.4846	83.1083	12.5375	12.5458	0.224049	NA	NS	-0.208088	NA	NS	-0.263075	0.890549	NS
At1D1108_05690	CP032921	582964	584232	1269	1	gp36	phage phi-C31 major capsid gp36-like protein	NA	NA	?	41.0839	28.0777	209.777	21.2319	83.0682	138.898	11.712	164.866	48.006	115.515	17.4133	22.5825	-0.203085	NA	NS	-0.103808	NA	NS	-0.847725	0.547834	NS
At1D1108_05700	CP032921	584345	584914	570	1	NA	hypothetical protein	NA	NA	?	10.9557	8.86663	101.748	12.2922	35.8937	91.229	0	95.8525	26.8834	65.3367	9.05489	11.9186	0.187749	NA	NS	-0.169271	NA	NS	-0.503786	0.782282	NS
At1D1108_05710	CP032921	584918	585253	336	1	NA	head-tail adaptor protein	NA	NA	?	13.6946	10.3444	70.9724	5.58735	30.766	64.9287	4.6848	69.9723	17.2822	54.8828	3.48265	6.90022	0.0812685	NA	NS	-0.119718	NA	NS	-0.551695	0.746414	NS
At1D1108_05720	CP032921	585250	585645	396	1	NA	hypothetical protein	NA	NA	?	8.21678	2.95554	82.2777	6.70482	35.8937	59.1756	4.6848	77.6405	7.68096	40.2474	2.08959	7.52751	0.109712	NA	NS	-0.156611	NA	NS	-0.917332	0.62152	NS
At1D1108_05730	CP032921	585653	586852	1200	-1	NA	MFS permease	NA	NA	?	73.9511	67.9775	188.422	64.8132	119.987	170.13	51.5328	176.369	80.6501	141.65	60.5981	93.4666	0.0957168	NA	NS	-0.187815	0.999125	NS	-0.168324	0.845174	NS
At1D1108_05740	CP032921	586960	587367	408	1	NA	tail protein	NA	NA	?	13.6946	5.91109	84.79	7.82229	44.0979	60.8193	9.36959	70.9308	21.1226	45.4743	12.5375	12.5458	0.0940785	NA	NS	-0.132061	NA	NS	-0.581887	0.694187	NS
At1D1108_05750	CP032921	587367	587723	357	1	NA	hypothetical protein	NA	NA	?	17.803	16.2555	69.7162	14.5271	44.0979	48.4911	25.7664	70.9308	24.9631	40.2474	6.26877	14.4277	0.0268147	NA	NS	0.200527	NA	NS	-0.783129	0.491216	NS
At1D1108_05760	CP032921	587741	587941	201	1	NA	hypothetical protein	NA	NA	?	6.84732	7.38886	49.6178	6.70482	24.6128	39.4504	2.3424	51.7603	15.3619	28.2255	7.66183	8.1548	0.125238	NA	NS	0.00516815	NA	NS	-0.558835	0.715765	NS
At1D1108_05770	CP032921	588039	588620	582	1	NA	tail protein	NA	NA	?	8.21678	7.38886	108.657	5.58735	38.9703	83.832	11.712	98.728	36.4846	79.9721	26.4681	14.4277	0.0343607	NA	NS	0.204807	NA	NS	-0.0544402	0.974719	NS
At1D1108_05780	CP032921	588711	589349	639	1	NA	glycoside hydrolase family 24	NA	NA	?	12.3252	13.2999	109.285	11.1747	35.8937	84.6539	4.6848	85.3087	19.2024	48.0878	8.35836	3.76375	-0.0438663	NA	NS	-0.251996	NA	NS	-1.17166	0.459958	NS
At1D1108_05790	CP032921	589346	590230	885	1	NA	beta tubulin, autoregulation binding site	NA	NA	?	19.1725	14.7777	140.689	5.58735	63.5831	112.598	7.02719	110.23	34.5643	71.0863	12.5375	6.27292	0.0505212	NA	NS	-0.247934	NA	NS	-0.964352	0.557114	NS
At1D1108_05800	CP032921	590227	590661	435	1	NA	peptidase P60	NA	NA	?	12.3252	10.3444	79.7654	3.35241	53.3277	75.6132	2.3424	77.6405	26.8834	52.792	16.0202	7.52751	0.356822	NA	NS	-0.290615	NA	NS	-0.436317	0.798627	NS
At1D1108_05810	CP032921	590679	594482	3804	1	NA	hypothetical protein	NA	NA	?	116.404	131.522	488.642	70.4006	246.128	416.695	89.0111	446.672	186.263	370.59	83.5836	82.1753	-0.00892208	0.999948	NS	-0.0186866	0.999125	NS	-0.460024	0.689281	NS
At1D1108_05820	CP032921	594517	594723	207	1	NA	hypothetical protein	NA	NA	?	17.803	14.7777	72.8566	16.762	25.6383	64.9287	14.0544	53.6774	40.325	61.1551	13.9306	17.5642	0.00861483	NA	NS	0.0222954	NA	NS	-0.204874	0.86994	NS
At1D1108_05830	CP032921	594863	595117	255	1	NA	hypothetical protein	NA	NA	?	301.282	239.399	158.275	298.364	165.111	163.555	356.045	139.945	222.748	350.205	403.291	383.276	-0.153905	0.999948	NS	0.187935	0.999125	NS	0.705995	0.150405	NS
At1D1108_05840	CP032921	595214	595885	672	1	NA	two component response regulator	K02483	COG0745	KT	958.625	998.973	399.455	800.108	499.435	399.435	819.839	373.825	595.274	636.641	836.533	841.826	-0.471046	0.839357	NS	0.0717893	0.999125	NS	-0.0241587	0.971132	NS
At1D1108_05850	CP032921	595842	597275	1434	1	NA	two component sensor kinase	NA	NA	?	566.958	548.253	355.49	632.488	455.337	454.501	555.148	388.202	441.655	583.849	765.486	759.024	0.0719776	0.999948	NS	-0.159143	0.999125	NS	0.523485	0.108845	NS
At1D1108_05860	CP032921	597347	597811	465	1	NA	lipA protein	NA	NA	?	304.021	282.254	150.11	255.901	177.417	166.02	267.033	165.825	224.668	238.348	313.439	283.536	-0.291297	0.942881	NS	0.12672	0.999125	NS	0.188945	0.686959	NS
At1D1108_05870	CP032921	597955	599109	1155	1	cycH	cycH protein	K02200	COG0457;COG3088	COR	725.816	1194.04	477.964	595.611	678.903	476.692	316.224	332.608	307.238	265.528	284.184	303.61	-0.450842	0.708011	NS	-0.871783	0.130978	NS	-1.48774	1.93851e-05	Down
At1D1108_05880	CP032921	599106	599618	513	1	cycJ	cytochrome c biosynthesis heme-carrier protein cycJ	K02197	COG2332	CO	313.607	484.709	241.808	291.66	376.371	271.221	243.609	207.041	216.987	180.329	183.187	212.025	-0.141232	0.999948	NS	-0.495625	0.635161	NS	-0.8474	0.00984409	NS
At1D1108_05890	CP032921	599615	601609	1995	1	cycK	cytochrome c-type synthesis protein	K02198	COG1138	CO	409.47	611.797	509.996	424.639	620.448	507.924	534.067	512.811	514.624	426.518	452.048	541.353	0.0212396	0.999948	NS	0.0069068	0.999125	NS	-0.108559	0.73152	NS
At1D1108_05900	CP032921	601606	602070	465	1	cycL	cycL protein	K02200	COG0457;COG3088	COR	46.5618	75.3663	119.962	73.753	88.1959	110.954	81.9839	105.438	69.1286	90.426	83.5836	85.3118	0.155716	NA	NS	-0.0794927	NA	NS	0.0791855	0.886541	NS
At1D1108_05910	CP032921	602227	603780	1554	1	dop	serine protease DO-like protease	K04771	COG0265	O	1731	1476.29	937.086	2031.56	2091.06	1758.83	4876.87	2173.93	4408.87	9085.46	11268.5	12008.9	0.506035	0.642967	NS	0.96154	0.0836291	NS	2.96619	1.14101e-17	Up
At1D1108_05920	CP032921	604052	604810	759	1	ragA	two component response regulator	K02483	COG0745	KT	282.11	258.61	178.373	337.476	296.379	261.359	435.686	293.309	539.587	908.964	1036.44	1103.41	0.322125	0.83357	NS	0.497619	0.59105	NS	2.09104	1.22718e-12	Up
At1D1108_05930	CP032921	604811	606229	1419	1	ragB	two component sensor kinase	NA	NA	?	236.917	274.865	258.138	362.06	322.017	317.247	290.457	300.018	303.398	886.488	980.018	987.358	0.377746	0.17045	NS	-0.160739	0.999125	NS	1.89002	1.3671e-35	Up
At1D1108_05940	CP032921	606421	606846	426	1	NA	membrane protein	NA	NA	?	173.922	239.399	153.25	167.62	258.434	180.814	229.555	209.917	336.042	164.126	167.864	168.114	0.106135	0.999948	NS	0.349658	0.913782	NS	-0.172874	0.668308	NS
At1D1108_05950	CP032921	606960	607817	858	-1	NA	outer membrane protein	NA	NA	?	78.0595	94.5774	166.44	48.0512	105.63	101.092	77.2991	161.991	107.533	77.8813	46.6675	50.8107	-0.420052	NA	NS	0.456295	NA	NS	-0.959209	0.0835698	NS
At1D1108_05960	CP032921	608146	611115	2970	1	glnE	glutamate-ammonia-ligase adenylyltransferase	K00982	COG1391	O	304.021	292.599	417.041	299.482	332.273	417.516	292.8	369.032	293.797	381.566	386.574	417.777	0.0445043	0.999948	NS	-0.129519	0.999125	NS	0.219065	0.471892	NS
At1D1108_05970	CP032921	611178	613514	2337	-1	pleC	two-component system, cell cycle sensor histidine kinase PleC	K07716	COG0642	T	1101.05	1111.28	671.411	788.934	799.916	754.488	1257.87	816.663	996.605	992.595	1191.07	1232	-0.296813	0.820787	NS	0.387318	0.751394	NS	0.246737	0.466022	NS
At1D1108_05980	CP032921	613753	614073	321	-1	NA	hypothetical protein	NA	NA	?	806.614	1562	583.481	379.94	460.464	365.738	461.452	318.23	355.244	89.9033	43.8814	69.0022	-1.28981	0.0232138	NS	-0.090501	0.999125	NS	-3.85838	4.84008e-21	Down
At1D1108_05990	CP032921	614217	616865	2649	-1	pepN	aminopeptidase N	K01256	COG0308	E	1229.78	1140.84	705.955	1442.65	965.027	817.773	1166.51	757.234	929.396	1223.1	1648.69	1811.62	0.0692821	0.999948	NS	-0.178502	0.999125	NS	0.607728	0.116877	NS
At1D1108_06000	CP032921	617359	618297	939	1	NA	permease	NA	NA	?	309.499	236.443	194.703	206.732	177.417	192.321	222.528	221.419	243.871	155.24	191.546	233.353	-0.355023	0.714394	NS	0.254125	0.999125	NS	-0.346664	0.280305	NS
At1D1108_06010	CP032921	618459	618650	192	-1	NA	hypothetical protein	NA	NA	?	4467.19	4798.32	2041.24	2604.82	2724.84	2122.92	3070.88	1983.19	4130.44	1628.19	1549.78	1198.13	-0.600933	0.557036	NS	0.300956	0.999125	NS	-1.36893	0.000721946	Down
At1D1108_06020	CP032921	618804	619703	900	-1	dpo	DNA polymerase	K21929	COG1573	L	323.194	277.821	198.471	261.488	217.413	220.265	274.061	202.249	253.472	205.941	218.71	223.943	-0.185764	0.963102	NS	0.0529299	0.999125	NS	-0.293282	0.349181	NS
At1D1108_06030	CP032921	619747	621045	1299	-1	yegD	molecular chaperone, Hsp70 family	K04046	COG0443	O	127.36	138.911	215.429	94.9849	154.856	208.758	117.12	175.41	105.613	175.102	176.222	216.416	-0.0757694	0.999948	NS	-0.194488	0.999125	NS	0.228513	0.650222	NS
At1D1108_06040	CP032921	621345	622322	978	1	NA	histidine kinase	NA	NA	?	135.577	119.699	170.208	87.1626	113.834	132.323	89.0111	166.783	111.374	89.3806	55.0259	58.3382	-0.355964	NA	NS	0.156912	0.999125	NS	-1.07229	0.00645998	Down
At1D1108_06050	CP032921	622345	623133	789	-1	fabG	3-oxoacyl-[acyl-carrier-protein] reductase	K00059	COG1028	IQR	402.622	471.409	275.724	277.133	324.069	314.781	299.827	252.092	326.441	197.578	244.482	220.18	-0.320354	0.764801	NS	-0.0664943	0.999125	NS	-0.789817	0.00451261	NS
At1D1108_06060	CP032921	623277	624197	921	1	NA	cation efflux system component	NA	NA	?	109.557	100.488	166.44	56.991	81.0171	147.117	74.9567	133.235	82.5703	97.221	79.4044	80.9207	-0.403268	NA	NS	0.0396826	0.999125	NS	-0.555264	0.298237	NS
At1D1108_06070	CP032921	624415	625179	765	1	NA	hypothetical protein	NA	NA	?	325.932	299.988	204.124	292.777	231.771	209.58	281.088	201.29	309.159	150.013	179.008	164.978	-0.172054	0.993547	NS	0.101621	0.999125	NS	-0.742665	0.0190827	NS
At1D1108_06080	CP032921	625685	627349	1665	1	NA	electrotransfer ubiquinone oxidoreductase	K00311	COG0644	C	3070.34	2853.58	1133.05	1155.46	986.563	720.791	1386.7	626.875	1163.67	479.833	574.637	607.846	-1.30119	0.0313212	NS	0.148611	0.999125	NS	-2.08526	2.32054e-06	Down
At1D1108_06090	CP032921	627651	628391	741	1	NA	hypothetical protein	NA	NA	?	2106.24	1612.25	757.457	1311.91	1016.3	902.427	1606.89	817.622	1515.07	451.607	523.094	522.535	-0.469434	0.799326	NS	0.284837	0.999125	NS	-1.57885	0.000200372	Down
At1D1108_06100	CP032921	628447	629463	1017	-1	NA	zinc-binding dehydrogenase	NA	NA	?	412.209	469.931	306.5	403.407	457.388	446.282	756.595	408.331	660.563	290.618	280.702	276.009	0.141854	0.999948	NS	0.475054	0.582456	NS	-0.483638	0.142759	NS
At1D1108_06110	CP032921	629567	629956	390	1	NA	transcriptional regulator	NA	NA	?	198.572	233.488	130.639	168.738	197.928	145.473	374.784	186.912	345.643	157.853	180.401	208.888	-0.128677	0.999948	NS	0.816652	0.231195	NS	-0.0327182	0.947364	NS
At1D1108_06120	CP032921	630077	630913	837	1	bacA	undecaprenyl pyrophosphate phosphatase, possible bacitracin resistance protein	K06153	COG1968	I	262.937	291.121	214.173	291.66	264.588	256.427	365.414	254.009	270.754	352.295	344.782	313.019	0.088209	0.999948	NS	0.121039	0.999125	NS	0.403105	0.118699	NS
At1D1108_06130	CP032921	630982	632355	1374	-1	mgtE	magnesium transport protein	K06213	COG2239	P	517.657	543.82	365.539	359.825	343.554	354.231	571.545	400.663	570.311	518.512	624.787	546.999	-0.427017	0.436453	NS	0.537967	0.276986	NS	0.249105	0.407783	NS
At1D1108_06140	CP032921	632642	633886	1245	-1	NA	MFS permease	NA	NA	?	309.499	214.277	287.658	280.485	241	267.934	231.897	280.848	353.324	261.347	245.179	284.791	-0.0431446	0.999948	NS	0.135939	0.999125	NS	-0.0393708	0.904527	NS
At1D1108_06150	CP032921	634122	635030	909	1	NA	diacylglycerol kinase	NA	NA	?	134.207	107.877	142.573	177.678	198.953	188.211	217.843	188.829	270.754	529.489	296.722	245.899	0.549558	0.54529	NS	0.257883	0.999125	NS	1.4751	3.24397e-05	Up
At1D1108_06160	CP032921	635241	636617	1377	1	NA	aminotransferase class-III	K12256	COG0161	H	342.366	351.71	311.525	364.295	313.813	329.575	470.822	369.991	435.895	404.565	525.184	517.516	0.00563776	0.999948	NS	0.33455	0.598125	NS	0.527602	0.0146286	NS
At1D1108_06170	CP032921	636678	637148	471	1	NA	peroxiredoxin	NA	NA	?	141.055	155.166	90.4427	187.735	133.319	139.72	241.267	134.193	209.306	216.918	330.155	292.946	0.263121	0.960404	NS	0.332707	0.999125	NS	1.1302	0.00243493	Up
At1D1108_06180	CP032921	637361	638866	1506	-1	amn	AMP nucleosidase	K01241	COG0775	F	1154.46	1263.49	685.857	983.373	735.307	650.109	1555.35	728.479	1150.22	907.919	996.038	967.285	-0.388696	0.820787	NS	0.533502	0.695617	NS	-0.110765	0.816934	NS
At1D1108_06190	CP032921	638969	639142	174	-1	NA	hypothetical protein	NA	NA	?	158.858	110.833	96.7234	121.804	61.532	65.7506	147.571	67.0967	69.1286	228.417	387.967	343.129	-0.556048	0.764801	NS	0.172401	0.999125	NS	1.39287	0.00322057	Up
At1D1108_06200	CP032921	639153	639329	177	-1	NA	hypothetical protein	NA	NA	?	282.11	218.71	126.243	215.672	121.013	119.173	238.925	104.479	109.454	301.071	504.288	446.005	-0.456833	0.877419	NS	-0.0198225	0.999125	NS	1.00153	0.0548613	NS
At1D1108_06210	CP032921	639495	640091	597	-1	NA	hypothetical protein	NA	NA	?	271.154	224.621	146.969	183.265	141.524	96.1603	170.995	133.235	163.22	106.629	110.748	139.259	-0.607502	0.445446	NS	0.148261	0.999125	NS	-0.842936	0.0282095	NS
At1D1108_06220	CP032921	640213	640551	339	-1	NA	hypothetical protein	NA	NA	?	1985.72	1861.99	585.365	857.099	568.145	350.122	730.828	324.94	706.648	568.168	479.909	622.274	-1.31987	0.103281	NS	-0.0125337	0.999125	NS	-1.40718	0.0123957	NS
At1D1108_06230	CP032921	641033	641299	267	1	NA	hypothetical protein	NA	NA	?	201.311	328.065	97.9795	478.277	238.949	175.883	135.859	118.857	80.6501	431.745	393.539	444.75	0.514797	0.85999	NS	-1.41228	0.0730948	NS	1.02424	0.0709834	NS
At1D1108_06240	CP032921	641712	642824	1113	-1	hisC	histidinol-phosphate aminotransferase	K00817	COG0079	E	278.001	291.121	235.528	329.654	304.583	295.878	288.115	232.921	226.588	295.322	391.45	405.231	0.214138	0.885265	NS	-0.32156	0.761392	NS	0.44526	0.073995	NS
At1D1108_06250	CP032921	642984	643331	348	-1	NA	hypothetical protein	NA	NA	?	164.336	258.61	131.267	185.5	196.902	167.664	128.832	138.986	165.141	641.345	260.502	230.844	-0.00583469	0.999948	NS	-0.344816	0.999125	NS	1.03762	0.035336	NS
At1D1108_06260	CP032921	643660	644877	1218	1	hcaD	ferredoxin reductase	K00529	COG0446	I	225.962	305.899	263.791	365.413	275.868	338.616	334.963	268.387	328.361	319.366	451.351	401.467	0.301312	0.764801	NS	-0.0792949	0.999125	NS	0.558895	0.0373197	NS
At1D1108_06270	CP032921	644885	645685	801	1	hpaI	4-hydroxy-2-oxo-heptane-1,7-dioate aldolase	K02510	COG3836	G	377.972	514.264	253.742	423.521	362.013	359.985	522.355	323.981	451.256	498.127	500.805	492.425	0.0051583	0.999948	NS	0.174115	0.999125	NS	0.386243	0.298421	NS
At1D1108_06280	CP032921	645689	645865	177	-1	NA	hypothetical protein	NA	NA	?	319.085	493.576	171.464	201.145	248.179	240.812	414.604	241.548	407.091	404.042	192.939	177.524	-0.507311	0.833506	NS	0.619524	0.824575	NS	-0.340198	0.579539	NS
At1D1108_06290	CP032921	645961	646302	342	-1	NA	hypothetical protein	NA	NA	?	6173.54	8763.18	3177.43	3456.33	4162.64	3116.58	3021.69	2240.07	4328.22	17294.4	6099.51	4507.1	-0.754561	0.662787	NS	-0.162997	0.999125	NS	0.623407	0.348312	NS
At1D1108_06300	CP032921	647335	648402	1068	1	NA	membrane protein	NA	NA	?	46356.4	59518.7	23096.8	78997.3	66036.1	41711.4	80491.8	31080.2	52501.3	67625	152161	164642	0.534036	0.836741	NS	-0.186757	0.999125	NS	1.57568	0.00329489	Up
At1D1108_06310	CP032921	648995	650041	1047	1	NA	membrane protein	NA	NA	?	71828.4	82551.3	35294	75701.9	71159.7	49576	88598.9	47167.1	78034.7	35800.8	65925.9	72617.9	0.0505733	0.999948	NS	0.122174	0.999125	NS	-0.121555	0.831897	NS
At1D1108_06320	CP032921	650187	652313	2127	-1	slt	soluble lytic murein transglycosylase	K08309	COG0741	M	1140.76	750.708	490.526	1640.45	1081.94	1002.7	1346.88	861.714	1123.34	1450.47	1884.11	1986.01	0.646791	0.428692	NS	-0.162167	0.999125	NS	1.16135	0.00285721	Up
At1D1108_06330	CP032921	652647	653531	885	1	dapA	dihydrodipicolinate synthase	K01714	COG0329	EM	795.659	982.718	423.322	717.416	636.856	525.183	562.176	363.281	422.453	406.133	690.958	705.704	-0.226114	0.993547	NS	-0.482601	0.850168	NS	-0.286195	0.558935	NS
At1D1108_06340	CP032921	653694	654176	483	1	smpB	SSRA-binding protein	K03664	COG0691	O	691.579	727.064	281.377	757.645	618.397	542.443	1065.79	511.852	929.396	473.56	532.845	472.978	0.177361	0.999948	NS	0.383668	0.999125	NS	-0.197354	0.716384	NS
At1D1108_06350	CP032921	654336	655835	1500	-1	mcpV	methyl-accepting chemotaxis protein	K03406	COG0840	NT	388.928	447.765	300.847	987.843	563.018	442.173	510.643	422.709	480.06	549.351	878.324	970.421	0.810669	0.205004	NS	-0.496415	0.805284	NS	1.07828	0.00607917	Up
At1D1108_06360	CP032921	656060	656629	570	-1	NA	hypothetical protein	NA	NA	?	4064.57	2996.92	1213.44	3145.68	2588.45	2033.34	4804.26	1937.18	4767.96	1775.07	2359.15	2561.23	-0.0908738	0.999948	NS	0.566875	0.887984	NS	-0.305093	0.627	NS
At1D1108_06370	CP032921	657021	657413	393	1	rnpO	DNA-directed RNA polymerase omega subunit	K03060	COG1758	K	765.53	792.085	326.598	1076.12	617.371	521.896	1136.06	421.751	858.347	875.512	1534.46	1584.54	0.235075	0.999948	NS	0.123148	0.999125	NS	1.08585	0.0511437	NS
At1D1108_06380	CP032921	657546	659780	2235	1	NA	GTP pyrophosphohydrolase/synthetase, RelA/SpoT family	K01139	COG0317	KT	468.357	518.698	388.778	736.413	582.503	522.717	531.724	458.175	499.262	504.922	631.753	651.757	0.423643	0.364137	NS	-0.30833	0.805284	NS	0.382032	0.145694	NS
At1D1108_06390	CP032921	659938	660123	186	1	NA	hypothetical protein	NA	NA	?	51954.7	51216.6	20681.2	25911.9	22885.8	19097.3	20210.2	12942	33702.1	4343.58	4183.36	3427.53	-0.867214	0.293836	NS	-0.0223423	0.999125	NS	-3.37295	2.42457e-15	Down
At1D1108_06400	CP032921	660570	661148	579	1	NA	membrane protein	K09928	COG3216	S	1495.45	1262.02	598.555	804.578	516.869	571.208	1093.9	443.797	1392.17	401.951	475.73	513.125	-0.825453	0.428631	NS	0.628591	0.809142	NS	-1.26981	0.0119737	NS
At1D1108_06410	CP032921	661145	661549	405	1	acpS	holo-[acyl-carrier-protein] synthase	K00997	COG0736	I	314.977	311.81	181.513	179.913	198.953	193.964	229.555	190.746	297.637	211.691	260.502	282.282	-0.488246	0.530052	NS	0.319185	0.962449	NS	-0.0918966	0.823478	NS
At1D1108_06420	CP032921	661761	662507	747	1	sipf	prokaryotic type I signal peptidase	K03100	COG0681	U	701.166	681.253	342.3	696.184	546.609	415.873	698.035	360.405	602.955	635.073	1113.05	1167.39	-0.0544204	0.999948	NS	-0.000636766	0.999125	NS	0.759699	0.107769	NS
At1D1108_06430	CP032921	662504	663217	714	1	rnc	ribonuclease III	K03685	COG0571	K	775.117	752.186	350.465	786.699	535.328	442.173	550.464	336.442	572.232	294.799	362.892	383.276	-0.0878812	0.999948	NS	-0.276823	0.999125	NS	-0.848545	0.052516	NS
At1D1108_06440	CP032921	663301	664251	951	1	era	GTP-binding protein Era	K03595	COG1159	J	855.915	786.174	409.504	936.44	676.852	574.496	862.003	552.11	1015.81	377.907	549.562	572.091	0.0946505	0.999948	NS	0.149769	0.999125	NS	-0.450124	0.338991	NS
At1D1108_06450	CP032921	664434	665186	753	1	fixK	nitrogen fixation regulatory protein	NA	NA	?	139.685	410.82	147.597	140.801	262.537	202.183	173.337	229.087	288.036	1276.94	443.69	338.738	-0.201647	0.999948	NS	0.189994	0.999125	NS	1.56437	0.0152144	NS
At1D1108_06460	CP032921	665323	665700	378	1	NA	two component response regulator	NA	NA	?	35.6061	66.4997	54.6424	56.991	51.2767	66.5725	65.5871	70.9308	48.006	90.9487	49.4536	54.5744	0.159328	NA	NS	0.0843961	NA	NS	0.318578	0.541807	NS
At1D1108_06470	CP032921	665757	666521	765	1	recO	DNA repair protein RecO	K03584	COG1381	L	835.373	738.886	409.504	778.876	412.264	438.885	634.79	373.825	531.907	350.205	296.025	284.791	-0.281728	0.960404	NS	-0.0844097	0.999125	NS	-1.08868	0.00783527	Down
At1D1108_06480	CP032921	666524	667738	1215	-1	NA	MFS permease	NA	NA	?	588.87	452.198	410.132	347.533	324.069	331.219	384.153	317.272	407.091	365.363	376.126	332.465	-0.529566	0.115648	NS	0.137939	0.999125	NS	-0.430484	0.0699662	NS
At1D1108_06490	CP032921	667915	668649	735	1	NA	methyltransferase	NA	NA	?	188.986	186.199	177.117	193.322	167.162	183.28	224.87	187.871	203.545	212.736	195.725	186.933	-0.0194052	0.999948	NS	0.169456	0.999125	NS	0.112891	0.643741	NS
At1D1108_06500	CP032921	668681	669523	843	-1	NA	molybdenum cofactor sulfurase	K07140	COG3217	R	176.661	158.122	224.85	213.437	196.902	226.84	187.392	205.124	186.263	260.301	270.95	254.053	0.173066	0.943248	NS	-0.13382	0.999125	NS	0.47329	0.0420912	NS
At1D1108_06510	CP032921	669534	670178	645	-1	NA	phosphohydrolase	K06950	COG1418	JR	31.4977	32.511	124.987	68.1657	67.6852	119.995	53.8752	126.525	61.4477	135.9	105.873	112.285	0.414492	NA	NS	-0.0666337	NA	NS	0.881145	0.223582	NS
At1D1108_06520	CP032921	670175	672946	2772	-1	NA	membrane protein	NA	NA	?	309.499	331.021	409.504	329.654	313.813	404.366	386.496	422.709	412.852	776.723	817.726	777.215	-0.00849971	0.999948	NS	0.222453	0.913782	NS	1.1677	1.27934e-09	Up
At1D1108_06530	CP032921	673188	674741	1554	-1	catE	catechol 2,3-dioxygenase	K06999	COG0400	R	346.474	601.453	337.904	253.666	324.069	295.878	278.745	320.147	312.999	815.402	322.493	248.408	-0.555716	0.766904	NS	0.0627011	0.999125	NS	0.111084	0.858552	NS
At1D1108_06540	CP032921	675034	676077	1044	1	NA	NitT/TauT family transport system substrate-binding protein	K02051	COG0715	P	42.4534	35.4665	119.962	24.5843	67.6852	91.229	42.1632	131.318	82.5703	131.719	89.8524	78.4116	-0.121702	NA	NS	0.490899	NA	NS	0.583726	0.48588	NS
At1D1108_06550	CP032921	676165	676953	789	1	NA	NitT/TauT family transport system ATP-binding protein	K02049	COG1116	P	32.8671	41.3776	114.309	29.0542	74.8639	95.3384	32.7936	119.816	46.0858	104.539	52.9363	55.2017	0.0673067	NA	NS	0.0147796	NA	NS	0.15958	0.870288	NS
At1D1108_06560	CP032921	676950	677768	819	1	NA	NitT/TauT family transport system permease protein	K02050	COG0600	P	742.25	632.486	415.157	78.2229	439.954	454.501	918.22	298.101	746.973	133.287	130.251	108.522	-0.878069	0.635273	NS	1.01009	0.595914	NS	-2.26539	0.000400668	Down
At1D1108_06570	CP032921	677886	678569	684	-1	znuA	zinc transport system substrate-binding protein	K09815	COG0803	P	8344.14	10645.9	4675.38	522.976	9178.52	8100.48	15293.5	2903.37	13249.7	583.326	883.2	598.437	-0.410656	0.999948	NS	0.820736	0.97465	NS	-3.5186	3.01251e-05	Down
At1D1108_06580	CP032921	678770	679591	822	-1	NA	mechanosensitive ion channel protein	K03442	COG0668	M	435.49	555.642	320.318	258.136	377.396	316.425	367.757	300.977	474.299	1909.92	864.394	678.103	-0.459799	0.836369	NS	0.261635	0.999125	NS	1.39894	0.00205574	Up
At1D1108_06590	CP032921	679671	680189	519	-1	NA	tyrosine phosphatase	NA	NA	?	241.026	200.977	165.183	227.964	237.924	159.445	142.886	137.069	140.178	175.625	259.109	253.426	0.0462899	0.999948	NS	-0.572953	0.431505	NS	0.185539	0.620092	NS
At1D1108_06600	CP032921	680186	680821	636	-1	NA	hydrolase	K06952	COG3810	?	143.794	100.488	140.689	106.16	119.987	161.089	105.408	117.899	92.1715	116.561	117.714	120.44	0.00639591	NA	NS	-0.290723	0.97465	NS	-0.125437	0.733302	NS
At1D1108_06610	CP032921	680824	681672	849	-1	gcvT	glycine cleavage system T protein, aminomethyltransferase	K06980	COG0354	O	365.647	376.832	262.535	311.774	311.762	314.781	353.702	235.797	297.637	254.552	366.375	347.52	-0.0932252	0.999948	NS	-0.090905	0.999125	NS	-0.0487887	0.893453	NS
At1D1108_06620	CP032921	681863	682630	768	-1	NA	hypothetical protein	NA	NA	?	1455.74	1266.45	511.88	1288.44	904.52	748.735	941.644	561.695	931.316	842.582	1263.51	1295.36	-0.135457	0.999948	NS	-0.274449	0.999125	NS	0.074239	0.900995	NS
At1D1108_06630	CP032921	682645	682902	258	-1	NA	hypothetical protein	NA	NA	?	2570.48	2550.63	822.149	1772.31	1184.49	962.425	1445.26	811.87	1495.87	897.465	1266.99	1187.46	-0.600084	0.734249	NS	-0.0634358	0.999125	NS	-0.825525	0.123653	NS
At1D1108_06640	CP032921	683008	683466	459	-1	NA	hypothetical protein	NA	NA	?	1962.44	2026.02	654.453	1848.3	1207.05	1018.31	1707.61	750.525	1641.81	919.941	1189.67	1132.89	-0.187917	0.999948	NS	0.00817053	0.999125	NS	-0.516997	0.38719	NS
At1D1108_06650	CP032921	683627	684043	417	-1	nudF	ADP-ribose pyrophosphatase	NA	NA	?	187.617	81.2774	112.425	205.614	98.4512	111.776	245.952	123.65	167.061	158.376	113.534	128.595	0.124196	0.999948	NS	0.360676	0.999125	NS	0.0731458	0.905351	NS
At1D1108_06660	CP032921	684102	684473	372	1	NA	hypothetical protein	K09771	COG1742	R	178.03	112.311	121.846	166.503	88.1959	113.42	194.419	115.023	126.736	108.198	103.086	79.0388	-0.162582	0.999948	NS	0.234124	0.999125	NS	-0.502439	0.258557	NS
At1D1108_06670	CP032921	684484	685245	762	1	NA	hypothetical protein	NA	NA	?	168.444	130.044	159.531	168.738	118.962	138.076	199.104	161.032	159.38	151.058	123.982	124.831	-0.111076	0.999948	NS	0.280546	0.935053	NS	-0.197908	0.539399	NS
At1D1108_06680	CP032921	685321	686613	1293	-1	NA	two component response regulator	NA	NA	?	824.417	724.108	363.655	866.039	584.554	408.476	1417.15	478.304	869.869	482.446	676.331	694.413	-0.0394459	0.999948	NS	0.570918	0.875989	NS	-0.0436002	0.947364	NS
At1D1108_06690	CP032921	687016	687147	132	-1	NA	hypothetical protein	NA	NA	?	1420.13	573.375	192.819	1359.96	622.499	563.812	1175.88	392.995	967.801	2538.2	1854.86	2296.52	0.220891	0.999948	NS	-0.00660964	0.999125	NS	1.6147	0.0255781	NS
At1D1108_06700	CP032921	687320	688189	870	-1	pssA	phosphatidylserine synthase	K17103	COG1183	I	475.204	585.197	324.086	577.732	506.613	427.379	527.04	367.115	499.262	954.438	908.972	762.788	0.131117	0.999948	NS	-0.121877	0.999125	NS	0.928801	0.00214286	NS
At1D1108_06710	CP032921	688213	688911	699	-1	psd	phosphatidylserine decarboxylase	K01613	COG0688	I	798.398	897.007	466.659	1012.43	797.865	622.987	803.443	474.47	698.967	932.485	1241.22	1142.93	0.172577	0.999948	NS	-0.302712	0.999125	NS	0.619816	0.112598	NS
At1D1108_06720	CP032921	689076	690962	1887	-1	NA	ABC transporter, nucleotide binding/ATPase protein	K24821	NA	?	576.544	555.642	410.132	624.666	595.835	553.127	892.454	540.608	722.01	538.374	662.4	656.775	0.204945	0.943744	NS	0.275755	0.940803	NS	0.27165	0.3882	NS
At1D1108_06730	CP032921	691072	693075	2004	-1	NA	peptidoglycan-binding protein LysM	NA	NA	?	864.132	914.741	602.323	929.735	679.929	647.644	754.252	578.949	791.139	847.809	1154.15	1201.89	-0.0752947	0.999948	NS	-0.0897382	0.999125	NS	0.430312	0.189122	NS
At1D1108_06740	CP032921	693307	693852	546	1	NA	lysine decarboxylase	NA	NA	?	635.431	594.064	231.759	563.205	314.839	259.715	536.409	243.465	384.048	243.575	342.693	325.565	-0.359126	0.960283	NS	0.0293209	0.999125	NS	-0.677849	0.237515	NS
At1D1108_06750	CP032921	694047	695807	1761	1	ftsI	cell division protein FtsI	K03587	COG0768	DM	823.048	495.053	383.125	244.726	260.485	284.371	84.3263	231.963	122.895	192.351	254.93	268.481	-1.10526	0.0809323	NS	-0.826245	0.431505	NS	-1.24771	0.00531936	Down
At1D1108_06760	CP032921	695865	696773	909	-1	rarD	chloramphenicol-sensitive protein RarD	K05786	COG2962	S	1572.14	1065.47	520.673	397.819	460.464	343.547	241.267	259.76	226.588	395.679	568.368	576.482	-1.39243	0.00479353	Down	-0.722199	0.490831	NS	-1.03419	0.0139636	NS
At1D1108_06770	CP032921	696989	697945	957	-1	pip	proline iminopeptidase	K01259	COG0596	HR	132.838	122.655	177.117	233.551	170.239	186.567	154.598	202.249	153.619	250.893	321.1	305.491	0.433837	0.531694	NS	-0.195494	0.999125	NS	1.00627	0.000324368	Up
At1D1108_06780	CP032921	697949	698428	480	-1	NA	aldehyde-activating protein	NA	NA	?	78.0595	67.9775	126.871	118.452	86.1448	121.639	72.6143	115.981	94.0918	116.038	151.147	140.513	0.237215	NA	NS	-0.188708	0.999125	NS	0.556734	0.174263	NS
At1D1108_06790	CP032921	698425	698889	465	-1	NA	aldehyde-activating protein	NA	NA	?	69.8427	84.233	118.078	116.217	116.911	102.735	105.408	125.567	94.0918	147.4	236.124	201.988	0.283462	0.920768	NS	-0.0349343	0.999125	NS	1.08496	0.00118715	Up
At1D1108_06800	CP032921	698886	699362	477	-1	NA	aldehyde-activating protein	NA	NA	?	271.154	325.11	171.464	300.599	283.047	218.621	274.061	187.871	251.551	285.913	407.47	377.003	0.0702017	0.999948	NS	-0.175968	0.999125	NS	0.48688	0.195926	NS
At1D1108_06810	CP032921	699359	699805	447	-1	NA	hypothetical protein	NA	NA	?	349.213	416.732	189.05	358.708	297.405	220.265	271.718	181.161	251.551	174.58	234.731	223.316	-0.119166	0.999948	NS	-0.320582	0.999125	NS	-0.588662	0.165484	NS
At1D1108_06820	CP032921	699860	701245	1386	-1	cysS	cysteinyl-tRNA synthetase	K01883	COG0215	J	425.903	338.41	287.03	371	309.711	286.015	288.115	281.806	282.275	327.206	424.883	488.661	-0.117859	0.999948	NS	-0.181084	0.999125	NS	0.242828	0.442017	NS
At1D1108_06830	CP032921	701471	702211	741	-1	NA	NAD/NADP dependent oxidoreductase	NA	NA	?	206.789	171.421	214.801	172.09	181.519	186.567	196.761	181.161	186.263	190.783	231.944	274.754	-0.139622	0.991275	NS	0.0578468	0.999125	NS	0.226847	0.417324	NS
At1D1108_06840	CP032921	702362	703855	1494	-1	purF	amidophosphoribosyltransferase	K00764	COG0034	F	3796.15	3548.13	1906.2	2942.3	2473.59	2075.25	4150.73	1860.5	3690.7	1588.47	2531.19	2570.64	-0.303966	0.955937	NS	0.372385	0.999125	NS	-0.467067	0.337612	NS
At1D1108_06850	CP032921	703994	704581	588	-1	cvpA	colicin V production protein	K03558	COG1286	S	991.492	806.863	329.111	887.271	610.192	443.817	648.844	303.852	505.023	831.083	1375.65	1453.44	-0.13069	0.999948	NS	-0.416199	0.999125	NS	0.784599	0.161351	NS
At1D1108_06860	CP032921	704677	706077	1401	-1	radA	DNA repair protein	K04485	COG1066	O	2881.35	2164.94	982.308	869.392	541.482	542.443	541.094	371.908	449.336	423.904	484.088	488.661	-1.62544	0.000736756	Down	-0.522022	0.828176	NS	-2.10903	1.78894e-07	Down
At1D1108_06870	CP032921	706083	706397	315	-1	NA	hypothetical protein	NA	NA	?	4267.25	3196.42	1306.39	924.148	611.218	452.035	620.736	244.424	472.379	222.145	280.005	275.381	-2.14173	0.000223008	Down	-0.575066	0.89093	NS	-3.4954	7.31163e-13	Down
At1D1108_06880	CP032921	706394	706648	255	-1	NA	antitoxin	K07746	COG3609	K	4809.56	3599.85	1440.8	1110.76	751.716	531.758	695.692	277.014	512.704	183.988	220.103	206.379	-2.04058	0.000547811	Down	-0.692077	0.770907	NS	-4.01198	1.25897e-16	Down
At1D1108_06890	CP032921	706714	707889	1176	-1	alr	alanine racemase	K01775	COG0787	M	272.523	249.743	282.633	296.13	222.541	241.634	217.843	227.17	178.582	250.893	283.488	235.235	-0.0869187	0.999948	NS	-0.27869	0.85091	NS	-0.0683547	0.811017	NS
At1D1108_06900	CP032921	707976	708833	858	1	NA	AraC family transcriptional regulator	NA	NA	?	342.366	356.143	220.454	303.952	207.158	209.58	201.446	181.161	218.907	233.644	206.869	190.697	-0.345457	0.768069	NS	-0.263123	0.999125	NS	-0.53415	0.0997729	NS
At1D1108_06910	CP032921	708926	709630	705	1	NA	branched-chain amino acid permease	NA	NA	?	52.0396	35.4665	115.566	29.0542	43.0724	92.8727	16.3968	121.733	44.1655	69.5182	32.0404	28.8555	-0.305949	NA	NS	0.164614	NA	NS	-0.647113	0.521459	NS
At1D1108_06920	CP032921	709627	709929	303	1	NA	membrane protein	NA	NA	?	61.6259	44.3331	87.9304	52.5211	51.2767	73.1476	23.424	80.5161	67.2084	72.1317	59.2051	62.1019	-0.144502	NA	NS	-0.0169417	NA	NS	-0.0183677	0.977321	NS
At1D1108_06930	CP032921	710021	711517	1497	-1	dnaC	replicative DNA helicase	K02314	COG0305	L	1209.24	1285.66	707.211	1216.92	877.857	816.13	1260.21	688.221	1008.13	832.128	1240.52	1277.17	-0.136322	0.999948	NS	0.0202533	0.999125	NS	0.066453	0.892224	NS
At1D1108_06940	CP032921	711828	712283	456	1	slyA	MarR family transcriptional regulator	K06075	COG1846	K	135.577	125.611	112.425	80.4578	119.987	87.9415	133.517	90.1013	142.098	152.627	130.948	141.768	-0.368252	NA	NS	0.321651	0.948113	NS	0.193605	0.603452	NS
At1D1108_06950	CP032921	712280	713980	1701	1	NA	MFS permease	NA	NA	?	224.592	214.277	301.476	184.383	258.434	278.618	349.017	337.401	428.214	418.678	603.195	700.058	-0.0416044	0.999948	NS	0.624213	0.33885	NS	1.21108	8.27872e-05	Up
At1D1108_06960	CP032921	713999	715066	1068	1	NA	secretion protein	NA	NA	?	291.696	401.954	327.227	264.84	327.145	331.219	491.904	416.958	566.471	428.609	516.825	582.755	-0.142003	0.993547	NS	0.671038	0.0709124	NS	0.583391	0.0255144	NS
At1D1108_06970	CP032921	715334	715909	576	-1	rplI	50S ribosomal protein L9	K02939	COG0359	J	2265.09	3144.7	1133.67	1776.78	1805.96	1278.03	1358.59	832.958	1495.87	569.213	1510.77	2004.2	-0.428409	0.930799	NS	-0.39934	0.999125	NS	-0.6796	0.26665	NS
At1D1108_06980	CP032921	715924	716898	975	-1	NA	membrane protein	NA	NA	?	1147.61	1618.16	687.113	1001.25	989.64	761.063	988.492	556.903	912.114	424.427	1030.86	1334.25	-0.326459	0.965333	NS	-0.164785	0.999125	NS	-0.306967	0.616438	NS
At1D1108_06990	CP032921	717087	717335	249	-1	rpsR	30S ribosomal protein S18	K02963	COG0238	J	979.167	988.629	540.144	1405.78	1081.94	939.412	2761.69	1089.84	1889.52	834.742	2207.3	2891.82	0.451378	0.908076	NS	0.743504	0.722863	NS	1.2434	0.0235608	NS
At1D1108_07000	CP032921	717349	717810	462	-1	rpsF	30S ribosomal protein S6	K02990	COG0360	J	2770.43	2411.72	1106.04	3564.73	2436.67	2030.87	5453.1	2005.23	3738.71	1527.83	3939.57	5168.26	0.353546	0.975244	NS	0.478866	0.999125	NS	0.758606	0.240803	NS
At1D1108_07010	CP032921	718102	719145	1044	-1	NA	aldo/keto reductase	NA	NA	?	606.673	589.631	407.62	594.494	475.847	403.544	712.089	370.949	468.539	616.256	943.798	971.676	-0.120382	0.999948	NS	0.0693629	0.999125	NS	0.66058	0.0863146	NS
At1D1108_07020	CP032921	719368	720312	945	1	fabD	[acyl-carrier-protein] S-malonyltransferase	K00645	COG0331	I	349.213	462.542	326.598	420.169	331.247	321.356	351.36	319.189	288.036	421.291	725.784	700.686	-0.0834568	0.999948	NS	-0.162552	0.999125	NS	0.70122	0.0262756	NS
At1D1108_07030	CP032921	720412	721149	738	1	fabG	3-oxoacyl-[acyl-carrier-protein] reductase	K00059	COG1028	IQR	732.663	840.852	410.132	919.678	644.035	476.692	639.475	367.115	539.587	559.282	1202.91	1246.43	0.0420537	0.999948	NS	-0.402539	0.999125	NS	0.602612	0.248476	NS
At1D1108_07040	CP032921	721500	721736	237	1	acpP	acyl carrier protein	K02078	COG0236	IQ	4122.09	4148.1	1180.78	3727.88	2055.17	1483.5	1763.83	765.861	1459.38	2815.75	5246.96	4749.23	-0.378923	0.965413	NS	-0.866125	0.647692	NS	0.439329	0.534397	NS
At1D1108_07050	CP032921	721983	723245	1263	1	fabF	3-oxoacyl-[acyl-carrier-protein] synthase II	K09458	COG0304	IQ	898.368	1081.73	524.442	1063.83	751.716	618.878	686.323	448.59	574.152	823.242	1597.84	1618.41	-0.0396085	0.999948	NS	-0.512392	0.834657	NS	0.691256	0.129935	NS
At1D1108_07060	CP032921	723611	724831	1221	1	NA	4-amino-4-deoxychorismate lyase	K07082	COG1559	D	655.973	657.608	405.736	781.111	559.941	527.649	857.318	452.424	720.09	1008.28	1344.3	1493.58	0.122324	0.999948	NS	0.115685	0.999125	NS	1.16415	0.00114422	Up
At1D1108_07070	CP032921	724900	725787	888	1	NA	hypothetical protein	NA	NA	?	188.986	205.41	191.563	163.151	197.928	159.445	117.12	166.783	111.374	223.19	274.433	298.591	-0.170403	0.96878	NS	-0.372263	0.769295	NS	0.442639	0.123892	NS
At1D1108_07080	CP032921	725792	726454	663	1	gmk	guanylate kinase	K00942	COG0194	F	209.528	251.221	185.282	254.783	206.132	178.349	227.213	167.742	153.619	219.009	357.32	344.384	-0.0124883	0.999948	NS	-0.226258	0.999125	NS	0.514673	0.143435	NS
At1D1108_07090	CP032921	726476	727096	621	-1	NA	phospholipase	K06999	COG0400	R	134.207	146.299	108.657	140.801	107.681	119.173	114.778	106.396	72.9691	83.1083	103.086	114.167	-0.0736714	NA	NS	-0.318241	0.954538	NS	-0.365808	0.295562	NS
At1D1108_07100	CP032921	727339	728169	831	-1	ksgA	rRNA-adenine N6,N6-dimethyltransferase	K02528	COG0030	J	167.075	178.81	181.513	232.434	195.877	244.099	126.49	203.207	188.184	185.556	215.228	233.353	0.349676	0.646268	NS	-0.359125	0.752412	NS	0.263335	0.384133	NS
At1D1108_07110	CP032921	728169	729191	1023	-1	pdxA	pyridoxal phosphate biosynthesis protein	K00097	COG1995	H	577.914	465.498	265.047	778.876	520.971	464.364	609.024	372.866	558.79	699.364	1006.49	946.584	0.434277	0.793086	NS	-0.198443	0.999125	NS	1.02306	0.010829	NS
At1D1108_07120	CP032921	729211	730155	945	-1	surA	molecular chaperone SurA	K03771	COG0760	O	1610.49	1374.33	580.34	1994.68	1255.25	984.615	1747.43	744.774	1348.01	1819.5	2722.04	2621.45	0.249164	0.999948	NS	-0.142293	0.999125	NS	1.00771	0.055473	NS
At1D1108_07130	CP032921	730456	732837	2382	-1	ostA	organic solvent tolerance protein	K04744	COG1452	M	4672.61	5231.31	1738.51	5420.85	3780.12	2600.44	2960.79	1718.63	2730.58	3207.77	5832.74	5710.24	0.0198738	0.999948	NS	-0.671846	0.758515	NS	0.341761	0.578332	NS
At1D1108_07140	CP032921	732837	733925	1089	-1	lptG	lipopolysaccharide export system permease protein	K11720	COG0795	MN	2355.48	2581.67	815.24	2250.58	1805.96	1246.8	1452.29	852.128	1363.37	1215.79	1951.68	1910.11	-0.116544	0.999948	NS	-0.532926	0.891704	NS	-0.179219	0.769112	NS
At1D1108_07150	CP032921	733922	735091	1170	-1	lptF	lipopolysaccharide export system permease protein	K07091	COG0795	MN	991.492	933.952	471.055	835.867	892.214	696.957	890.111	643.17	1083.02	862.444	1336.64	1306.65	0.0193092	0.999948	NS	0.107933	0.999125	NS	0.551058	0.187459	NS
At1D1108_07160	CP032921	735405	736898	1494	1	pepA	leucyl aminopeptidase	K01255	COG0260	E	894.26	805.385	503.715	1076.12	729.154	605.728	983.807	569.364	796.9	846.764	1047.58	1139.79	0.131426	0.999948	NS	-0.0393205	0.999125	NS	0.463607	0.264075	NS
At1D1108_07170	CP032921	736924	737373	450	1	holC	DNA polymerase III subunit chi	K02339	COG2927	L	325.932	242.355	160.159	357.59	195.877	161.911	234.24	166.783	230.429	179.284	236.124	230.844	-0.0232694	0.999948	NS	-0.183371	0.999125	NS	-0.168154	0.750721	NS
At1D1108_07180	CP032921	737531	738559	1029	1	NA	diguanylate cyclase	NA	NA	?	1010.66	1220.64	548.937	983.373	773.252	568.743	780.019	475.428	654.802	714.522	1017.63	1081.45	-0.256322	0.965413	NS	-0.286004	0.999125	NS	0.019012	0.971705	NS
At1D1108_07190	CP032921	738602	739528	927	-1	gal	D-galactose 1-dehydrogenase	K00035	COG0673	R	241.026	255.654	214.173	230.199	242.026	219.443	271.718	196.498	255.392	250.893	245.179	277.891	-0.0340592	0.999948	NS	0.049407	0.999125	NS	0.128933	0.627	NS
At1D1108_07200	CP032921	740277	742214	1938	1	NA	GGDEF family protein	NA	NA	?	194.464	215.755	277.609	167.62	199.979	225.196	145.229	254.968	176.662	153.672	134.43	126.086	-0.219004	0.960404	NS	-0.0231936	0.999125	NS	-0.737266	0.0218445	NS
At1D1108_07210	CP032921	742240	744123	1884	-1	NA	ABC transporter, nucleotide binding/ATPase protein	K06158	COG0488	R	512.18	480.276	388.778	392.232	388.677	375.6	278.745	323.023	291.877	371.635	564.189	592.164	-0.252968	0.849306	NS	-0.367379	0.727507	NS	0.148175	0.638182	NS
At1D1108_07220	CP032921	744194	745240	1047	-1	NA	diguanylate cyclase	NA	NA	?	131.469	93.0996	144.457	155.328	126.141	134.789	89.0111	154.322	67.2084	175.625	203.387	216.416	0.165282	0.999948	NS	-0.3929	0.939594	NS	0.682024	0.0867064	NS
At1D1108_07230	CP032921	745497	746192	696	1	ligE	lignin degradation protein	NA	NA	?	386.189	366.487	217.942	269.31	207.158	208.758	192.077	178.286	243.871	242.53	312.742	278.518	-0.496561	0.485189	NS	-0.160666	0.999125	NS	-0.212888	0.580495	NS
At1D1108_07240	CP032921	746296	746718	423	1	ndk	nucleoside diphosphate kinase	K00940	COG0105	F	1066.81	1068.43	429.603	1243.74	776.329	604.906	674.611	302.894	520.385	844.15	1902.92	2118.99	0.0344651	0.999948	NS	-0.812125	0.638669	NS	0.925145	0.114014	NS
At1D1108_07250	CP032921	746761	746976	216	1	NA	hypothetical protein	NA	NA	?	75.3205	66.4997	91.6988	17.8795	47.1745	57.5318	23.424	55.5944	34.5643	25.612	20.8959	9.40939	-0.926876	NA	NS	-0.0845362	NA	NS	-2.06302	0.000789354	Down
At1D1108_07260	CP032921	746898	747410	513	-1	NA	hypothetical protein	NA	NA	?	287.587	208.366	230.503	37.994	104.604	129.036	60.9024	108.313	76.8096	53.8374	37.6126	41.4013	-1.4134	NA	NS	-0.13142	0.999125	NS	-2.44813	1.73188e-07	Down
At1D1108_07270	CP032921	747407	747958	552	-1	NA	hypothetical protein	NA	NA	?	349.213	274.865	219.198	46.9337	106.655	136.433	51.5328	106.396	67.2084	61.1551	23.682	34.5011	-1.53425	0.0325775	NS	-0.350274	0.999125	NS	-2.81336	7.70068e-08	Down
At1D1108_07280	CP032921	748018	748914	897	1	livH	branched-chain amino acid transport system permease protein	K01997	COG0559	E	447.815	270.432	251.858	92.75	123.064	170.13	126.49	156.24	72.9691	114.47	77.3148	62.7292	-1.32484	0.0234127	NS	-0.111161	0.999125	NS	-1.92633	1.0944e-05	Down
At1D1108_07290	CP032921	748975	749430	456	-1	moaE	molybdopterin synthase catalytic subunit	K03635	COG0314	H	147.902	90.1441	133.78	118.452	131.268	123.282	135.859	123.65	130.576	122.31	149.057	132.986	-0.00323664	0.999948	NS	0.0589328	0.999125	NS	0.111368	0.742795	NS
At1D1108_07300	CP032921	749435	749689	255	-1	moaD	molybdopterin synthase sulfur carrier subunit	K03636	COG1977	H	91.7541	93.0996	71.6004	98.3373	96.4001	96.1603	117.12	92.9769	99.8525	81.0175	107.266	108.522	0.197797	NA	NS	0.0776533	0.999125	NS	0.224166	0.512294	NS
At1D1108_07310	CP032921	749689	750276	588	-1	pgsA	phosphatidylglycerophosphate synthase	K08744	COG0558	I	246.504	233.488	143.829	263.723	210.234	212.046	431.001	234.839	362.925	385.748	573.941	571.463	0.144003	0.999948	NS	0.577473	0.573856	NS	1.30271	0.000224968	Up
At1D1108_07320	CP032921	750379	752430	2052	-1	uvrC	excinuclease ABC chain C	K03703	COG0322	L	1233.89	1316.69	773.159	1199.05	975.282	965.712	1424.18	877.05	1440.18	600.575	752.949	782.234	-0.0803778	0.999948	NS	0.250682	0.999125	NS	-0.63642	0.0600019	NS
At1D1108_07330	CP032921	752427	753215	789	-1	NA	dehydrogenase	NA	NA	?	379.342	384.221	239.924	347.533	278.945	271.221	341.99	238.673	384.048	228.94	346.175	338.111	-0.156326	0.999948	NS	0.0982009	0.999125	NS	-0.131631	0.754305	NS
At1D1108_07340	CP032921	753563	754219	657	1	ropB	outer membrane protein	K16079	NA	?	11254.3	6017.49	1676.96	19894.3	14352.3	10589.1	9744.38	5544.11	7268.11	16650.9	19952.1	21062.6	1.24275	0.199441	NS	-0.99121	0.517214	NS	1.60582	0.00754533	Up
At1D1108_07350	CP032921	754344	754940	597	-1	NA	glutathione S-transferase related protein	NA	NA	?	157.488	164.033	168.324	197.792	178.443	142.186	105.408	146.654	128.656	154.717	198.511	203.243	0.0765617	0.999948	NS	-0.423888	0.617371	NS	0.180706	0.577442	NS
At1D1108_07360	CP032921	754974	755747	774	-1	rns	ribonuclease	K01166	NA	?	60.2564	78.3219	131.896	74.8705	93.3235	111.776	79.6415	118.857	74.8894	128.583	126.072	157.45	0.0328332	NA	NS	-0.0192022	0.999125	NS	0.587307	0.192952	NS
At1D1108_07370	CP032921	755947	756882	936	1	NA	membrane protein	K07027	COG0392	S	399.884	288.165	207.892	438.048	276.894	244.921	339.648	221.419	299.557	262.392	420.704	458.551	0.102021	0.999948	NS	-0.161468	0.999125	NS	0.353025	0.462181	NS
At1D1108_07380	CP032921	756892	757755	864	-1	rlmJ	23S rRNA (adenine2030-N6)-methyltransferase	K07115	COG2961	J	187.617	165.51	168.324	188.852	146.651	177.527	168.653	152.405	155.539	153.672	211.049	210.77	-0.0220564	0.999948	NS	-0.111157	0.999125	NS	0.141637	0.640985	NS
At1D1108_07390	CP032921	757776	760004	2229	1	NA	reductase	NA	NA	?	1179.11	1177.78	608.604	934.205	723.001	692.025	831.551	546.359	745.053	784.563	1155.54	1152.96	-0.334321	0.869082	NS	-0.148547	0.999125	NS	0.0626671	0.892819	NS
At1D1108_07400	CP032921	760071	760697	627	1	NA	NTP pyrophosphohydrolase, MutT family	NA	NA	?	931.236	796.519	454.097	745.352	669.673	554.771	892.454	525.271	908.274	493.423	588.568	563.936	-0.145252	0.999948	NS	0.236993	0.999125	NS	-0.404137	0.328387	NS
At1D1108_07410	CP032921	760743	760916	174	-1	NA	hypothetical protein	NA	NA	?	347.844	236.443	148.225	219.024	206.132	164.377	182.707	153.364	215.067	106.629	108.659	134.241	-0.307164	0.922199	NS	-0.100993	0.999125	NS	-1.06017	0.0049709	Down
At1D1108_07420	CP032921	761108	762043	936	-1	NA	outer membrane protease	NA	NA	?	216.375	217.232	137.548	140.801	108.707	138.076	103.066	164.866	145.938	84.1537	132.341	143.023	-0.551249	0.526849	NS	0.107202	0.999125	NS	-0.662145	0.0888051	NS
At1D1108_07430	CP032921	762177	762851	675	-1	purN	phosphoribosyalaminoimidazole-succinocarboxamide synthase	K11175	COG0299	F	179.4	245.31	168.324	187.735	170.239	142.186	133.517	118.857	111.374	172.489	313.439	302.982	-0.242346	0.958816	NS	-0.460819	0.778242	NS	0.415514	0.277082	NS
At1D1108_07440	CP032921	762848	763921	1074	-1	garS	phosphoribosylglycinamide synthetase	K01933	COG0150	F	435.49	613.275	365.539	461.515	330.222	326.287	274.061	217.585	241.95	324.07	586.478	612.237	-0.337122	0.869082	NS	-0.611155	0.516907	NS	0.108835	0.811903	NS
At1D1108_07450	CP032921	764218	765357	1140	1	NA	permease	NA	NA	?	324.563	332.499	274.468	357.59	393.805	350.944	601.996	487.889	633.679	464.675	594.14	525.671	0.248202	0.76671	NS	0.639649	0.0212071	NS	0.771194	0.000233806	NS
At1D1108_07460	CP032921	765360	766088	729	1	NA	hypothetical protein	NA	NA	?	232.809	245.31	219.826	258.136	295.354	263.002	363.072	276.055	362.925	248.802	280.005	249.035	0.23008	0.798289	NS	0.283664	0.761392	NS	0.159508	0.529011	NS
At1D1108_07470	CP032921	766085	768385	2301	1	ppk	polyphosphate kinase	K00937	COG0855	P	1762.5	1727.51	830.942	1974.57	1448.05	1250.91	1885.63	1114.76	1563.08	3186.86	4728.05	3950.69	0.11426	0.999948	NS	-0.0354876	0.999125	NS	1.45865	0.000123513	Up
At1D1108_07480	CP032921	768382	769905	1524	1	ppx	exopolyphosphatase	K01524	COG0248	FPT	740.88	759.575	425.834	756.527	569.171	515.32	520.012	436.129	478.14	622.005	863.697	849.981	-0.0624539	0.999948	NS	-0.361539	0.875989	NS	0.281322	0.455073	NS
At1D1108_07490	CP032921	769953	770585	633	-1	NA	acetyl transferase	NA	NA	?	172.552	149.255	116.822	162.033	114.86	114.242	126.49	128.442	119.055	171.443	221.497	190.697	-0.158056	0.996778	NS	-0.059098	0.999125	NS	0.421781	0.183595	NS
At1D1108_07500	CP032921	770773	771087	315	-1	NA	hypothetical protein	NA	NA	?	184.878	153.688	70.3443	144.154	89.2214	82.1883	159.283	86.2672	107.533	214.304	213.138	212.025	-0.365375	0.930799	NS	0.15145	0.999125	NS	0.656622	0.193785	NS
At1D1108_07510	CP032921	771263	771610	348	-1	NA	hypothetical protein	NA	NA	?	30.1282	35.4665	81.6496	40.2289	47.1745	75.6132	37.4784	91.0598	59.5274	86.2444	117.714	86.5664	0.123483	NA	NS	0.226113	NA	NS	0.95104	0.112917	NS
At1D1108_07520	CP032921	771770	773125	1356	-1	NA	glycerophosphodiester phosphodiesterase	NA	NA	?	42.4534	39.8998	188.422	41.3464	88.1959	128.214	35.136	192.663	65.2882	1134.77	1331.77	1178.06	-0.082272	0.999948	NS	0.200081	0.999125	NS	3.73692	4.23799e-07	Up
At1D1108_07530	CP032921	773275	774303	1029	-1	cyaA	adenylate cyclase	K01768	COG2114	T	167.075	150.733	207.264	193.322	232.796	217.799	194.419	214.71	203.545	327.729	463.889	511.243	0.285216	0.822753	NS	-0.068719	0.999125	NS	1.30042	5.58274e-07	Up
At1D1108_07540	CP032921	774489	775103	615	-1	NA	hypothetical protein	NA	NA	?	109.557	75.3663	112.425	136.331	116.911	149.583	138.201	127.484	134.417	277.55	217.317	242.762	0.426048	0.499326	NS	-0.0164948	0.999125	NS	1.29799	4.32362e-07	Up
At1D1108_07550	CP032921	775241	776401	1161	-1	rnd	ribonuclease D	K03684	COG0349	J	727.185	969.418	388.778	750.94	560.967	447.926	484.876	340.276	464.698	368.499	597.623	640.466	-0.242891	0.991275	NS	-0.450454	0.913782	NS	-0.374089	0.455217	NS
At1D1108_07560	CP032921	776484	777755	1272	-1	NA	MFS permease	NA	NA	?	154.749	99.0107	179.629	137.449	138.447	181.636	133.517	220.461	170.901	160.99	163.685	190.697	0.0695693	0.999948	NS	0.21009	0.999125	NS	0.238773	0.562382	NS
At1D1108_07570	CP032921	777936	779723	1788	1	aspS	aspartyl-tRNA synthetase	K01876	COG0173	J	894.26	1127.54	643.776	1216.92	830.682	657.506	908.85	536.774	631.759	797.108	1668.89	1819.15	0.0220003	0.999948	NS	-0.38275	0.999125	NS	0.68591	0.150625	NS
At1D1108_07580	CP032921	779980	781434	1455	1	NA	hypothetical protein	K06143	COG4452	V	156.119	198.021	234.9	170.973	210.234	222.73	142.886	226.212	145.938	327.729	231.248	231.471	0.0314833	0.999948	NS	-0.21463	0.999125	NS	0.41942	0.254686	NS
At1D1108_07590	CP032921	781470	783122	1653	1	NA	sulfate permease, SulP family	K03321	COG0659	P	157.488	195.066	260.023	105.042	144.6	188.211	107.75	235.797	134.417	281.732	515.432	650.502	-0.486189	0.823753	NS	0.138233	0.999125	NS	1.23638	0.00929389	Up
At1D1108_07600	CP032921	783166	784356	1191	-1	NA	membrane protein	NA	NA	?	1072.29	1256.11	528.838	1678.44	1254.23	918.043	1487.42	677.677	998.525	2028.05	2844.63	2759.46	0.431876	0.85999	NS	-0.285375	0.999125	NS	1.41908	0.00140615	Up
At1D1108_07610	CP032921	784587	786839	2253	1	parC	topoisomerase IV subunit A	K02621	COG0188	L	1669.38	1720.13	884.956	1396.84	1118.86	983.794	1150.12	812.829	1017.73	635.595	998.128	988.613	-0.287425	0.926192	NS	-0.232864	0.999125	NS	-0.703724	0.0618819	NS
At1D1108_07620	CP032921	786893	787138	246	-1	NA	AbrB family transcriptional regulator	NA	NA	?	1563.93	1919.63	596.67	1272.8	990.665	697.778	869.03	532.94	848.746	264.483	321.797	301.728	-0.461428	0.838862	NS	-0.39731	0.999125	NS	-2.19887	8.12595e-07	Down
At1D1108_07630	CP032921	787196	787957	762	-1	ate1	arginine-tRNA-protein transferase	K21420	COG2935	O	1233.89	1186.65	582.225	1165.52	847.091	701.066	1892.66	757.234	1365.29	938.758	1102.61	1130.38	-0.144903	0.999948	NS	0.56357	0.794983	NS	0.0804244	0.888571	NS
At1D1108_07640	CP032921	788134	788592	459	-1	NA	membrane protein	NA	NA	?	2759.47	2331.92	1080.29	2420.44	1888.01	1541.85	4242.08	1673.58	3089.67	1490.72	1570.68	1648.52	-0.0765365	0.999948	NS	0.621562	0.736801	NS	-0.389217	0.468925	NS
At1D1108_07650	CP032921	788708	789721	1014	-1	hemB	delta-aminolevulinic acid dehydratase	K01698	COG0113	H	1796.74	2033.41	1050.77	2162.3	1600.86	1232	1747.43	770.654	1447.86	976.914	1365.2	1386.94	0.0340189	0.999948	NS	-0.33462	0.999125	NS	-0.387581	0.435113	NS
At1D1108_07660	CP032921	789789	790340	552	1	NA	membrane protein	NA	NA	?	509.441	540.864	256.254	355.355	267.664	209.58	316.224	219.502	345.643	127.015	168.56	173.133	-0.647304	0.44397	NS	0.0784936	0.999125	NS	-1.47562	0.000141357	Down
At1D1108_07670	CP032921	790572	791084	513	1	mucS	exopolysaccharide II synthesis transcriptional activator ExpG	NA	NA	?	301.282	341.365	163.299	815.753	595.835	381.354	484.876	294.267	372.527	646.049	771.755	838.69	1.15872	0.0328398	NS	-0.642089	0.596975	NS	1.49129	0.000223049	Up
At1D1108_07680	CP032921	791460	792791	1332	1	NA	amidase	K21470	COG2989	M	1363.99	833.463	427.718	1929.87	1443.95	1173.65	2860.07	1101.34	1989.37	1734.3	2203.12	2336.04	0.793982	0.471207	NS	0.387097	0.999125	NS	1.25831	0.0134948	NS
At1D1108_07690	CP032921	793002	794291	1290	1	NA	serine hydroxymethyltransferase	K00600	COG0112	E	1166.78	1362.51	775.043	1347.67	982.461	741.338	990.834	542.525	716.25	963.847	1861.13	1915.12	-0.104744	0.999948	NS	-0.451444	0.911809	NS	0.521487	0.276492	NS
At1D1108_07700	CP032921	794304	794783	480	1	nrdR	NrdR family transcriptional regulator	K07738	COG1327	K	490.268	416.732	249.345	400.054	275.868	240.812	236.582	150.488	170.901	204.896	332.941	365.711	-0.332481	0.922199	NS	-0.723089	0.474064	NS	-0.35287	0.462181	NS
At1D1108_07710	CP032921	794786	796030	1245	1	ribD	bifunctional riboflavin deaminase-reductase	K11752	COG0117;COG1985	H	679.254	792.085	385.009	623.548	536.354	421.626	414.604	295.226	385.968	298.981	532.149	552.017	-0.228895	0.985689	NS	-0.532396	0.751359	NS	-0.422228	0.350146	NS
At1D1108_07720	CP032921	796030	796641	612	1	ribE	riboflavin synthase alpha chain	K00793	COG0307	H	680.624	839.374	344.813	693.949	635.831	527.649	723.801	345.069	547.268	304.208	522.398	533.826	-0.00338775	0.999948	NS	-0.20446	0.999125	NS	-0.452776	0.382193	NS
At1D1108_07730	CP032921	796906	797538	633	1	NA	RhtB family transporter	NA	NA	?	171.183	187.677	162.043	157.563	149.728	170.13	173.337	161.032	134.417	184.511	218.71	205.125	-0.117945	0.997399	NS	-0.0286181	0.999125	NS	0.228512	0.362899	NS
At1D1108_07740	CP032921	797703	798149	447	1	ribH	riboflavin synthase beta chain	K00794	COG0054	H	595.717	582.242	275.096	677.187	434.826	329.575	522.355	265.511	382.128	370.59	749.466	801.052	-0.00965763	0.999948	NS	-0.304472	0.999125	NS	0.405063	0.493393	NS
At1D1108_07750	CP032921	798154	798651	498	1	nusB	N utilization substance protein B	K03625	COG0781	K	265.676	243.832	153.878	300.599	232.796	190.677	210.816	133.235	140.178	170.921	266.771	289.809	0.131086	0.999948	NS	-0.589054	0.62923	NS	0.138568	0.77203	NS
At1D1108_07760	CP032921	798673	799896	1224	1	NA	MFS permease	NA	NA	?	120.513	180.288	212.289	176.56	206.132	226.84	227.213	200.332	197.785	205.419	225.676	258.444	0.239778	0.917768	NS	0.0315293	0.999125	NS	0.41537	0.190932	NS
At1D1108_07770	CP032921	800116	802254	2139	1	rrpP	H+ translocating pyrophosphate synthase	K15987	COG3808	C	1262.65	1301.92	741.755	1934.34	1397.8	1083.24	1986.35	1019.87	1699.41	2419.03	3197.77	3274.47	0.418376	0.798289	NS	0.0905075	0.999125	NS	1.42851	0.000148221	Up
At1D1108_07780	CP032921	802330	802860	531	-1	NA	membrane protein	NA	NA	?	461.509	565.986	221.082	641.428	482.001	332.041	480.192	247.299	389.809	660.685	1209.18	1117.21	0.224019	0.999948	NS	-0.385249	0.999125	NS	1.26181	0.00893714	Up
At1D1108_07790	CP032921	803131	803670	540	1	NA	ubiquinol-cytochrome c chaperone	K17662	NA	?	213.636	212.799	131.267	261.488	212.285	212.868	480.192	192.663	297.637	242.007	416.525	418.404	0.305404	0.959317	NS	0.491088	0.87363	NS	0.954663	0.0323943	NS
At1D1108_07800	CP032921	803679	804242	564	1	NA	metal-binding protein	NA	NA	?	886.043	1053.65	415.157	892.858	860.422	689.56	1192.28	544.442	987.003	916.282	1498.24	1399.49	0.0548649	0.999948	NS	0.154752	0.999125	NS	0.697684	0.152535	NS
At1D1108_07810	CP032921	804342	805403	1062	1	plsX	fatty acid/phospholipid synthesis protein	K03621	COG0416	I	732.663	694.553	327.855	831.398	608.141	479.98	702.719	342.193	526.146	688.387	1090.77	1050.09	0.131309	0.999948	NS	-0.29248	0.999125	NS	0.691339	0.152677	NS
At1D1108_07820	CP032921	805408	806379	972	1	fabH	3-oxoacyl-[acyl-carrier-protein] synthase III	K00648	COG0332	I	499.854	481.753	314.665	477.16	380.473	369.847	517.67	302.894	407.091	431.745	712.55	677.476	-0.075678	0.999948	NS	-0.00546977	0.999125	NS	0.494066	0.197539	NS
At1D1108_07830	CP032921	806623	806961	339	1	ihfA	integration host factor alpha subunit	K04764	COG0776	L	1820.02	1739.34	508.112	1343.2	806.069	569.565	604.339	392.037	599.115	555.101	888.772	779.724	-0.580436	0.799814	NS	-0.770337	0.689307	NS	-0.870292	0.136546	NS
At1D1108_07840	CP032921	807237	807770	534	1	NA	MerR family transcriptional regulator	NA	NA	?	1051.75	842.33	300.847	952.084	489.179	353.41	634.79	273.18	458.937	334.001	484.088	462.942	-0.289407	0.999948	NS	-0.395395	0.999125	NS	-0.775409	0.225486	NS
At1D1108_07850	CP032921	807887	808615	729	1	NA	nuclease	NA	NA	?	104.079	122.655	140.689	279.367	156.907	176.705	105.408	130.359	97.9323	282.255	342.693	396.449	0.729195	0.174158	NS	-0.863081	0.0992223	NS	1.46775	4.84637e-06	Up
At1D1108_07860	CP032921	808856	808957	102	-1	NA	hypothetical protein	NA	NA	?	156.119	147.777	57.7828	135.214	69.7363	56.7099	81.9839	54.6359	42.2453	58.5417	78.7079	102.876	-0.461194	NA	NS	-0.554785	NA	NS	-0.582192	0.370081	NS
At1D1108_07870	CP032921	809090	811594	2505	1	NA	ATPase	K17686	COG2217	P	184.878	189.155	405.736	408.994	308.686	381.354	386.496	409.29	309.159	361.181	169.257	213.907	0.487382	0.778361	NS	0.00883888	0.999125	NS	-0.0734969	0.897165	NS
At1D1108_07880	CP032921	811607	812629	1023	1	NA	naphthalene 1,2-dioxygenase	K00523	COG0543	CH	182.139	181.766	233.015	194.44	173.315	218.621	185.049	249.216	207.386	165.694	101.693	109.149	-0.0309495	0.999948	NS	0.137788	0.999125	NS	-0.667688	0.0361415	NS
At1D1108_07890	CP032921	812641	813129	489	1	cueR	MerR family transcriptional regulator	K19591	COG0789	K	58.887	51.722	86.6742	53.6386	58.4554	88.7633	51.5328	115.023	69.1286	72.6544	71.0461	56.4563	0.0146231	NA	NS	0.255527	NA	NS	0.00449114	0.994314	NS
At1D1108_07900	CP032921	813202	814146	945	1	NA	peptide/nickel transport system permease protein	K02033	COG0601	EP	46.5618	45.8109	146.341	54.756	76.915	122.461	96.0383	176.369	96.012	164.648	100.3	102.249	0.0742007	NA	NS	0.542113	0.999125	NS	0.602709	0.392984	NS
At1D1108_07910	CP032921	814136	815041	906	1	NA	peptide/nickel transport system permease protein	K02034	COG1173	EP	165.705	168.466	201.612	172.09	178.443	173.417	245.952	224.295	243.871	211.691	162.988	175.642	-0.0422202	0.999948	NS	0.441725	0.342928	NS	0.0310924	0.913306	NS
At1D1108_07920	CP032921	815183	816247	1065	1	NA	peptide/nickel transport system ATP-binding protein	K02031	COG0444;COG1123	EOP	95.8625	138.911	175.861	140.801	143.575	152.87	154.598	188.829	190.104	186.602	103.783	104.758	0.0814835	0.999948	NS	0.29045	0.999125	NS	-0.0622775	0.897034	NS
At1D1108_07930	CP032921	816260	817270	1011	1	NA	peptide/nickel transport system ATP-binding protein	K02032	COG1123;COG1124	EOP	93.1236	112.311	128.755	103.925	92.298	115.885	60.9024	131.318	90.2513	97.7437	78.7079	55.829	-0.103221	NA	NS	-0.116734	0.999125	NS	-0.528708	0.230466	NS
At1D1108_07940	CP032921	817510	819003	1494	1	NA	peptide/nickel transport system substrate-binding protein	K02035	COG0747	E	72.5816	75.3663	163.927	48.0512	95.3746	140.542	74.9567	172.534	86.4108	75.7906	56.4189	57.7109	-0.142779	NA	NS	0.244996	NA	NS	-0.725919	0.266902	NS
At1D1108_07950	CP032921	819285	819539	255	-1	copZ	copper chaperone	K07213	COG2608	P	31.4977	26.5999	56.5267	40.2289	34.8681	67.3944	65.5871	65.1797	69.1286	97.7437	81.494	87.1936	0.281871	NA	NS	0.478226	NA	NS	1.17655	0.00870717	Up
At1D1108_07960	CP032921	819647	821104	1458	-1	trkH	potassium uptake protein	K03498	COG0168	P	228.701	240.877	236.784	238.021	196.902	204.649	182.707	277.014	226.588	268.664	412.346	412.131	-0.144327	0.999948	NS	0.115367	0.999125	NS	0.628765	0.031232	NS
At1D1108_07970	CP032921	821184	822458	1275	1	ilvA	threonine dehydratase	K01754	COG1171	E	549.155	582.242	291.426	609.021	431.75	378.066	470.822	282.765	385.968	369.022	626.877	667.439	-0.00140267	0.999948	NS	-0.320116	0.999125	NS	0.228289	0.650341	NS
At1D1108_07980	CP032921	822535	822843	309	1	NA	hypothetical protein	NA	NA	?	239.656	273.388	111.797	204.497	135.37	118.351	138.201	108.313	142.098	175.625	269.557	237.117	-0.441139	0.824969	NS	-0.241814	0.999125	NS	0.134799	0.803996	NS
At1D1108_07990	CP032921	822961	824226	1266	1	NA	GGDEF family protein	NA	NA	?	293.065	356.143	189.678	407.876	254.332	230.127	203.789	238.673	270.754	298.981	373.34	447.259	0.0935318	0.999948	NS	-0.319962	0.999125	NS	0.422186	0.320478	NS
At1D1108_08000	CP032921	824269	824886	618	-1	acpD	acyl-carrier-protein phosphodiesterase	K01118	COG1182	C	202.681	299.988	195.959	191.087	216.388	184.102	192.077	211.834	284.196	166.217	149.057	138.632	-0.23367	0.925224	NS	0.218052	0.999125	NS	-0.614446	0.0396319	NS
At1D1108_08010	CP032921	825036	826004	969	1	NA	LysR family transcriptional regulator	NA	NA	?	354.691	242.355	232.387	363.178	236.898	260.537	377.126	286.599	372.527	250.37	277.915	278.518	0.0556067	0.999948	NS	0.263616	0.999125	NS	-0.0364022	0.923529	NS
At1D1108_08020	CP032921	826205	826756	552	1	NA	hypothetical protein	NA	NA	?	194.464	200.977	171.464	204.497	214.336	187.389	222.528	176.369	255.392	191.829	286.97	285.418	0.10035	0.999948	NS	0.101142	0.999125	NS	0.433756	0.151673	NS
At1D1108_08030	CP032921	826802	828790	1989	-1	cpdB	2',3'-cyclic-nucleotide 2'-phosphodiesterase / 3'-nucleotidase	K01119	COG0737	FV	1384.53	1449.69	979.795	1280.62	1171.16	960.781	2138.61	986.322	1578.44	2704.42	3365.63	3121.41	-0.159629	0.999948	NS	0.46064	0.741317	NS	1.27005	0.000109684	Up
At1D1108_08040	CP032921	829005	829340	336	-1	NA	pilus assembly protein PilZ	NA	NA	?	65.7343	66.4997	67.832	140.801	107.681	106.023	72.6143	102.562	63.3679	110.811	106.569	113.54	0.8203	NA	NS	-0.535333	NA	NS	0.724501	0.020454	NS
At1D1108_08050	CP032921	829439	829906	468	-1	NA	hypothetical protein	NA	NA	?	43.8229	31.0332	96.7234	51.4036	55.3788	76.4351	67.9295	99.6866	69.1286	43.3836	49.4536	52.0653	0.0657231	NA	NS	0.379296	NA	NS	-0.277357	0.653246	NS
At1D1108_08060	CP032921	830069	830953	885	1	NA	hypothetical protein	NA	NA	?	417.687	480.276	258.138	298.364	446.107	371.491	231.897	284.682	376.367	968.551	538.418	433.459	-0.0472789	0.999948	NS	-0.321113	0.999125	NS	0.751063	0.0966528	NS
At1D1108_08070	CP032921	831008	831652	645	1	NA	DNA-binding protein	NA	NA	?	134.207	166.988	120.59	154.211	173.315	130.679	142.886	124.608	140.178	430.699	229.158	207.006	0.123844	0.999948	NS	-0.171805	0.999125	NS	1.04643	0.00480707	Up
At1D1108_08080	CP032921	831791	833212	1422	-1	sseA	thiosulfate sulfurtransferase	K01011	COG2897	P	1561.19	1489.59	721.029	1301.85	1143.47	993.656	1665.45	762.986	1394.09	1216.31	1646.6	1610.26	-0.132062	0.999948	NS	0.150625	0.999125	NS	0.24734	0.622349	NS
At1D1108_08090	CP032921	833229	833966	738	-1	alaS	alanyl-tRNA synthetase	K07050	COG2872	J	984.645	858.585	390.034	654.837	558.916	466.007	730.828	373.825	700.888	630.891	896.434	809.207	-0.408967	0.8656	NS	0.101054	0.999125	NS	0.0673796	0.903469	NS
At1D1108_08100	CP032921	833979	835016	1038	-1	cysK	cysteine synthase	K01738	COG0031	E	1613.23	2067.4	949.02	1346.55	1347.55	1075.84	1700.58	893.345	1628.36	1435.84	1806.1	1772.73	-0.295255	0.934105	NS	0.161754	0.999125	NS	0.116455	0.80884	NS
At1D1108_08110	CP032921	835056	835166	111	1	NA	hypothetical protein	NA	NA	?	82.1678	132.999	58.4109	103.925	68.7107	75.6132	60.9024	74.7649	61.4477	168.83	138.609	127.968	-0.123814	NA	NS	-0.318293	0.999125	NS	0.690196	0.107206	NS
At1D1108_08120	CP032921	835139	836578	1440	-1	phrB	deoxyribodipyrimidine photo-lyase	K01669	COG0415	L	160.227	323.632	280.121	193.322	310.737	289.303	220.185	270.304	284.196	964.37	465.282	425.304	0.0543797	0.999948	NS	-0.0333259	0.999125	NS	1.27954	0.00378984	Up
At1D1108_08130	CP032921	836768	837055	288	1	NA	hypothetical protein	NA	NA	?	899.738	1649.19	501.831	621.313	1038.87	819.417	576.23	563.612	864.108	2005.05	883.2	709.468	-0.297731	0.9952	NS	-0.307731	0.999125	NS	0.239387	0.727648	NS
At1D1108_08140	CP032921	837187	837744	558	1	ogt	methylated-DNA-[protein]-cysteine S-methyltransferase	K00567	COG0350	L	299.913	323.632	191.563	268.193	301.507	262.181	243.609	258.802	318.76	545.692	390.057	323.056	0.0365064	0.999948	NS	-0.0187385	0.999125	NS	0.635101	0.0629809	NS
At1D1108_08150	CP032921	837927	838301	375	1	NA	signal peptide protein	NA	NA	?	517.657	598.497	260.651	629.136	432.775	342.725	632.448	360.405	547.268	2731.07	1284.4	1068.91	0.0309027	0.999948	NS	0.130906	0.999125	NS	1.88758	0.000112188	Up
At1D1108_08160	CP032921	838371	838610	240	-1	NA	hypothetical protein	NA	NA	?	828.526	1163.01	558.986	558.735	819.401	602.44	995.519	738.064	1545.79	7735.86	2432.28	1795.94	-0.364012	0.972668	NS	0.726881	0.824575	NS	2.2308	9.72615e-05	Up
At1D1108_08170	CP032921	838780	839172	393	1	NA	hypothetical protein	NA	NA	?	373.864	731.497	263.163	283.837	341.503	281.084	388.838	327.815	589.514	3476.96	1012.75	790.388	-0.592537	0.861954	NS	0.526141	0.999125	NS	1.95001	0.0015021	Up
At1D1108_08180	CP032921	839514	839792	279	1	NA	hypothetical protein	NA	NA	?	261.568	226.099	110.541	201.145	211.26	190.677	245.952	202.249	259.232	513.285	243.786	235.862	0.0190316	0.999948	NS	0.22764	0.999125	NS	0.739619	0.128058	NS
At1D1108_08190	CP032921	839796	840440	645	-1	exoD	exoD protein	NA	NA	?	690.21	731.497	278.865	623.548	376.371	309.85	590.284	319.189	451.256	708.25	795.437	846.217	-0.374661	0.925224	NS	0.0523001	0.999125	NS	0.469493	0.382068	NS
At1D1108_08200	CP032921	840554	840655	102	-1	NA	hypothetical protein	NA	NA	?	1169.52	1284.18	330.367	996.783	390.728	323	505.958	175.41	391.729	566.077	750.859	814.853	-0.702167	0.797937	NS	-0.675943	0.921177	NS	-0.384026	0.626442	NS
At1D1108_08210	CP032921	840958	841545	588	1	NA	membrane protein	NA	NA	?	82.1678	72.4108	92.3269	80.4578	94.3491	90.4071	107.75	114.064	107.533	143.741	142.789	163.723	0.0888692	NA	NS	0.315803	0.847078	NS	0.850436	0.000510334	NS
At1D1108_08220	CP032921	841651	842238	588	1	NA	tyrosine/serine protein phosphatase	NA	NA	?	35.6061	44.3331	62.1793	34.6416	45.1235	72.3257	28.1088	87.2257	32.6441	3462.32	3914.5	2354.86	0.089137	0.999948	NS	0.00685598	0.999125	NS	6.08147	3.66389e-40	Up
At1D1108_08230	CP032921	842533	843645	1113	1	NA	iron ABC transporter substrate-binding protein	K02016	COG0614	P	76.69	112.311	131.267	65.9307	106.655	144.651	53.8752	170.617	94.0918	211.168	268.164	173.76	-0.0154318	0.999948	NS	0.0260711	0.999125	NS	1.02255	0.0563653	NS
At1D1108_08240	CP032921	843766	844818	1053	1	NA	iron ABC transporter permease	NA	NA	?	15.0641	13.2999	163.299	11.1747	76.915	118.351	9.36959	120.774	51.8465	95.1302	36.2196	22.5825	0.0977943	NA	NS	-0.171407	NA	NS	-0.326284	0.833838	NS
At1D1108_08250	CP032921	844815	845393	579	1	NA	iron complex transport system ATP-binding protein	NA	NA	?	16.4336	17.7333	109.913	15.6446	65.6341	80.5445	16.3968	115.023	34.5643	73.6998	27.1647	21.9552	0.153215	NA	NS	0.0529098	NA	NS	-0.245014	0.855312	NS
At1D1108_08260	CP032921	845342	845635	294	1	NA	hypothetical protein	NA	NA	?	10.9557	13.2999	55.2705	12.2922	31.7915	39.4504	23.424	60.3871	30.7238	41.2928	14.6271	12.5458	0.0417925	NA	NS	0.470255	NA	NS	-0.245174	0.829599	NS
At1D1108_08270	CP032921	845632	846087	456	1	NA	pseudoazurin	NA	NA	?	23.2809	11.8222	67.832	13.4096	36.9192	46.8473	23.424	74.7649	55.687	32.407	22.289	13.8004	-0.106287	NA	NS	0.673715	NA	NS	-0.613942	0.540904	NS
At1D1108_08280	CP032921	846204	846701	498	1	ftn	ferritin	NA	NA	?	573.805	419.687	249.345	91.6325	77.9405	88.7633	96.0383	96.811	88.331	63.7686	93.335	71.5113	-2.26158	1.96854e-09	Down	0.123595	0.999125	NS	-2.44054	2.61003e-12	Down
At1D1108_08290	CP032921	846761	846964	204	-1	NA	dehydrogenase	NA	NA	?	587.5	503.92	226.735	116.217	91.2725	73.1476	65.5871	51.7603	59.5274	37.1112	45.971	51.438	-2.23078	5.15995e-07	Down	-0.673881	0.65591	NS	-3.29039	2.85484e-16	Down
At1D1108_08300	CP032921	847135	847395	261	-1	NA	hypothetical protein	NA	NA	?	186.247	190.633	69.7162	143.036	67.6852	76.4351	119.462	75.7234	120.975	70.0409	138.609	121.067	-0.63117	NA	NS	0.132491	0.999125	NS	-0.430675	0.507644	NS
At1D1108_08310	CP032921	847830	848366	537	1	NA	membrane protein	NA	NA	?	288.957	492.098	193.447	290.542	367.141	286.837	344.333	276.055	481.98	2645.87	1052.46	792.898	-0.0419213	0.999948	NS	0.22133	0.999125	NS	2.20784	2.33733e-05	Up
At1D1108_08320	CP032921	848463	849143	681	-1	NA	hypothetical protein	NA	NA	?	99.9709	171.421	111.797	96.1024	142.549	128.214	117.12	162.949	182.423	946.075	407.47	341.247	-0.058107	0.999948	NS	0.336914	0.999125	NS	2.14941	2.59965e-06	Up
At1D1108_08330	CP032921	849372	849521	150	-1	NA	hypothetical protein	NA	NA	?	209.528	629.531	244.321	149.741	298.43	211.224	290.457	288.516	635.6	1307.78	533.542	349.402	-0.714304	0.793086	NS	0.880232	0.751394	NS	1.01798	0.152443	NS
At1D1108_08340	CP032921	849600	850841	1242	-1	NA	membrane protein	NA	NA	?	73.9511	56.1553	136.292	151.976	139.473	166.02	107.75	176.369	113.294	144.263	244.482	249.035	0.759709	0.401754	NS	-0.19074	0.999125	NS	1.23758	0.0054567	Up
At1D1108_08350	CP032921	850838	852391	1554	-1	NA	polysaccharide biosynthesis glycosyltransferase	NA	NA	?	334.149	295.554	251.23	528.563	380.473	337.794	349.017	320.147	384.048	451.607	571.155	591.537	0.503701	0.310552	NS	-0.244405	0.999125	NS	0.877684	0.00103389	NS
At1D1108_08360	CP032921	852613	853755	1143	-1	NA	glycosyl transferase	NA	NA	?	69.8427	69.4553	130.011	116.217	144.6	135.611	84.3263	179.244	80.6501	154.717	235.427	233.98	0.542186	0.749416	NS	-0.181691	0.999125	NS	1.19568	0.00958608	Up
At1D1108_08370	CP032921	853773	854345	573	-1	gumB	polysaccharide export protein	K01991	COG1596	M	75.3205	88.6663	119.334	154.211	140.498	134.789	140.544	135.152	88.331	238.348	399.808	392.685	0.585047	0.445446	NS	-0.234808	0.999125	NS	1.84812	3.56041e-08	Up
At1D1108_08380	CP032921	854555	856819	2265	1	exoP	succinoglycan biosynthesis transport protein ExoP	K16692	COG0489;COG3206	DM	323.194	424.12	387.522	763.232	594.809	571.208	339.648	465.843	420.533	726.544	882.504	919.611	0.764421	0.0130881	NS	-0.646286	0.0730948	NS	1.15535	7.97598e-07	Up
At1D1108_08390	CP032921	856841	858073	1233	-1	celD	cellulose biosynthesis protein CelD	NA	NA	?	157.488	193.588	189.678	326.301	225.617	237.524	133.517	202.249	145.938	284.345	317.618	359.439	0.542291	0.294131	NS	-0.691966	0.146843	NS	0.82792	0.00376527	NS
At1D1108_08400	CP032921	858172	858384	213	-1	NA	hypothetical protein	NA	NA	?	283.479	200.977	123.103	250.313	145.626	130.679	274.061	147.613	215.067	148.445	190.849	196.97	-0.202184	0.999948	NS	0.267754	0.999125	NS	-0.174294	0.754814	NS
At1D1108_08410	CP032921	858612	859730	1119	1	cox15	cytochrome oxidase assembly factor	K02259	COG1612	H	406.731	348.754	266.931	457.045	371.243	382.997	391.18	295.226	324.521	364.317	523.094	529.435	0.249204	0.890444	NS	-0.266039	0.983038	NS	0.475212	0.11935	NS
At1D1108_08420	CP032921	859737	860582	846	-1	strB	streptomycin resistance protein	K04343	COG3570	V	278.001	286.688	242.437	325.184	241	242.455	234.24	228.129	207.386	259.779	365.678	377.63	0.00469275	0.999948	NS	-0.269823	0.948113	NS	0.316238	0.284089	NS
At1D1108_08430	CP032921	860593	861525	933	-1	argC	N-acetyl-gamma-glutamyl-phosphate reductase	K00145	COG0002	E	1296.88	1462.99	750.548	1476.18	1140.39	795.582	1215.7	642.211	1011.97	1211.6	2121.63	2118.37	-0.0401323	0.999948	NS	-0.251466	0.999125	NS	0.636116	0.174372	NS
At1D1108_08440	CP032921	861597	862550	954	-1	speB	agmatinase	K01480	COG0010	E	284.849	274.865	296.451	346.416	325.094	304.918	466.137	277.014	372.527	540.988	818.423	740.205	0.18772	0.963765	NS	0.182627	0.999125	NS	1.29231	1.2415e-06	Up
At1D1108_08450	CP032921	862682	863149	468	-1	rpsI	30S ribosomal protein S9	K02996	COG0103	J	1518.74	1594.52	788.861	1985.74	1474.72	1058.58	2951.42	1086.01	2402.22	1097.13	2599.45	3433.17	0.212291	0.999948	NS	0.510288	0.983038	NS	0.87022	0.148479	NS
At1D1108_08460	CP032921	863152	863616	465	-1	rplM	50S ribosomal protein L13	K02871	COG0102	J	3796.15	3497.89	1731.6	4821.88	3395.54	2491.13	7643.25	2448.07	5401.64	3360.92	8824.34	12061	0.246872	0.999948	NS	0.532574	0.999125	NS	1.42591	0.0190082	NS
At1D1108_08470	CP032921	863868	864704	837	-1	NA	membrane protein	NA	NA	?	89.0152	82.7552	131.896	87.1626	74.8639	119.173	81.9839	133.235	90.2513	136.423	128.858	145.532	-0.122412	NA	NS	0.137804	0.999125	NS	0.420324	0.306353	NS
At1D1108_08480	CP032921	865588	866022	435	1	NA	CoA-binding protein	K06929	COG1832	R	2159.64	2303.85	847.9	1314.14	1541.38	1117.76	2058.97	1019.87	2175.63	568.691	647.773	538.844	-0.417829	0.869115	NS	0.402136	0.999125	NS	-1.59641	0.000277177	Down
At1D1108_08490	CP032921	866096	867379	1284	1	metY	O-acetylhomoserine sulfhydrylase	K01740	COG2873	E	1507.78	1814.7	748.664	1418.07	1379.34	1042.97	2185.46	1026.58	1701.33	1117.52	1404.9	1333.62	-0.0829871	0.999948	NS	0.354098	0.999125	NS	-0.0770054	0.886541	NS
At1D1108_08500	CP032921	867395	867763	369	1	NA	cupin	K06995	COG3450	R	261.568	292.599	155.134	295.012	269.715	194.786	309.197	159.115	259.232	200.192	254.233	247.153	0.104302	0.999948	NS	-0.0713123	0.999125	NS	-0.00925256	0.984985	NS
At1D1108_08510	CP032921	867821	869074	1254	-1	NA	cytochrome P450 hydroxylase	NA	NA	?	390.297	441.854	277.609	462.633	418.418	345.191	459.11	308.645	439.735	267.096	348.962	368.221	0.148263	0.999948	NS	-0.0277729	0.999125	NS	-0.168522	0.650419	NS
At1D1108_08520	CP032921	869160	870407	1248	-1	NA	GGDEF family protein	NA	NA	?	219.114	190.633	219.826	338.593	198.953	280.262	220.185	259.76	228.509	336.615	429.759	474.233	0.374511	0.668809	NS	-0.201109	0.999125	NS	0.975751	0.000491626	NS
At1D1108_08530	CP032921	870863	871495	633	1	clpP	ATP-dependent Clp protease, protease subunit	K01358	COG0740	O	4382.29	3979.64	1626.71	3486.51	3482.71	2651.39	4621.55	1983.19	4105.47	2284.17	3000.65	3043.62	-0.0537132	0.999948	NS	0.154199	0.999125	NS	-0.261775	0.640257	NS
At1D1108_08540	CP032921	871787	873064	1278	1	clpX	ATP-dependent Clp protease ATP-binding subunit ClpX	K03544	COG1219	O	14951.8	15328.9	5510.72	13472.2	10489.2	7609.81	12925.4	6083.76	10597.8	6304.73	9259.67	8713.72	-0.180897	0.999948	NS	-0.0928388	0.999125	NS	-0.559834	0.304849	NS
At1D1108_08550	CP032921	873477	875894	2418	1	lon	ATP-dependent Lon protease	K01338	COG0466	O	38807.9	31714.5	13683.2	23260.1	21747.5	16833	39171.9	17060.8	36227.3	9247.49	10918.8	10869.7	-0.445311	0.848327	NS	0.580211	0.79856	NS	-1.43992	0.00143268	Down
At1D1108_08560	CP032921	876183	876458	276	1	hupA	transcriptional regulator HU alpha subunit	K03530	COG0776	L	2497.9	2331.92	1086.57	3306.59	2420.26	1739.1	3907.12	1411.91	3189.52	2166.56	4462.67	4484.51	0.33606	0.965413	NS	0.187985	0.999125	NS	0.910073	0.107206	NS
At1D1108_08570	CP032921	876817	879015	2199	1	NA	alkaline phosphatase	NA	NA	?	167.075	159.599	275.096	149.741	203.056	235.058	117.12	278.931	157.46	1394.55	2299.25	1772.73	-0.0392607	0.999948	NS	-0.0724697	0.999125	NS	3.17621	6.47954e-16	Up
At1D1108_08580	CP032921	879224	879349	126	-1	NA	hypothetical protein	NA	NA	?	219.114	261.566	68.4601	1704.14	1057.32	693.669	1267.24	582.783	844.906	1265.44	1546.99	1747.01	2.66099	5.6536e-06	Up	-0.359799	0.999125	NS	3.06138	6.58837e-09	Up
At1D1108_08590	CP032921	880829	881194	366	1	nuoA	NADH ubiquinone oxidoreductase chain A	K00330	COG0838	C	2141.84	2631.91	931.434	1925.4	1422.41	993.656	1627.97	826.248	1396.01	1231.99	2497.06	2470.28	-0.393557	0.934162	NS	-0.174225	0.999125	NS	0.120498	0.853149	NS
At1D1108_08600	CP032921	881185	881769	585	1	nuoB	NADH ubiqionone oxidoreductase chain B	K00331	COG0377	C	2659.5	3528.92	1323.98	2548.95	2052.09	1448.98	2028.52	1138.73	1735.9	1355.87	2610.59	2549.94	-0.311863	0.963102	NS	-0.304034	0.999125	NS	-0.204663	0.72523	NS
At1D1108_08610	CP032921	881791	882393	603	1	nuoC	NADH ubiquinone oxidoreductase chain C	K00332	COG0852	C	2256.88	2318.62	749.292	2553.42	1429.59	1033.93	1632.65	687.262	1386.41	998.345	2092.38	1868.7	-0.0854336	0.999948	NS	-0.437806	0.999125	NS	-0.101966	0.892538	NS
At1D1108_08620	CP032921	882390	882818	429	1	NA	aldehyde-activating protein	NA	NA	?	1632.4	1647.72	534.491	1625.92	906.571	729.832	1283.63	557.861	1136.78	985.277	2003.22	1882.5	-0.224929	0.999948	NS	-0.132625	0.999125	NS	0.353575	0.612964	NS
At1D1108_08630	CP032921	882820	884010	1191	1	nouD	NADH ubiquinone oxidoreductase chain D	K00333	COG0649	C	2360.96	2707.28	1097.87	3000.41	2197.72	1781.84	2642.23	1283.46	2075.78	1754.68	3410.91	3204.21	0.179466	0.999948	NS	-0.218725	0.999125	NS	0.441488	0.423639	NS
At1D1108_08640	CP032921	884010	884270	261	1	NA	signal peptide protein	NA	NA	?	309.499	311.81	169.58	420.169	284.073	247.387	325.593	171.576	255.392	250.893	534.935	447.887	0.270591	0.975941	NS	-0.344856	0.999125	NS	0.645492	0.193287	NS
At1D1108_08650	CP032921	884287	885396	1110	1	nuoE	NADH ubiquinone oxidoreductase chain E	K00334	COG1905	C	3787.94	3913.14	1525.59	4122.35	2878.67	2425.38	3375.4	1545.14	2901.48	2154.02	4351.92	4131.98	0.031274	0.999948	NS	-0.269775	0.999125	NS	0.205739	0.742321	NS
At1D1108_08660	CP032921	885407	886711	1305	1	nuoF	NADH ubiquinone oxidoreductase chain F	K00335	COG1894	C	6496.74	6230.28	2191.35	6810.98	4341.08	3360.68	3736.13	1947.72	3358.5	2457.71	4576.9	4363.45	-0.039544	0.999948	NS	-0.682964	0.765806	NS	-0.388053	0.532906	NS
At1D1108_08670	CP032921	886763	888949	2187	1	nuoG	NADH ubiquinone oxidoreductase chain G	K00336	COG1034	C	4115.24	3967.82	1638.65	5198.47	3374	2850.29	3930.54	1846.12	3158.8	2983.01	5410.65	5422.94	0.232993	0.999948	NS	-0.354833	0.999125	NS	0.507527	0.370277	NS
At1D1108_08680	CP032921	888962	890008	1047	1	nuoH	NADH ubiquinone oxidoreductase chain H	K00337	COG1005	C	1711.83	1535.4	720.401	2282.99	1601.88	1349.53	2567.27	1117.64	1920.24	2475.48	4569.24	5038.41	0.400586	0.916668	NS	0.0978032	0.999125	NS	1.6076	0.000774257	Up
At1D1108_08690	CP032921	890045	890536	492	1	nuoI	NADH ubiquinone oxidoreductase chain I	K00338	COG1143	C	1480.39	1350.68	619.281	1728.73	1145.52	960.781	1604.54	737.105	1261.6	1195.92	2174.57	2314.08	0.153425	0.999948	NS	-0.0912906	0.999125	NS	0.721386	0.174372	NS
At1D1108_08700	CP032921	890678	891292	615	1	nuoJ	NADH ubiquinone oxidoreductase chain J	K00339	COG0839	C	657.343	619.186	295.823	765.467	511.741	470.939	777.676	376.7	610.636	725.499	1424.4	1399.49	0.15506	0.999948	NS	0.0110545	0.999125	NS	1.17709	0.0131076	NS
At1D1108_08710	CP032921	891322	891630	309	1	nuoK	NADH ubiquinone oxidoreductase chain K	K00340	COG0713	C	228.701	192.11	136.92	376.587	284.073	226.018	466.137	208.958	330.281	548.828	1014.15	1021.86	0.672632	0.496015	NS	0.175131	0.999125	NS	2.2171	7.22103e-08	Up
At1D1108_08720	CP032921	891638	893635	1998	1	nuoL	NADH ubiquinone oxidoreductase chain L	K00341	COG1009	CP	1218.82	1071.38	667.643	1714.2	1281.92	1171.18	2105.82	976.737	1666.77	2151.41	4241.17	4128.84	0.495584	0.764801	NS	0.187262	0.999125	NS	1.83184	8.54367e-06	Up
At1D1108_08730	CP032921	893635	895146	1512	1	nuoM	NADH ubiquinone oxidoreductase chain M	K00342	COG1008	C	1588.58	1467.43	675.18	2152.25	1522.92	1257.48	2159.69	941.271	1718.61	1791.27	3737.58	3701.03	0.403592	0.9227	NS	-0.0344957	0.999125	NS	1.30764	0.00893714	Up
At1D1108_08740	CP032921	895165	896607	1443	1	nuoN	NADH ubiquinone oxidoreductase chain N	K00343	COG1007	C	1250.32	1429	651.313	1716.43	1329.09	1128.44	1955.9	879.926	1457.46	1571.22	3257.67	3211.74	0.326672	0.960283	NS	0.0393631	0.999125	NS	1.27265	0.00667966	Up
At1D1108_08750	CP032921	896634	897374	741	1	birA	birA bifunctional protein	K03524	COG1654;COG0340	HK	199.942	184.721	173.976	267.075	210.234	235.88	295.142	182.12	176.662	274.414	500.805	523.162	0.353763	0.839892	NS	-0.134055	0.999125	NS	1.21767	0.000490689	Up
At1D1108_08760	CP032921	897582	899249	1668	1	NA	beta-lactamase	K12574	COG0595	J	914.802	876.318	557.102	1022.48	705.567	609.837	943.986	564.571	685.526	486.105	868.573	863.782	-0.00522248	0.999948	NS	-0.0937294	0.999125	NS	-0.0807056	0.873286	NS
At1D1108_08770	CP032921	899434	899703	270	1	NA	membrane protein	NA	NA	?	261.568	189.155	123.103	240.256	142.549	129.036	229.555	132.276	207.386	186.079	287.667	277.891	-0.160897	0.999948	NS	0.146641	0.999125	NS	0.395061	0.443799	NS
At1D1108_08780	CP032921	900277	901710	1434	1	proS	prolyl-tRNA synthetase	K01881	COG0442	J	3337.38	3044.21	1222.86	3466.39	2117.73	1562.4	2084.73	1067.8	1553.47	1251.85	2203.12	2309.06	-0.0892196	0.999948	NS	-0.603538	0.85091	NS	-0.399303	0.512294	NS
At1D1108_08790	CP032921	901833	903140	1308	1	lolC	lipoprotein-releasing system permease protein	K09808	COG4591	M	953.147	1016.71	444.676	1261.62	821.452	636.137	918.22	494.599	756.575	809.652	1264.2	1317.31	0.172906	0.999948	NS	-0.327893	0.999125	NS	0.491811	0.346177	NS
At1D1108_08800	CP032921	903156	903839	684	1	lolD	lipoprotein-releasing system ATP-binding protein	K09810	COG1136	M	323.194	283.732	180.885	419.051	254.332	189.855	215.501	183.078	213.147	247.234	337.121	308.628	0.135006	0.999948	NS	-0.497981	0.804877	NS	0.185606	0.700321	NS
At1D1108_08810	CP032921	904322	907822	3501	1	dnaE	DNA polymerase III subunit alpha	K02337	COG0587	L	42311	39607.2	19202.7	6369.58	6075.26	4963.35	6397.09	2282.25	4366.63	2251.76	2294.37	2428.25	-2.53823	6.78199e-09	Down	-0.416822	0.968827	NS	-3.85783	3.90873e-22	Down
At1D1108_08820	CP032921	907835	909073	1239	-1	NA	hypothetical protein	NA	NA	?	851.807	684.208	410.132	719.651	489.179	466.007	346.675	307.686	240.03	522.171	766.183	910.201	-0.214692	0.993547	NS	-0.905068	0.157063	NS	0.178206	0.710678	NS
At1D1108_08830	CP032921	909239	910552	1314	-1	dinP	DNA polymerase IV	K02346	COG0389	L	621.737	560.075	395.059	403.407	319.966	352.588	423.974	314.396	483.901	243.052	239.606	253.426	-0.547711	0.25013	NS	0.177911	0.999125	NS	-1.0949	4.97656e-05	Down
At1D1108_08840	CP032921	910592	910900	309	-1	NA	hypothetical protein	NA	NA	?	286.218	221.666	101.748	273.78	161.009	140.542	220.185	127.484	157.46	177.193	247.965	255.935	-0.0782743	0.999948	NS	-0.193778	0.999125	NS	0.166526	0.782488	NS
At1D1108_08850	CP032921	911032	911403	372	1	divK	two component response regulator	K11443	COG0784	T	372.494	471.409	209.777	330.771	300.481	214.511	456.768	218.544	451.256	377.385	380.305	375.748	-0.313484	0.949176	NS	0.408259	0.964347	NS	0.110017	0.837358	NS
At1D1108_08860	CP032921	911422	912792	1371	1	pleD	two component response regulator	K02488	COG3706	KT	556.002	517.22	327.227	635.84	587.631	507.924	695.692	472.553	685.526	517.989	536.328	538.844	0.31067	0.805339	NS	0.0944456	0.999125	NS	0.191177	0.589573	NS
At1D1108_08870	CP032921	913670	913837	168	-1	rpmG	50S ribosomal protein L33	K02913	COG0267	J	784.703	829.03	278.237	877.214	545.584	436.42	665.241	218.544	441.655	602.143	1210.57	959.13	-0.0237218	0.999948	NS	-0.491978	0.999125	NS	0.552682	0.410569	NS
At1D1108_08880	CP032921	913927	915099	1173	-1	NA	MFS permease	NA	NA	?	205.42	240.877	196.587	225.729	190.749	218.621	276.403	182.12	276.515	445.858	636.628	551.39	-0.0136084	0.999948	NS	0.197161	0.999125	NS	1.34891	2.47289e-07	Up
At1D1108_08890	CP032921	915108	915776	669	-1	NA	hydrolase	NA	NA	?	513.549	384.221	220.454	398.937	351.758	347.656	871.372	404.497	770.016	563.986	772.452	799.798	-0.0219596	0.999948	NS	0.893857	0.229817	NS	0.937827	0.0288936	NS
At1D1108_08900	CP032921	915797	916240	444	-1	NA	zinc-finger protein	NA	NA	?	2637.59	2031.94	882.444	1863.94	1671.62	1375.83	2920.97	1298.8	2757.46	1132.68	1411.17	1445.91	-0.176106	0.999948	NS	0.505709	0.895757	NS	-0.475886	0.379463	NS
At1D1108_08910	CP032921	916287	918641	2355	-1	rnr	exoribonuclease	K12573	COG0557	K	2182.93	1711.26	903.798	1857.23	1614.19	1399.67	2265.1	1222.12	2237.08	1096.09	1416.05	1274.03	0.0228205	0.999948	NS	0.231763	0.999125	NS	-0.340644	0.468963	NS
At1D1108_08920	CP032921	918638	921322	2685	-1	topA	DNA topoisomerase I	K03168	COG0550;COG0551;COG1754	LS	2740.3	2323.06	1107.92	2461.79	2080.81	1729.24	3230.17	1668.79	2772.83	1457.79	2225.41	2074.46	0.0240499	0.999948	NS	0.289941	0.999125	NS	-0.0993262	0.854815	NS
At1D1108_08930	CP032921	921581	921811	231	1	NA	hypothetical protein	NA	NA	?	338.258	227.577	140.06	277.133	212.285	193.142	341.99	209.917	339.883	205.419	254.233	237.744	-0.0427068	0.999948	NS	0.38058	0.971179	NS	-0.010909	0.982695	NS
At1D1108_08940	CP032921	921767	922906	1140	-1	smf	DNA processing chain A	K04096	COG0758	L	384.819	308.854	290.17	375.47	324.069	310.672	421.632	359.447	441.655	395.156	442.297	430.95	0.041385	0.999948	NS	0.270979	0.815237	NS	0.370757	0.10369	NS
At1D1108_08950	CP032921	922928	923545	618	-1	plsY	glycerol-3-phosphate acyltransferase	K08591	COG0344	I	171.183	164.033	149.482	207.849	192.8	176.705	241.267	146.654	186.263	215.35	319.011	316.783	0.254642	0.902978	NS	-0.0233314	0.999125	NS	0.814566	0.00596463	NS
At1D1108_08960	CP032921	923594	924886	1293	-1	pyrC	dihydroorotase	K01465	COG0044;COG0418	F	391.667	456.631	330.367	424.639	397.907	346.835	323.251	277.972	263.073	450.039	805.885	831.79	-0.00900746	0.999948	NS	-0.437903	0.727857	NS	0.827243	0.00833162	NS
At1D1108_08970	CP032921	924883	925824	942	-1	pyrB	aspartate carbamoyl transferase catalytic subunit	K00609	COG0540	F	199.942	233.488	170.836	251.431	210.234	203.827	222.528	184.995	170.901	335.569	540.507	612.237	0.143734	0.999948	NS	-0.20543	0.999125	NS	1.3053	1.57472e-05	Up
At1D1108_08980	CP032921	925954	927606	1653	1	acd	acyl-CoA dehydrogenase	K09456	COG1960	I	542.308	471.409	361.771	635.84	464.567	382.175	491.904	390.12	455.097	484.014	650.559	628.547	0.110154	0.999948	NS	-0.151052	0.999125	NS	0.361172	0.287683	NS
At1D1108_08990	CP032921	927746	928357	612	1	NA	acetyltransferase	NA	NA	?	280.74	230.532	173.976	283.837	225.617	223.552	377.126	198.415	289.956	232.076	339.21	304.237	0.101916	0.999948	NS	0.230011	0.999125	NS	0.358352	0.374605	NS
At1D1108_09000	CP032921	928493	929137	645	1	NA	TetR family transcriptional regulator	NA	NA	?	224.592	195.066	163.299	225.729	192.8	177.527	217.843	155.281	128.656	125.969	218.014	163.096	0.0355147	0.999948	NS	-0.255258	0.999125	NS	-0.198576	0.627754	NS
At1D1108_09010	CP032921	929396	929557	162	1	NA	hypothetical protein	NA	NA	?	157.488	138.911	77.8812	189.97	135.37	139.72	213.158	106.396	142.098	328.252	338.514	350.029	0.32524	0.916584	NS	-0.0256854	0.999125	NS	1.45523	0.00011914	Up
At1D1108_09020	CP032921	929554	929871	318	1	NA	membrane protein	NA	NA	?	186.247	171.421	111.797	222.376	191.775	158.623	257.664	159.115	163.22	358.568	411.649	414.013	0.29637	0.885265	NS	0.00783851	0.999125	NS	1.34612	1.93193e-05	Up
At1D1108_09030	CP032921	929823	930302	480	-1	NA	Holliday junction resolvase	K07447	COG0816	K	142.424	122.655	117.45	139.684	136.396	139.72	161.625	127.484	145.938	215.35	296.025	309.255	0.12589	0.999948	NS	0.0520257	0.999125	NS	1.10518	9.39138e-06	Up
At1D1108_09040	CP032921	930318	930620	303	-1	phnA	alkylphosphonate uptake protein	K06193	COG2824	K	136.946	100.488	108.657	129.626	102.553	125.748	140.544	95.8525	145.938	151.058	222.89	221.434	0.0509988	0.999948	NS	0.0770706	0.999125	NS	0.78337	0.0166454	NS
At1D1108_09050	CP032921	930705	931409	705	1	NA	metal dependent hydrolase	NA	NA	?	397.145	415.254	259.395	442.518	394.83	343.547	520.012	304.811	528.066	507.013	729.963	748.36	0.143757	0.999948	NS	0.190683	0.999125	NS	0.893601	0.00983616	NS
At1D1108_09060	CP032921	931535	931822	288	1	gatC	aspartyl-tRNA(Asn)/glutamyl-tRNA(Gln) amidotransferase subunit C	K02435	COG0721	J	232.809	214.277	116.822	287.19	210.234	164.377	262.349	156.24	203.545	298.981	617.822	634.82	0.236102	0.999948	NS	-0.0946255	0.999125	NS	1.46646	0.00105388	Up
At1D1108_09070	CP032921	931878	933359	1482	1	gatA	aspartyl-tRNA(Asn)/glutamyl-tRNA(Gln) amidotransferase subunit A	K02433	COG0154	J	620.367	722.63	435.255	871.626	685.056	539.977	723.801	439.963	541.508	689.955	1291.37	1316.69	0.239235	0.9726	NS	-0.300893	0.999125	NS	0.893041	0.0246911	NS
At1D1108_09080	CP032921	933419	933676	258	-1	NA	hypothetical protein	K09982	COG3811	S	72.5816	72.4108	65.3197	106.16	75.8895	73.9694	79.6415	78.599	86.4108	46.5197	70.3495	79.6661	0.285034	NA	NS	-0.063585	NA	NS	-0.0963278	0.829363	NS
At1D1108_09090	CP032921	933974	934483	510	1	NA	acetyltransferase	K03789	COG0456	J	916.171	894.052	378.101	1142.05	758.895	555.593	599.654	388.202	560.71	385.225	427.669	425.932	0.168682	0.999948	NS	-0.667868	0.598558	NS	-0.818496	0.0749522	NS
At1D1108_09100	CP032921	934465	934797	333	-1	NA	membrane protein	NA	NA	?	239.656	257.132	135.664	314.009	186.647	184.924	133.517	143.779	172.822	123.356	159.505	150.55	0.122971	0.999948	NS	-0.60496	0.576126	NS	-0.537589	0.19545	NS
At1D1108_09110	CP032921	934949	936454	1506	1	gatB	aspartyl-tRNA(Asn)/glutamyl-tRNA(Gln) amidotransferase subunit B	K02434	COG0064	J	1157.2	1210.29	592.274	1125.29	856.32	664.903	869.03	549.235	695.127	636.641	1171.56	1151.08	-0.160171	0.999948	NS	-0.326308	0.999125	NS	0.00115836	0.998717	NS
At1D1108_09120	CP032921	936614	937111	498	1	NA	acetyltransferase	NA	NA	?	101.34	96.0551	92.3269	119.569	101.528	85.4758	84.3263	98.728	63.3679	99.3118	181.794	143.65	0.0805594	NA	NS	-0.297398	0.999125	NS	0.551598	0.151376	NS
At1D1108_09130	CP032921	937108	937581	474	1	NA	acetyltransferase	NA	NA	?	156.119	149.255	104.888	202.262	123.064	133.967	105.408	103.521	97.9323	171.966	252.144	205.125	0.170622	0.999948	NS	-0.578951	0.517196	NS	0.626313	0.0761218	NS
At1D1108_09140	CP032921	937691	938089	399	1	NA	NADH-ubiquinone oxidoreductase	NA	NA	?	3930.36	4329.87	1374.85	3408.28	2268.48	1636.37	2511.05	1474.21	2509.75	1622.96	2500.54	2410.06	-0.397452	0.930658	NS	-0.171612	0.999125	NS	-0.559981	0.330197	NS
At1D1108_09150	CP032921	938235	938672	438	1	NA	hypothetical protein	NA	NA	?	872.349	546.775	197.215	775.524	329.196	314.781	571.545	262.636	389.809	654.935	944.495	1035.66	-0.185885	0.999948	NS	-0.216131	0.999125	NS	0.707137	0.306041	NS
At1D1108_09160	CP032921	938689	939303	615	-1	aat	leucyl/phenylalanyl-tRNA-protein transferase	K00684	COG2360	O	169.814	146.299	108.029	175.443	164.085	116.707	175.68	112.147	120.975	203.85	358.713	343.129	0.110546	0.999948	NS	-0.168172	0.999125	NS	1.10126	0.00334687	Up
At1D1108_09170	CP032921	939309	940655	1347	-1	accC	acetyl-CoA carboxylase, biotin carboxylase	K01961	COG0439	I	2604.72	2411.72	986.076	3233.96	1875.7	1394.73	2150.32	932.644	1397.93	2076.66	4004.35	3935.63	0.11629	0.999948	NS	-0.538576	0.948113	NS	0.739321	0.213641	NS
At1D1108_09180	CP032921	940668	941153	486	-1	accB	acetyl-CoA carboxylase, biotin carboxyl carrier protein	K02160	COG0511	HI	1005.19	993.062	448.445	1408.01	861.448	663.259	1100.93	469.677	785.378	1319.28	2627.31	2641.53	0.262502	0.999948	NS	-0.317892	0.999125	NS	1.43041	0.00548401	Up
At1D1108_09190	CP032921	941179	941616	438	-1	aroQ	3-dehydroquinate dehydratase	K03786	COG0757	E	456.032	348.754	168.952	567.675	339.452	273.687	510.643	227.17	314.919	811.22	1560.92	1593.95	0.28091	0.996778	NS	-0.16957	0.999125	NS	2.02955	6.73482e-05	Up
At1D1108_09200	CP032921	941741	942508	768	-1	NA	outer membrane protein	NA	NA	?	325.932	341.365	181.513	464.867	341.503	279.44	599.654	300.977	378.287	690.478	821.209	855.627	0.359879	0.878346	NS	0.231308	0.999125	NS	1.48538	0.000100842	Up
At1D1108_09210	CP032921	942674	943837	1164	1	aspB	aspartate transaminase	NA	NA	?	594.347	585.197	369.308	306.187	354.835	328.753	358.387	239.631	316.84	199.146	231.248	197.597	-0.64107	0.145736	NS	-0.123136	0.999125	NS	-1.29823	2.16582e-06	Down
At1D1108_09220	CP032921	943868	944551	684	-1	NA	AraC family transcriptional regulator	NA	NA	?	2278.79	1924.06	1050.77	688.361	908.623	889.277	1363.28	300.018	1008.13	178.761	169.953	186.306	-1.07867	0.21854	NS	0.100502	0.999125	NS	-3.29503	3.35676e-11	Down
At1D1108_09230	CP032921	944626	944952	327	1	NA	hypothetical protein	NA	NA	?	23.2809	7.38886	59.039	11.1747	30.766	52.6005	14.0544	67.0967	15.3619	27.7028	9.05489	10.664	0.0586423	NA	NS	0.0565778	NA	NS	-0.936282	0.436728	NS
At1D1108_09240	CP032921	944949	945314	366	1	NA	antibiotic biosynthesis monooxygenase	NA	NA	?	16.4336	10.3444	80.3935	12.2922	41.0213	62.4631	7.02719	69.0138	21.1226	35.5432	9.05489	13.1731	0.0949629	NA	NS	-0.226418	NA	NS	-0.906836	0.491458	NS
At1D1108_09250	CP032921	945462	946166	705	1	fabG	3-oxoacyl-[acyl-carrier-protein] reductase	NA	NA	?	327.302	308.854	180.885	223.494	253.307	212.046	203.789	150.488	195.865	189.738	268.164	249.035	-0.238534	0.949176	NS	-0.333276	0.94953	NS	-0.201737	0.612686	NS
At1D1108_09260	CP032921	946373	949318	2946	-1	rne	ribonuclease E	K08300	COG1530	J	4237.12	3718.07	1661.26	3654.13	2825.34	2263.46	5994.2	2382.89	4549.05	2594.13	3649.82	3719.22	-0.137015	0.999948	NS	0.563647	0.843319	NS	0.0515288	0.931604	NS
At1D1108_09270	CP032921	949794	949937	144	1	NA	hypothetical protein	NA	NA	?	245.134	198.021	58.4109	162.033	100.502	80.5445	100.723	77.6405	63.3679	167.785	263.288	276.636	-0.541946	0.863519	NS	-0.507078	0.999125	NS	0.504528	0.449775	NS
At1D1108_09280	CP032921	949934	951235	1302	1	amiA	N-acetylmuramoyl-L-alanine amidase	K01448	COG0860	M	495.746	397.521	243.693	530.798	392.779	361.628	325.593	294.267	303.398	769.405	1078.92	1114.7	0.181298	0.996778	NS	-0.47781	0.724848	NS	1.38709	2.18311e-05	Up
At1D1108_09290	CP032921	951562	954006	2445	1	mrcA	penicillin-binding protein 1A	K05366	COG0744	M	2882.72	2850.62	1169.47	3242.9	2253.1	1828.69	2977.19	1547.06	2479.03	2569.04	3321.75	3478.34	0.0861933	0.999948	NS	-0.0654311	0.999125	NS	0.441458	0.392275	NS
At1D1108_09300	CP032921	954208	955236	1029	1	prfB	peptide chain release factor 2	K02836	COG1186	J	927.127	846.763	430.859	982.256	733.256	577.784	749.567	453.382	645.201	548.306	1003	1046.95	0.0584143	0.999948	NS	-0.313486	0.999125	NS	0.238735	0.650341	NS
At1D1108_09310	CP032921	955309	955779	471	1	NA	hydrolase	NA	NA	?	99.9709	91.6218	109.285	92.75	97.4257	96.9822	79.6415	101.604	74.8894	79.4494	106.569	86.5664	-0.0750207	NA	NS	-0.142046	NA	NS	-0.154045	0.65245	NS
At1D1108_09320	CP032921	955860	956369	510	-1	NA	hypothetical protein	NA	NA	?	294.435	310.332	192.191	291.66	224.592	189.855	267.033	189.788	170.901	183.465	236.82	233.353	-0.169948	0.999948	NS	-0.174902	0.999125	NS	-0.280121	0.477981	NS
At1D1108_09330	CP032921	956382	957155	774	-1	NA	inorganic polyphosphate kinase	K00858	COG0061	F	251.981	277.821	184.654	292.777	245.102	219.443	227.213	195.539	224.668	256.643	389.36	378.885	0.0902395	0.999948	NS	-0.229538	0.999125	NS	0.527272	0.094286	NS
At1D1108_09340	CP032921	957399	958379	981	1	phzF	phenazine antibiotic biosynthesis related protein	K06998	COG0384	R	234.178	279.299	209.777	302.834	297.405	203.005	309.197	242.507	234.269	336.092	490.357	488.033	0.153655	0.999948	NS	-0.0342661	0.999125	NS	0.865717	0.00374272	NS
At1D1108_09350	CP032921	958484	965035	6552	-1	NA	lipoprotein	NA	NA	?	6882.93	6842.08	3039.88	11960.3	8591.92	7073.94	9845.1	4781.12	8258.95	9609.2	14658.5	14548.2	0.720847	0.441238	NS	-0.271868	0.999125	NS	1.21148	0.00631531	Up
At1D1108_09360	CP032921	965114	965230	117	1	NA	hypothetical protein	NA	NA	?	529.983	607.364	180.885	401.172	280.996	240.812	297.485	147.613	301.478	155.763	260.502	245.271	-0.511532	0.854494	NS	-0.311174	0.999125	NS	-0.991892	0.0775614	NS
At1D1108_09370	CP032921	965515	965883	369	1	NA	transcriptional regulator	NA	NA	?	190.356	138.911	84.79	187.735	166.136	140.542	166.31	115.023	144.018	260.824	327.369	345.011	0.267788	0.953728	NS	-0.226398	0.999125	NS	1.1855	0.00104411	Up
At1D1108_09380	CP032921	966011	966331	321	1	fdx	ferrodoxin	K04755	COG0633	C	451.923	515.742	245.577	531.916	443.03	355.875	597.312	291.391	430.134	253.506	367.768	368.848	0.136892	0.999948	NS	-0.0179212	0.999125	NS	-0.289569	0.562691	NS
At1D1108_09390	CP032921	966640	967266	627	-1	NA	peptidase	NA	NA	?	119.143	75.3663	109.913	162.033	112.809	118.351	203.789	131.318	132.497	286.436	442.993	468.587	0.361584	0.848327	NS	0.240754	0.999125	NS	1.97033	8.69391e-09	Up
At1D1108_09400	CP032921	967371	968231	861	1	folP	dihydropteroate synthase	K00796	COG0294	H	112.296	104.922	124.987	88.2801	102.553	111.776	112.435	127.484	101.773	120.22	158.112	158.705	-0.181802	NA	NS	0.183045	0.999125	NS	0.34253	0.258305	NS
At1D1108_09410	CP032921	968309	968674	366	1	folB	dihydroneopterin aldolase	K01633	COG1539	H	80.7984	85.7107	86.0461	67.0482	91.2725	87.9415	53.8752	105.438	96.012	84.1537	94.7281	113.54	-0.0349445	NA	NS	0.0783241	NA	NS	0.209096	0.616496	NS
At1D1108_09420	CP032921	968658	969194	537	1	folK	6-hydroxymethyl-7,8-dihydropterin pyrophosphokinase	K00950	COG0801	H	91.7541	104.922	104.888	143.036	136.396	127.392	100.723	155.281	113.294	118.651	151.147	167.487	0.427725	0.566756	NS	-0.113388	0.999125	NS	0.531535	0.0866532	NS
At1D1108_09430	CP032921	969209	969769	561	-1	NA	signal peptide protein	NA	NA	?	339.627	379.787	189.05	647.015	386.626	301.631	431.001	240.59	312.999	558.237	1020.42	1139.79	0.558683	0.746662	NS	-0.443213	0.97465	NS	1.58507	0.000595518	Up
At1D1108_09440	CP032921	969899	970978	1080	-1	NA	membrane protein	K08990	COG3768	S	1101.05	957.596	532.607	752.057	758.895	692.025	2023.83	811.87	1607.24	912.1	1085.89	1056.36	-0.232463	0.991275	NS	1.01003	0.0992223	NS	0.238968	0.627975	NS
At1D1108_09450	CP032921	970975	972453	1479	-1	NA	amino acid regulated cytosolic protein	K06918	COG3106	R	4315.18	3282.13	1683.87	2757.92	2425.39	2052.24	5047.87	1988.94	4040.19	1424.86	1600.63	1568.23	-0.358788	0.925224	NS	0.613749	0.725811	NS	-1.01418	0.0261657	NS
At1D1108_09460	CP032921	972585	973154	570	-1	NA	phosphohistidine phosphatase	NA	NA	?	304.021	328.065	213.545	312.892	228.694	209.58	379.469	231.004	364.846	227.372	251.447	276.009	-0.166896	0.999948	NS	0.369774	0.875989	NS	-0.158375	0.694758	NS
At1D1108_09470	CP032921	973363	973782	420	1	dksA	DnaK suppressor protein	K06204	COG1734	J	1658.42	1706.83	701.559	2998.17	1889.03	1483.5	2935.02	1215.41	2244.76	1149.4	2240.04	2103.94	0.648343	0.704422	NS	0.00480337	0.999125	NS	0.434642	0.477342	NS
At1D1108_09480	CP032921	973911	975140	1230	-1	fliO	flagellar biosynthetic protein FliO	NA	NA	?	390.297	574.853	333.507	417.934	495.333	452.035	634.79	474.47	635.6	3091.21	1500.33	1265.25	0.0747657	0.999948	NS	0.351875	0.999125	NS	2.1758	1.56546e-08	Up
At1D1108_09490	CP032921	975382	975669	288	1	NA	hypothetical protein	NA	NA	?	52.0396	62.0664	27.6353	77.1054	50.2511	35.341	58.56	46.9677	74.8894	22.4758	36.9161	33.8738	0.216254	NA	NS	0.144848	NA	NS	-0.58425	0.333308	NS
At1D1108_09500	CP032921	975835	978423	2589	1	cckA	two-component system, cell cycle sensor histidine kinase and response regulator CckA	K13587	COG0642;COG0784	T	1318.79	1462.99	845.388	1559.99	1240.9	982.15	1093.9	808.036	992.764	1019.25	1367.29	1317.31	0.0620245	0.999948	NS	-0.387581	0.825155	NS	0.0317916	0.938124	NS
At1D1108_09510	CP032921	978420	978596	177	1	NA	hypothetical protein	NA	NA	?	52.0396	54.6775	53.3863	64.8132	71.7873	58.3537	56.2176	64.2211	44.1655	50.1786	65.4738	67.7476	0.281754	NA	NS	-0.220979	NA	NS	0.19278	0.631768	NS
At1D1108_09520	CP032921	978717	979070	354	1	clpS	ATP-dependent Clp protease adaptor protein ClpS	K06891	COG2127	O	3968.71	2832.89	1302	2192.48	1815.19	1506.51	4689.48	1746.43	4285.98	1895.29	2146.01	2039.95	-0.554998	0.768192	NS	0.958815	0.337657	NS	-0.413689	0.47844	NS
At1D1108_09530	CP032921	979081	981597	2517	1	clpA	ATP-dependent Clp protease ATP-binding subunit ClpA	K03694	COG0542	O	17043	16406.2	7593.41	12668.8	12533	9983.41	27340.5	11711.3	23530.6	9903.47	11639	11153.9	-0.22204	0.996778	NS	0.83067	0.313688	NS	-0.327869	0.513107	NS
At1D1108_09540	CP032921	981757	982515	759	1	NA	AzlC family protein	NA	NA	?	160.227	132.999	162.671	158.681	153.83	161.911	337.305	161.991	238.11	275.982	330.852	328.701	0.0540308	0.999948	NS	0.618848	0.345164	NS	1.03292	0.000887359	Up
At1D1108_09550	CP032921	982512	982856	345	1	NA	branched-chain amino acid transport	NA	NA	?	47.9312	25.1221	75.997	44.6988	60.5065	70.6819	58.56	71.8893	55.687	91.9941	111.445	104.758	0.207907	NA	NS	0.0884344	NA	NS	1.01185	0.0311457	NS
At1D1108_09560	CP032921	982927	983877	951	1	NA	hypothetical protein	NA	NA	?	143.794	135.955	113.681	178.795	165.111	124.926	154.598	128.442	176.662	214.304	371.25	376.375	0.256243	0.949176	NS	-0.0334722	0.999125	NS	1.29458	7.97538e-05	Up
At1D1108_09570	CP032921	983856	984659	804	-1	NA	LysR family transcriptional regulator	NA	NA	?	68.4732	44.3331	146.969	91.6325	111.783	128.214	124.147	157.198	147.858	111.334	98.2107	101.621	0.327838	NA	NS	0.374543	0.999125	NS	0.2346	0.679316	NS
At1D1108_09580	CP032921	984857	985708	852	1	NA	hypothetical protein	K09967	COG3665	S	50.6702	44.3331	130.011	60.3434	110.758	122.461	86.6687	119.816	69.1286	117.083	119.803	108.522	0.362474	NA	NS	-0.0832512	0.999125	NS	0.59429	0.325779	NS
At1D1108_09590	CP032921	985885	986316	432	-1	hinT	HIT family protein	K02503	COG0537	FGR	388.928	398.998	231.759	463.75	423.545	327.109	592.627	248.258	518.465	391.497	622.001	513.125	0.25524	0.975842	NS	0.157075	0.999125	NS	0.585593	0.20558	NS
At1D1108_09600	CP032921	986443	987642	1200	-1	NA	hypothetical protein	K09919	COG3146	R	896.999	902.918	474.196	917.443	944.516	721.613	1136.06	667.133	1207.83	583.326	876.931	760.278	0.186234	0.999948	NS	0.218828	0.999125	NS	-0.0322383	0.947364	NS
At1D1108_09610	CP032921	987639	988379	741	-1	NA	glycerophosphoryl diester phosphodiesterase	NA	NA	?	487.529	430.031	288.914	679.422	513.792	435.598	894.796	452.424	775.777	802.335	1276.74	1332.37	0.43543	0.778359	NS	0.379239	0.962449	NS	1.50246	7.49751e-05	Up
At1D1108_09620	CP032921	988376	988846	471	-1	NA	translation initiation inhibitor protein	NA	NA	?	416.317	495.053	307.128	811.283	595.835	458.611	1035.34	426.543	622.158	1062.11	1695.35	1812.88	0.616376	0.587356	NS	0.156359	0.999125	NS	1.90943	3.90944e-06	Up
At1D1108_09630	CP032921	988963	989805	843	1	NA	ATP-binding protein	NA	NA	?	1433.83	1408.32	656.965	1886.29	1195.77	842.43	1941.85	852.128	1328.81	1194.35	1621.52	1715.64	0.166334	0.999948	NS	0.0699287	0.999125	NS	0.37409	0.511499	NS
At1D1108_09640	CP032921	989867	989992	126	1	NA	hypothetical protein	NA	NA	?	1525.58	1383.19	631.842	1697.44	1172.18	1042.15	3040.43	979.612	2277.4	768.882	1560.23	1543.14	0.144604	0.999948	NS	0.68608	0.793656	NS	0.129981	0.849443	NS
At1D1108_09650	CP032921	989999	990766	768	1	rpsB	30S ribosomal protein S2	K02967	COG0052	J	4998.54	5234.27	2388.57	5379.5	4302.11	3724.77	9479.69	3602.14	7619.51	3012.28	6444.99	7103.46	0.0872961	0.999948	NS	0.626535	0.820227	NS	0.392146	0.517386	NS
At1D1108_09660	CP032921	991129	992055	927	1	tsf	translation elongation factor Ts	K02357	COG0264	J	1387.27	1494.03	671.411	1218.04	1051.17	927.906	1831.76	835.833	1624.52	1210.04	2421.14	2630.86	-0.151113	0.999948	NS	0.423618	0.999125	NS	0.818789	0.103126	NS
At1D1108_09670	CP032921	992153	992875	723	1	pyrH	uridylate kinase	K09903	COG0528	F	367.016	505.398	272.584	569.91	443.03	331.219	494.246	229.087	307.238	598.484	1177.83	1200.64	0.233385	0.999948	NS	-0.388716	0.999125	NS	1.38103	0.00207536	Up
At1D1108_09680	CP032921	992942	993499	558	1	rrf	ribosome recycling factor	K02838	COG0233	J	1061.33	863.019	336.648	1230.33	746.588	594.221	904.166	463.926	764.256	897.987	1402.11	1429.6	0.186949	0.999948	NS	-0.271678	0.999125	NS	0.723898	0.199619	NS
At1D1108_09690	CP032921	993564	994307	744	1	uppS	undecaprenyl pyrophosphate synthase	K00806	COG0020	I	1937.79	1390.58	511.252	2078.49	1222.44	916.399	1510.85	709.308	1305.76	1434.79	2074.96	2100.8	0.136161	0.999948	NS	-0.259332	0.999125	NS	0.548164	0.391987	NS
At1D1108_09700	CP032921	994307	995140	834	1	cdsA	phosphatidate cytidylyltransferase	K00981	COG0575	I	351.952	360.576	198.471	512.919	342.528	319.712	449.74	251.133	326.441	658.071	994.645	1046.95	0.371523	0.868829	NS	-0.199301	0.999125	NS	1.57217	3.63343e-05	Up
At1D1108_09710	CP032921	995178	996311	1134	1	NA	zinc metallopeptidase	K11749	COG0750	KO	523.135	586.675	296.451	740.882	609.167	441.351	620.736	350.82	476.22	1085.63	1702.32	1693.69	0.352075	0.88695	NS	-0.310901	0.999125	NS	1.67557	1.11988e-05	Up
At1D1108_09720	CP032921	996511	998835	2325	1	omp1	group 1 outer membrane protein precursor	K07277	COG4775	M	8709.79	9163.66	3373.39	9872.85	7574.59	5186.9	7141.97	3581.05	5849.05	7079.88	13750.9	13585.3	0.0914312	0.999948	NS	-0.450009	0.999125	NS	0.696026	0.209554	NS
At1D1108_09730	CP032921	998885	999952	1068	1	lpxD	UDP glucosamine N-acyltransferase	K02536	COG1044	M	499.854	530.52	279.493	538.62	388.677	322.178	482.534	235.797	341.803	502.308	920.813	859.391	-0.0658085	0.999948	NS	-0.242408	0.999125	NS	0.803996	0.0810826	NS
At1D1108_09740	CP032921	999945	1000412	468	1	fabZ	3-hydroxyacyl-[acyl-carrier-protein] dehydratase	K02372	COG0764	I	241.026	239.399	158.275	345.298	233.822	196.43	309.197	171.576	228.509	389.407	715.336	769.06	0.283349	0.963102	NS	-0.135513	0.999125	NS	1.55717	0.000117367	Up
At1D1108_09750	CP032921	1000409	1001224	816	1	lpxA	UDP-N-acetylglucosamine acyltransferase	K00677	COG1043	M	314.977	338.41	220.454	411.229	267.664	244.099	363.072	228.129	238.11	355.954	653.345	722.641	0.0813116	0.999948	NS	-0.158759	0.999125	NS	0.990109	0.0164114	NS
At1D1108_09760	CP032921	1001228	1002109	882	1	NA	hypothetical protein	K09949	COG3494	S	84.9068	75.3663	157.647	101.69	127.166	142.186	63.2448	138.028	90.2513	148.445	156.023	181.288	0.207542	NA	NS	-0.325271	0.999125	NS	0.594206	0.211588	NS
At1D1108_09770	CP032921	1002106	1003287	1182	1	lpxB	lipid-A-disaccharide synthase	K00748	COG0763	M	158.858	200.977	200.984	194.44	180.494	184.102	154.598	184.995	161.3	208.555	308.563	267.854	-0.00853709	0.999948	NS	-0.148286	0.999125	NS	0.479763	0.0751587	NS
At1D1108_09780	CP032921	1003418	1004707	1290	-1	cisY	citrate synthase	K01647	COG0372	C	2024.07	2535.86	1219.72	2928.89	2246.94	1670.07	3916.49	1703.3	2828.51	4536.98	6874.75	6794.2	0.244836	0.993547	NS	0.302685	0.999125	NS	1.65607	8.3091e-05	Up
At1D1108_09790	CP032921	1005014	1007449	2436	1	NA	membrane protein	NA	NA	?	183.508	166.988	261.907	143.036	142.549	235.058	189.734	254.968	178.582	164.648	152.54	163.096	-0.238877	0.960404	NS	0.264786	0.999125	NS	-0.35881	0.360636	NS
At1D1108_09800	CP032921	1007466	1008149	684	-1	NA	glutathione S-transferase	K00799	COG0625	O	213.636	243.832	146.969	117.334	118.962	113.42	124.147	131.318	76.8096	96.6983	133.734	131.731	-0.781056	0.128429	NS	-0.0647486	0.999125	NS	-0.732037	0.0364309	NS
At1D1108_09810	CP032921	1008590	1009312	723	-1	lexA	LexA repressor	K01356	COG1974	KT	7678.59	7137.64	3995.81	3635.13	3115.57	2422.91	3794.69	1628.53	2876.52	1597.87	1925.91	2095.16	-1.03595	0.060693	NS	-0.145406	0.999125	NS	-1.74309	5.72483e-06	Down
At1D1108_09820	CP032921	1009524	1010405	882	1	NA	lactoylglutathione lyase	NA	NA	?	169.814	146.299	160.159	84.9277	87.1703	127.392	67.9295	133.235	103.693	121.265	117.017	106.64	-0.664614	NA	NS	0.0499227	0.999125	NS	-0.465932	0.198889	NS
At1D1108_09830	CP032921	1010405	1011250	846	1	kdsA	2-dehydro-3-deoxyphosphooctonate aldolase	K01627	COG2877	M	216.375	301.465	212.917	222.376	195.877	196.43	201.446	176.369	184.343	212.736	403.987	386.412	-0.246229	0.949176	NS	-0.131775	0.999125	NS	0.459685	0.20487	NS
At1D1108_09840	CP032921	1011398	1012672	1275	1	eno	enolase	K01689	COG0148	G	1528.32	1748.2	800.166	1985.74	1336.27	899.962	1616.25	615.373	1186.71	2124.23	4184.06	3965.74	0.0510777	0.999948	NS	-0.306156	0.999125	NS	1.3343	0.0103163	NS
At1D1108_09850	CP032921	1013009	1013326	318	1	NA	cell division protein	NA	NA	?	499.854	506.876	188.422	375.47	296.379	232.593	267.033	199.373	305.318	182.943	302.294	314.273	-0.398669	0.898811	NS	-0.231658	0.999125	NS	-0.576294	0.270863	NS
At1D1108_09860	CP032921	1013480	1014523	1044	1	pdhA	pyruvate dehydrogenase alpha subunit	K00161	COG1071	C	4011.16	4727.39	2147.38	2819.38	3228.38	2930.83	4537.23	3256.11	6686.28	2092.86	3507.03	3472.06	-0.27742	0.963102	NS	0.689149	0.512821	NS	-0.262572	0.601855	NS
At1D1108_09870	CP032921	1014541	1015962	1422	1	pdhB	pyruvate dehydrogenase beta subunit	K00162	COG0022	C	5643.56	6072.16	2707	3876.5	3925.74	3014.67	5209.49	3605.97	5956.59	2378.26	3955.59	3992.72	-0.414711	0.820234	NS	0.449327	0.875792	NS	-0.481646	0.288044	NS
At1D1108_09880	CP032921	1015977	1017347	1371	1	aceF	dihydrolipoamide acetyltransferase	K00627	COG0508	C	2697.84	3091.5	1465.3	2491.96	2504.35	1815.54	3792.34	2184.48	3844.32	2029.1	2912.19	3130.82	-0.0902127	0.999948	NS	0.527288	0.743967	NS	0.154745	0.750721	NS
At1D1108_09890	CP032921	1017360	1018004	645	1	NA	arylesterase	NA	NA	?	495.746	691.597	340.416	541.973	596.86	424.091	782.361	502.267	837.225	462.061	708.371	770.942	0.0357022	0.999948	NS	0.438815	0.87363	NS	0.348669	0.438472	NS
At1D1108_09900	CP032921	1018063	1019508	1446	1	lpdA	dihydrolipoamide dehydrogenase	K00382	COG1249	C	1369.46	1715.69	756.829	1348.79	1263.46	993.656	1468.68	950.856	1639.89	1165.61	1529.58	1804.09	-0.0901644	0.999948	NS	0.169754	0.999125	NS	0.2293	0.627	NS
At1D1108_09910	CP032921	1019590	1019838	249	1	NA	membrane protein	NA	NA	?	1125.7	803.908	379.985	735.295	552.762	446.282	1025.97	508.977	987.003	468.856	599.712	619.765	-0.411751	0.88725	NS	0.538389	0.87363	NS	-0.4502	0.409092	NS
At1D1108_09920	CP032921	1019943	1020914	972	1	lipA	lipoic acid synthetase	K03644	COG0320	H	2979.95	2685.11	1275.62	2123.19	1951.59	1458.84	3497.2	1678.38	3122.31	1607.81	2262.33	2355.48	-0.326272	0.942133	NS	0.583816	0.737547	NS	-0.156202	0.769782	NS
At1D1108_09930	CP032921	1020993	1021922	930	-1	NA	multidrug DMT transporter permease	NA	NA	?	149.272	104.922	153.878	111.747	105.63	131.501	107.75	177.327	132.497	141.127	142.789	154.941	-0.232117	0.943744	NS	0.279404	0.999125	NS	0.0963125	0.799272	NS
At1D1108_09940	CP032921	1022018	1022752	735	-1	NA	AraC family transcriptional regulator	NA	NA	?	464.248	432.987	229.247	430.226	314.839	279.44	435.686	279.889	384.048	260.301	357.32	379.512	-0.132984	0.999948	NS	0.09813	0.999125	NS	-0.171486	0.716101	NS
At1D1108_09950	CP032921	1022867	1023043	177	-1	NA	hypothetical protein	NA	NA	?	1057.23	1551.66	517.533	1220.28	1274.74	875.305	1241.47	855.962	1323.05	434.358	706.281	727.032	0.10997	0.999948	NS	0.0204521	0.999125	NS	-0.741757	0.124889	NS
At1D1108_09960	CP032921	1023292	1023861	570	1	NA	ATPase AAA	NA	NA	?	45.1923	47.2887	64.6916	44.6988	53.3277	73.9694	49.1904	83.3916	59.5274	38.1566	58.5085	62.7292	0.120189	NA	NS	0.179402	NA	NS	0.000423453	0.999116	NS
At1D1108_09970	CP032921	1023871	1024326	456	1	NA	coenzyme Q-binding protein COQ10	K18588	COG2867	J	345.105	365.01	154.506	291.66	304.583	258.071	372.441	248.258	437.815	199.669	356.623	353.166	-0.0116048	0.999948	NS	0.305488	0.999125	NS	0.0782398	0.890078	NS
At1D1108_09980	CP032921	1024308	1024817	510	-1	cinA	competence/damage-inducible protein CinA	K03743	COG1546	H	73.9511	66.4997	82.9058	78.2229	72.8129	81.3664	70.2719	100.645	61.4477	70.5636	92.6385	85.3118	0.0477324	NA	NS	0.0304938	NA	NS	0.140777	0.724955	NS
At1D1108_09990	CP032921	1024814	1026001	1188	-1	ispF	2-C-methyl-D-erythritol 2,4-cyclodiphosphate synthase	K12506	COG1211;COG0245	I	105.449	110.833	179.629	164.268	139.473	157.801	142.886	206.083	128.656	152.104	218.014	186.306	0.206147	0.985689	NS	0.0634842	0.999125	NS	0.474656	0.223296	NS
At1D1108_10000	CP032921	1026367	1027293	927	1	nifR	nitrogen regulation protein	NA	NA	?	509.441	449.243	265.047	530.798	354.835	332.041	461.452	268.387	403.25	332.433	408.167	365.084	-0.00391513	0.999948	NS	-0.109041	0.999125	NS	-0.142384	0.757975	NS
At1D1108_10010	CP032921	1027290	1028438	1149	1	ntrB	two component sensor kinase	K07708	COG3852	T	471.096	466.976	291.426	506.214	394.83	366.56	426.316	331.65	401.33	326.161	507.77	488.033	0.0479431	0.999948	NS	-0.131836	0.999125	NS	0.108693	0.786539	NS
At1D1108_10020	CP032921	1028435	1029886	1452	1	ntrC	two component response regulator	K07712	COG2204	T	723.077	635.442	413.273	782.229	564.043	530.114	801.1	476.387	745.053	566.077	796.134	851.863	0.084858	0.999948	NS	0.105126	0.999125	NS	0.323919	0.439571	NS
At1D1108_10030	CP032921	1030036	1032297	2262	1	ntrY	two component sensor kinase	K13598	COG5000	T	1900.82	1547.23	624.306	2184.65	1323.96	1167.07	1731.03	897.179	1246.24	1248.71	1460.62	1620.92	0.200285	0.999948	NS	-0.272275	0.999125	NS	0.0897388	0.885264	NS
At1D1108_10040	CP032921	1032287	1033651	1365	1	ntrX	two component response regulator	K13599	COG2204	T	1273.6	1232.46	509.996	1606.92	1146.55	1014.2	1651.39	745.732	1179.03	942.939	1256.54	1302.26	0.322447	0.9583	NS	-0.0769142	0.999125	NS	0.216973	0.700721	NS
At1D1108_10050	CP032921	1033702	1035078	1377	1	trkA	potassium uptake protein	K03499	COG0569	P	417.687	462.542	242.437	549.795	387.652	392.038	512.985	323.981	372.527	385.225	454.138	521.907	0.248653	0.959317	NS	-0.140962	0.999125	NS	0.283217	0.500956	NS
At1D1108_10060	CP032921	1035263	1035505	243	1	hfq	host factor-I protein	K03666	COG1923	T	2701.95	2292.02	852.296	2633.88	1304.48	890.099	1850.49	671.926	1371.05	1466.68	2460.14	2597.62	-0.275634	0.999948	NS	-0.311486	0.999125	NS	0.158837	0.835072	NS
At1D1108_10070	CP032921	1035614	1037038	1425	1	hflx	GTP-binding protein HFLX	K03665	COG2262	J	998.339	996.018	446.561	877.214	566.094	485.733	716.774	499.391	698.967	1209.51	1057.33	1034.41	-0.337807	0.905549	NS	-0.0119671	0.999125	NS	0.438103	0.339089	NS
At1D1108_10080	CP032921	1037240	1038085	846	-1	mazG	nucleoside triphosphate hydrolase	K04765	COG1694	V	278.001	224.621	156.39	253.666	173.315	208.758	241.267	190.746	282.275	157.853	183.187	224.571	-0.0449907	0.999948	NS	0.162527	0.999125	NS	-0.213488	0.606732	NS
At1D1108_10090	CP032921	1038150	1038737	588	-1	NA	cytidine deaminase	NA	NA	?	167.075	162.555	100.492	193.322	140.498	129.857	192.077	144.737	205.466	109.766	201.297	206.379	0.115689	0.999948	NS	0.2212	0.999125	NS	0.27431	0.567809	NS
At1D1108_10100	CP032921	1039000	1040463	1464	1	cysG	siroheme synthase	K02302	COG0007;COG1648	H	642.279	1331.47	374.332	1012.43	1039.89	779.145	1895	698.764	1096.46	627.232	607.374	799.798	0.271801	0.999948	NS	0.380641	0.999125	NS	-0.205001	0.754814	NS
At1D1108_10110	CP032921	1040456	1040770	315	1	NA	hypothetical protein	NA	NA	?	898.368	1038.87	275.724	1192.34	885.035	609.837	1810.67	524.313	1138.7	551.964	645.683	878.209	0.281559	0.999948	NS	0.369003	0.999125	NS	-0.0906422	0.905641	NS
At1D1108_10120	CP032921	1040779	1042449	1671	1	cysI	sulfite reductase (NADPH) hemoprotein beta-component	K00381	COG0155	P	3281.24	4173.23	1092.85	3844.1	3407.85	2665.37	6547	2299.5	4618.18	1859.74	2211.48	3011.63	0.214951	0.999948	NS	0.440776	0.999125	NS	-0.27064	0.689281	NS
At1D1108_10130	CP032921	1042460	1042966	507	1	NA	oxidoreductase	NA	NA	?	951.778	1022.62	317.177	1120.82	918.878	691.203	1473.37	697.806	1259.68	455.266	526.577	706.331	0.254917	0.999948	NS	0.327947	0.999125	NS	-0.438825	0.459581	NS
At1D1108_10140	CP032921	1043113	1043925	813	1	mvrA	ferredoxin NADP+ reductase	K00528	COG1018	C	9289.08	10141.9	3555.53	6847.86	4885.64	3634.37	5237.6	3008.81	5582.14	2071.96	2543.73	3061.19	-0.580719	0.717361	NS	-0.152532	0.999125	NS	-1.58201	0.000649006	Down
At1D1108_10150	CP032921	1043986	1045263	1278	-1	NA	MFS permease	NA	NA	?	117.774	172.899	230.503	97.2199	199.979	237.524	147.571	256.885	247.711	901.646	302.991	226.453	0.0352029	0.999948	NS	0.288286	0.999125	NS	1.45462	0.020454	NS
At1D1108_10160	CP032921	1045458	1045961	504	1	NA	hypothetical protein	NA	NA	?	131.469	239.399	140.06	86.0452	171.264	158.623	98.3807	177.327	201.625	3157.07	954.943	689.394	-0.293463	0.999948	NS	0.201284	0.999125	NS	3.23474	4.6721e-08	Up
At1D1108_10170	CP032921	1046007	1046810	804	-1	NA	metal-dependent hydrolase	NA	NA	?	176.661	186.199	155.762	148.623	180.494	165.198	126.49	196.498	199.705	1423.82	537.721	408.995	-0.0673445	0.999948	NS	0.0850423	0.999125	NS	2.19466	3.01089e-06	Up
At1D1108_10180	CP032921	1046970	1049834	2865	-1	gcvP	glycine cleavage system protein P2	K00281	COG0403;COG1003	E	3245.63	2998.4	1611.64	2843.96	2226.43	1984.85	3918.83	1980.31	3024.38	3414.76	4883.37	4726.65	-0.154491	0.999948	NS	0.338148	0.999125	NS	0.730086	0.0754268	NS
At1D1108_10190	CP032921	1049834	1050196	363	-1	gcvH	glycine cleavage system component H	K02437	COG0509	E	662.821	611.797	364.911	507.331	456.362	407.654	843.263	433.253	731.612	944.507	1410.47	1311.04	-0.255045	0.960404	NS	0.546364	0.642403	NS	1.16384	0.00131967	Up
At1D1108_10200	CP032921	1050225	1051364	1140	-1	gcvT	glycine cleavage system T protein, aminomethyltransferase	K00605	COG0404	E	2303.44	2094	1026.9	1256.04	1082.96	942.699	1775.54	1102.3	1774.3	1423.82	1805.41	1689.93	-0.724053	0.252981	NS	0.502302	0.744222	NS	-0.139925	0.762421	NS
At1D1108_10210	CP032921	1051731	1051916	186	-1	NA	hypothetical protein	NA	NA	?	225.962	396.043	154.506	138.566	209.209	156.98	189.734	187.871	249.631	1355.34	356.623	314.901	-0.618247	0.836741	NS	0.312749	0.999125	NS	1.38779	0.0298615	NS
At1D1108_10220	CP032921	1052090	1052470	381	1	NA	hypothetical protein	NA	NA	?	423.164	589.631	341.672	1012.43	850.167	710.107	1459.31	595.244	1223.19	409.792	766.88	606.592	0.92751	0.172416	NS	0.347178	0.999125	NS	0.39861	0.430317	NS
At1D1108_10230	CP032921	1052559	1053548	990	1	NA	signal peptide protein	K09796	COG2847	P	1472.17	2036.37	848.528	2118.72	1704.44	1362.68	2768.71	1079.3	2219.8	758.428	1355.45	996.768	0.252024	0.996778	NS	0.225573	0.999125	NS	-0.485382	0.378073	NS
At1D1108_10240	CP032921	1053611	1054039	429	-1	NA	hypothetical protein	NA	NA	?	213.636	199.499	116.194	479.395	235.873	262.181	334.963	176.369	288.036	11324.7	15578.6	10376.7	0.890881	0.200955	NS	-0.296689	0.999125	NS	6.14535	1.1071e-58	Up
At1D1108_10250	CP032921	1054159	1054449	291	-1	NA	hypothetical protein	NA	NA	?	264.307	195.066	87.9304	343.063	212.285	156.98	316.224	161.991	149.779	622.528	537.025	601.573	0.385824	0.948981	NS	-0.186966	0.999125	NS	1.69332	0.000801132	Up
At1D1108_10260	CP032921	1054652	1055029	378	1	crcB	camphor resistance protein	K06199	COG0239	DP	68.4732	42.8554	69.0881	60.3434	53.3277	66.5725	53.8752	83.3916	69.1286	76.3133	116.321	104.131	-0.0132757	NA	NS	0.217156	NA	NS	0.701246	0.0729488	NS
At1D1108_10270	CP032921	1055096	1056085	990	1	rluC	ribosomal large subunit pseudouridine synthase C	K06179	COG0564	J	323.194	320.676	245.577	319.596	259.46	244.921	278.745	237.714	240.03	315.707	537.025	552.017	-0.107259	0.999948	NS	-0.125467	0.999125	NS	0.66271	0.0368971	NS
At1D1108_10280	CP032921	1056092	1056760	669	1	gph	phosphoglycolate phosphatase	K01091	COG0546	C	115.035	103.444	127.499	118.452	115.885	124.926	142.886	118.857	96.012	199.669	296.722	288.555	0.0473651	0.999948	NS	-0.0127475	0.999125	NS	1.17255	2.21949e-05	Up
At1D1108_10290	CP032921	1056791	1057585	795	1	NA	ATPase	NA	NA	?	132.838	109.355	150.738	163.151	133.319	167.664	149.913	172.534	117.135	213.259	309.259	330.583	0.232276	0.949176	NS	-0.0695028	0.999125	NS	1.10861	0.000235922	Up
At1D1108_10300	CP032921	1057646	1058134	489	1	NA	hypothetical protein	NA	NA	?	184.878	146.299	131.267	181.03	162.034	147.117	133.517	133.235	130.576	242.53	341.3	380.766	0.0893853	0.999948	NS	-0.300812	0.948113	NS	1.06687	0.000115541	Up
At1D1108_10310	CP032921	1058156	1058941	786	-1	NA	hypothetical protein	NA	NA	?	354.691	323.632	193.447	268.193	204.081	186.567	341.99	188.829	297.637	307.344	521.701	484.897	-0.400214	0.832891	NS	0.323645	0.999125	NS	0.596392	0.165333	NS
At1D1108_10320	CP032921	1058991	1059824	834	-1	fghA	S-formylglutathione hydrolase	K01070	COG0627	V	427.273	393.087	244.949	407.876	295.354	244.099	428.659	241.548	299.557	379.998	676.331	696.922	-0.166957	0.999948	NS	0.0289266	0.999125	NS	0.721911	0.0986555	NS
At1D1108_10330	CP032921	1059857	1060516	660	-1	NA	membrane protein	NA	NA	?	80.7984	101.966	128.127	115.099	106.655	116.707	194.419	129.401	140.178	225.804	397.719	408.995	0.111777	0.999948	NS	0.443813	0.842539	NS	1.71959	5.48517e-07	Up
At1D1108_10340	CP032921	1060542	1060997	456	-1	NA	hypothetical protein	K09768	COG1671	S	104.079	104.922	102.376	118.452	103.579	96.9822	131.174	99.6866	101.773	160.99	218.71	244.644	0.0333109	0.999948	NS	0.048609	0.999125	NS	1.00324	0.000298262	Up
At1D1108_10350	CP032921	1061164	1061616	453	1	NA	XRE family transcriptional regulator	NA	NA	?	3488.03	3276.22	1676.33	526.328	503.537	434.776	660.556	252.092	480.06	300.549	339.907	312.392	-2.52652	1.31044e-09	Down	-0.0789348	0.999125	NS	-3.14662	3.22611e-16	Down
At1D1108_10360	CP032921	1061681	1062337	657	-1	NA	peroxidase	K24158	NA	?	1385.9	1337.38	643.148	577.732	495.333	422.448	869.03	327.815	641.36	779.336	1037.13	979.831	-1.16963	0.0515347	NS	0.293541	0.999125	NS	-0.266467	0.622349	NS
At1D1108_10370	CP032921	1062606	1063256	651	1	gst	glutathione S-transferase	K00799	COG0625	O	108.188	164.033	140.06	108.395	110.758	155.336	175.68	142.82	211.226	133.81	130.251	127.34	-0.133797	0.999948	NS	0.485866	0.585139	NS	-0.0744605	0.848801	NS
At1D1108_10380	CP032921	1063555	1064205	651	1	NA	hypothetical protein	K07006	COG3576	R	243.765	332.499	144.457	699.536	482.001	522.717	719.116	351.779	647.121	156.285	263.288	285.418	1.24743	0.0343667	NS	0.00822591	0.999125	NS	-0.0265474	0.965418	NS
At1D1108_10390	CP032921	1064206	1064847	642	-1	NA	hypothetical protein	NA	NA	?	265.676	270.432	160.159	301.717	223.566	229.305	260.006	184.995	247.711	145.309	171.346	166.86	0.124324	0.999948	NS	-0.131234	0.999125	NS	-0.517337	0.131125	NS
At1D1108_10400	CP032921	1064851	1065630	780	-1	NA	hypothetical protein	NA	NA	?	132.838	153.688	154.506	143.036	136.396	149.583	119.462	177.327	138.257	125.969	101.693	102.876	-0.0420054	0.999948	NS	0.0422158	0.999125	NS	-0.416611	0.142382	NS
At1D1108_10410	CP032921	1065627	1066133	507	-1	NA	hypothetical protein	K03088	COG1595	K	42.4534	59.1109	89.1865	97.2199	95.3746	94.5165	70.2719	148.571	82.5703	95.6529	71.7426	58.9655	0.569805	NA	NS	0.0942835	NA	NS	0.228858	0.683521	NS
At1D1108_10420	CP032921	1066139	1066528	390	-1	NA	hypothetical protein	NA	NA	?	64.3648	81.2774	93.583	125.157	119.987	102.735	84.3263	157.198	140.178	75.2679	66.8669	43.2832	0.529127	NA	NS	0.152109	0.999125	NS	-0.375328	0.405347	NS
At1D1108_10430	CP032921	1066640	1067206	567	-1	NA	hypothetical protein	NA	NA	?	95.8625	135.955	119.334	139.684	141.524	143.829	103.066	170.617	155.539	111.334	84.9767	81.548	0.27585	0.885265	NS	0.0317957	0.999125	NS	-0.334924	0.347534	NS
At1D1108_10440	CP032921	1067678	1069051	1374	-1	NA	hypothetical protein	NA	NA	?	186.247	186.199	167.696	208.967	154.856	156.98	154.598	178.286	151.699	114.993	106.569	107.267	-0.051191	0.999948	NS	-0.0902658	0.999125	NS	-0.710171	0.00287115	NS
At1D1108_10450	CP032921	1069684	1070580	897	-1	NA	LysR family transcriptional regulator	NA	NA	?	30.1282	35.4665	97.3515	63.6958	66.6597	83.0102	51.5328	104.479	32.6441	84.1537	91.2454	73.3932	0.363727	NA	NS	-0.153274	NA	NS	0.583697	0.407783	NS
At1D1108_10460	CP032921	1070686	1071768	1083	1	NA	hypothetical protein	NA	NA	?	54.7786	76.8441	116.822	49.1687	84.0937	112.598	37.4784	146.654	78.7298	83.1083	78.0114	61.4747	-0.0212549	NA	NS	0.117803	NA	NS	-0.167906	0.820699	NS
At1D1108_10470	CP032921	1071817	1072818	1002	1	NA	NitT/TauT family transport system substrate-binding protein	K15553	COG0715	P	87.6457	110.833	121.846	81.5753	104.604	129.857	140.544	156.24	144.018	171.443	197.118	171.878	-0.0227671	0.999948	NS	0.478827	0.54676	NS	0.743803	0.00939501	NS
At1D1108_10480	CP032921	1072828	1073649	822	1	NA	NitT/TauT family transport system ATP-binding protein	K15555	COG1116	P	78.0595	109.355	119.962	94.9849	91.2725	110.132	156.941	142.82	147.858	123.878	148.361	117.304	-0.0625666	NA	NS	0.58729	0.281276	NS	0.32736	0.302818	NS
At1D1108_10490	CP032921	1073636	1074412	777	1	NA	NitT/TauT family transport system permease protein	K15554	COG0600	P	175.291	180.288	158.903	143.036	116.911	150.405	166.31	199.373	193.944	154.195	189.456	205.125	-0.319381	0.685272	NS	0.453789	0.448479	NS	0.0966306	0.750476	NS
At1D1108_10500	CP032921	1074645	1075754	1110	1	NA	histidine kinase	NA	NA	?	605.303	1322.61	439.652	644.78	886.061	743.804	972.095	685.345	1515.07	4172.14	2052.67	1529.97	-0.0562528	0.999948	NS	0.479114	0.999125	NS	1.71324	0.00170028	Up
At1D1108_10510	CP032921	1075766	1076191	426	1	NA	response regulator	NA	NA	?	305.39	684.208	224.222	321.831	336.375	285.193	377.126	277.014	418.612	2274.76	1051.76	866.291	-0.360607	0.962789	NS	0.183453	0.999125	NS	1.79178	0.000463622	Up
At1D1108_10520	CP032921	1076225	1078537	2313	1	NA	histidine kinase	NA	NA	?	742.25	1242.81	476.08	793.404	739.41	587.646	761.279	569.364	796.9	3967.24	1829.78	1479.16	-0.213521	0.999948	NS	0.00389971	0.999125	NS	1.56565	0.00108369	Up
At1D1108_10530	CP032921	1078534	1078917	384	1	NA	chemotaxis protein CheY	NA	NA	?	113.666	135.955	56.5267	107.277	85.1193	81.3664	74.9567	92.9769	65.2882	430.177	231.248	162.469	-0.150024	0.999948	NS	-0.221138	0.999125	NS	1.44189	0.00366522	Up
At1D1108_10540	CP032921	1079040	1080302	1263	1	NA	hypothetical protein	NA	NA	?	78.0595	88.6663	116.822	103.925	100.502	124.104	107.75	156.24	92.1715	354.386	319.011	227.08	0.201207	0.993547	NS	0.133825	0.999125	NS	1.65419	6.04181e-07	Up
At1D1108_10550	CP032921	1080463	1080858	396	-1	cyc	cytochrome c	K08738	COG3474	C	65.7343	69.4553	68.4601	43.5813	44.0979	55.0661	58.56	51.7603	44.1655	233.121	164.381	223.943	-0.506522	NA	NS	0.102181	NA	NS	1.61043	1.73633e-08	Up
At1D1108_10560	CP032921	1080927	1081487	561	-1	NA	twin-arginine translocation pathway signal	K26060	NA	?	38.345	66.4997	108.657	55.8735	57.4299	81.3664	44.5056	92.0184	40.325	445.335	257.02	409.622	-0.147734	0.999948	NS	-0.109947	0.999125	NS	2.36354	1.64052e-06	Up
At1D1108_10570	CP032921	1081487	1083172	1686	-1	NA	oxidoreductase	K26059	NA	?	142.424	161.077	268.188	168.738	173.315	207.936	98.3807	229.087	145.938	921.509	475.73	769.688	-0.0624885	0.999948	NS	-0.201157	0.999125	NS	1.91518	4.98617e-06	Up
At1D1108_10580	CP032921	1083326	1084180	855	-1	NA	xylose isomerase	NA	NA	?	180.769	242.355	233.015	250.313	216.388	186.567	252.979	197.456	216.987	1074.66	777.327	1205.66	-0.0104131	0.999948	NS	0.0253383	0.999125	NS	2.21869	3.29465e-18	Up
At1D1108_10590	CP032921	1084305	1085474	1170	-1	NA	oxidoreductase	NA	NA	?	106.818	141.866	214.801	93.8675	123.064	187.389	154.598	195.539	176.662	455.266	278.612	486.779	-0.202593	0.999948	NS	0.38221	0.999125	NS	1.38806	0.000774257	Up
At1D1108_10600	CP032921	1085486	1086535	1050	-1	NA	AP endonuclease	NA	NA	?	134.207	205.41	163.299	124.039	154.856	173.417	170.995	203.207	126.736	320.934	227.069	330.583	-0.148476	0.999948	NS	0.154242	0.999125	NS	0.807654	0.0146887	NS
At1D1108_10610	CP032921	1086569	1087591	1023	-1	cytR	LacI family transcriptional regulator	K05499	COG1609	K	134.207	190.633	163.927	117.334	118.962	164.377	189.734	188.829	155.539	270.755	255.627	331.21	-0.281199	0.839089	NS	0.412122	0.689307	NS	0.812033	0.00327258	NS
At1D1108_10620	CP032921	1087595	1088563	969	-1	rbsC	ribose transport system permease protein	K10440	COG1172	G	121.882	245.31	176.489	68.1657	82.0427	133.967	81.9839	169.659	74.8894	267.096	235.427	307.373	-0.930253	0.250055	NS	0.217796	0.999125	NS	0.576348	0.274598	NS
At1D1108_10630	CP032921	1088565	1089509	945	-1	rbsC	ribose transport system permease protein	K10440	COG1172	G	99.9709	171.421	167.696	55.8735	65.6341	134.789	25.7664	158.157	57.6072	222.145	150.45	207.634	-0.774406	0.746662	NS	-0.0600225	0.999125	NS	0.401164	0.613336	NS
At1D1108_10640	CP032921	1089506	1090999	1494	-1	rbsA	ribose transport system ATP-binding protein	K10441	COG1129	G	178.03	140.388	204.752	74.8705	91.2725	145.473	56.2176	184.037	63.3679	242.53	157.416	299.846	-0.74707	0.623218	NS	-0.0140648	0.999125	NS	0.417446	0.523439	NS
At1D1108_10650	CP032921	1091119	1092141	1023	-1	rbsB	ribose transport system substrate-binding protein	K10439	COG1879	G	1357.14	978.285	511.88	687.244	136.396	161.089	709.747	193.622	215.067	759.474	602.498	1094.63	-1.53219	0.21854	NS	0.181159	0.999125	NS	-0.212347	0.824923	NS
At1D1108_10660	CP032921	1092442	1092915	474	-1	rnhA	ribonuclease H	K03469	COG0328	L	93.1236	67.9775	42.709	74.8705	60.5065	67.3944	63.2448	67.0967	55.687	31.8843	37.6126	39.5194	0.0156193	NA	NS	-0.117295	NA	NS	-0.881175	0.0338363	NS
At1D1108_10670	CP032921	1093034	1093414	381	1	NA	hypothetical protein	NA	NA	?	146.533	143.344	65.9478	145.271	100.502	94.5165	194.419	118.857	197.785	109.766	150.45	147.414	-0.052757	0.999948	NS	0.579498	0.761392	NS	0.209204	0.69642	NS
At1D1108_10680	CP032921	1093480	1094253	774	-1	NA	hypothetical protein	NA	NA	?	202.681	229.055	121.218	214.554	134.345	145.473	126.49	157.198	180.503	128.583	131.644	137.377	-0.152893	0.999948	NS	-0.0850353	0.999125	NS	-0.465125	0.240517	NS
At1D1108_10690	CP032921	1094431	1096212	1782	-1	clc	chloride channel protein	K03281	COG0038	P	209.528	245.31	257.51	205.614	268.69	320.534	175.68	255.926	213.147	351.25	346.175	309.255	0.157943	0.986133	NS	-0.29151	0.913782	NS	0.496041	0.0827808	NS
At1D1108_10700	CP032921	1096234	1097064	831	-1	NA	metal dependent hydrolase	K06167	COG1235	P	215.006	202.455	163.299	232.434	185.622	227.662	234.24	137.069	188.184	219.531	333.638	376.375	0.158036	0.999948	NS	-0.221492	0.999125	NS	0.682545	0.0511003	NS
At1D1108_10710	CP032921	1097067	1097849	783	-1	tatD	TatD DNase family protein	K03424	COG0084	N	260.198	261.566	195.959	301.717	218.439	220.265	234.24	200.332	205.466	211.691	383.092	362.575	0.0484801	0.999948	NS	-0.212383	0.999125	NS	0.41929	0.252552	NS
At1D1108_10720	CP032921	1097861	1099411	1551	-1	metS	methionyl-tRNA synthetase	K01874	COG0143	J	950.408	975.329	511.252	1067.18	731.205	610.659	852.633	522.396	710.489	632.982	1142.31	1184.33	-0.0152898	0.999948	NS	-0.209965	0.999125	NS	0.281905	0.579539	NS
At1D1108_10730	CP032921	1099516	1100541	1026	-1	holB	DNA polymerase III subunit delta'	K02341	COG0470	L	136.946	150.733	195.959	186.617	164.085	214.511	154.598	165.825	109.454	217.963	305.777	294.827	0.216696	0.959317	NS	-0.388721	0.824575	NS	0.74844	0.0151958	NS
At1D1108_10740	CP032921	1100534	1101208	675	-1	tmk	thymydilate kinase	K00943	COG0125	F	116.404	127.088	159.531	169.855	151.779	152.87	114.778	145.696	115.214	178.761	219.407	213.279	0.220572	0.910255	NS	-0.318214	0.855553	NS	0.586217	0.0263613	NS
At1D1108_10750	CP032921	1101346	1102518	1173	-1	dac	D-alanyl-D-alanine carboxypeptidase (penicillin-binding protein)	K07258	COG1686	M	202.681	199.499	183.398	443.636	301.507	268.756	231.897	225.253	263.073	486.105	759.914	774.079	0.792222	0.0692639	NS	-0.493192	0.580027	NS	1.78812	7.51524e-10	Up
At1D1108_10760	CP032921	1102595	1103755	1161	-1	rlpA	rare lipoprotein A	K03642	COG0797	M	2274.68	1949.18	596.042	3950.26	2536.14	1718.56	2504.02	1201.03	1595.72	3912.88	6615.64	6483.07	0.76822	0.620415	NS	-0.630933	0.875989	NS	1.82027	0.00103389	Up
At1D1108_10770	CP032921	1104003	1104341	339	1	NA	hypothetical protein	NA	NA	?	384.819	744.797	351.721	358.708	540.456	425.735	646.502	524.313	927.476	5185.12	1692.57	1173.04	-0.159593	0.999948	NS	0.662522	0.875989	NS	2.4437	1.66147e-05	Up
At1D1108_10780	CP032921	1105147	1105374	228	-1	NA	hypothetical protein	NA	NA	?	212.267	198.021	104.888	164.268	167.162	169.308	374.784	200.332	385.968	285.391	339.21	324.31	-0.0301634	0.999948	NS	0.932265	0.117587	NS	0.8916	0.0229284	NS
At1D1108_10790	CP032921	1105390	1105653	264	-1	NA	hypothetical protein	NA	NA	?	432.751	490.62	159.531	320.714	311.762	240.812	393.523	239.631	478.14	250.893	325.976	276.009	-0.305926	0.965413	NS	0.34437	0.999125	NS	-0.339751	0.548744	NS
At1D1108_10800	CP032921	1105791	1106501	711	1	NA	membrane protein	NA	NA	?	61.6259	70.933	85.4181	54.756	68.7107	94.5165	74.9567	112.147	57.6072	96.6983	123.982	127.34	-0.00373521	NA	NS	0.185849	NA	NS	0.663729	0.117082	NS
At1D1108_10810	CP032921	1106650	1108185	1536	1	dac	D-alanyl-D-alanine carboxypeptidase (penicillin-binding protein)	K01286	NA	?	456.032	604.409	305.872	1710.85	1015.28	755.31	749.567	509.935	572.232	2411.71	4331.02	4672.07	1.35168	0.0154178	NS	-0.927874	0.253036	NS	3.06522	7.72784e-14	Up
At1D1108_10820	CP032921	1108270	1108530	261	1	NA	hypothetical protein	NA	NA	?	131.469	143.344	75.997	316.244	180.494	189.855	128.832	108.313	105.613	307.344	517.522	553.899	0.979624	0.107019	NS	-1.00491	0.127695	NS	1.98657	3.82952e-07	Up
At1D1108_10830	CP032921	1108625	1111417	2793	-1	gyrA	DNA gyrase subunit A	K02469	COG0188	L	8466.03	7381.47	3051.18	7690.43	4446.71	3327.8	4975.25	2503.67	4030.58	2723.23	4114.4	4232.97	-0.28914	0.989453	NS	-0.426514	0.999125	NS	-0.771361	0.158355	NS
At1D1108_10840	CP032921	1111635	1112264	630	1	NA	MarC family transcriptional regulator	K05595	COG2095	E	72.5816	70.933	86.0461	97.2199	84.0937	100.27	110.093	134.193	107.533	132.764	166.471	152.432	0.281384	NA	NS	0.335723	0.842177	NS	0.959854	0.000259104	NS
At1D1108_10850	CP032921	1112388	1113536	1149	1	NA	membrane protein	K07168	COG3448	T	992.861	837.896	533.235	510.684	410.213	367.382	730.828	344.11	428.214	430.699	534.935	532.571	-0.874524	0.126957	NS	0.217312	0.999125	NS	-0.656313	0.107598	NS
At1D1108_10860	CP032921	1113603	1114178	576	-1	ssb	single-strand DNA binding protein	K03111	COG0629	L	3545.54	2859.49	1507.38	1344.32	1125.01	853.114	1789.59	676.718	1271.2	987.368	1446.69	1550.67	-1.25161	0.0448646	NS	0.168059	0.999125	NS	-0.989233	0.0414345	NS
At1D1108_10870	CP032921	1114444	1117365	2922	1	uvrA	ABC excinuclease subunit A	K03701	COG0178	L	15266.8	15611.2	7416.3	5611.93	5815.8	4617.34	8863.63	3630.89	6985.83	2464.5	3389.32	3399.92	-1.2549	0.0199319	NS	0.279483	0.999125	NS	-2.04893	3.4554e-07	Down
At1D1108_10880	CP032921	1117422	1118222	801	1	NA	hypothetical protein	NA	NA	?	4630.16	4740.69	2333.29	1521.99	1583.42	1293.64	2853.04	1016.99	2089.22	844.673	1114.45	1132.89	-1.41146	0.00767565	Down	0.436515	0.950099	NS	-1.92013	4.53909e-06	Down
At1D1108_10890	CP032921	1118228	1119238	1011	-1	dusA	tRNA-dihydrouridine synthase A	K05539	COG0042	J	2019.96	2306.8	1070.24	897.328	778.38	726.544	1035.34	476.387	806.501	444.29	566.279	568.327	-1.16694	0.0210108	NS	-0.0548385	0.999125	NS	-1.77243	2.82966e-06	Down
At1D1108_10900	CP032921	1119377	1120066	690	1	NA	fumarylacetoacetase	K16165	COG0179	Q	338.258	437.42	233.015	481.629	377.396	286.015	536.409	297.143	460.858	437.494	639.415	695.04	0.186202	0.999948	NS	0.172739	0.999125	NS	0.816939	0.0460385	NS
At1D1108_10910	CP032921	1120104	1120637	534	1	NA	acetyltransferase	NA	NA	?	273.893	223.143	155.762	320.714	278.945	243.277	374.784	212.792	286.116	194.965	286.274	265.345	0.374795	0.806055	NS	0.0435466	0.999125	NS	0.199736	0.640758	NS
At1D1108_10920	CP032921	1120677	1121081	405	-1	zur	Fur family transcriptional regulator, zinc uptake regulator	K09823	COG0735	P	253.351	273.388	165.812	243.608	267.664	241.634	585.6	268.387	460.858	150.013	217.317	193.833	0.126696	0.999948	NS	0.796991	0.231195	NS	-0.298313	0.505192	NS
At1D1108_10930	CP032921	1121078	1121896	819	-1	znuB	zinc transport system permease protein	K09816	COG1108	P	569.697	502.442	335.392	297.247	424.571	401.079	1164.17	555.944	1011.97	257.165	272.343	260.326	-0.322208	0.88695	NS	1.27854	0.00213426	Up	-0.830524	0.0261944	NS
At1D1108_10940	CP032921	1121889	1122806	918	-1	znuC	zinc transport system ATP-binding protein	K09817	COG1121	P	1347.55	1041.83	545.168	569.91	812.222	829.28	2066	831.041	1901.04	402.997	452.048	354.42	-0.406457	0.885265	NS	1.11568	0.111994	NS	-1.27741	0.00528246	Down
At1D1108_10950	CP032921	1122911	1123897	987	1	znuA	zinc transport system substrate-binding protein	K09815	COG0803	P	1892.6	1689.09	800.166	1139.82	1305.5	1150.64	2583.67	1051.5	2041.22	939.28	1195.25	758.397	-0.284101	0.965413	NS	0.657237	0.642403	NS	-0.598026	0.22651	NS
At1D1108_10960	CP032921	1123919	1124971	1053	-1	lacI	LacI family transcriptional regulator	K02529	COG1609	K	886.043	1043.31	506.856	917.443	599.937	647.644	1133.72	583.741	906.353	490.287	530.059	553.899	-0.168329	0.999948	NS	0.274609	0.999125	NS	-0.627756	0.128807	NS
At1D1108_10970	CP032921	1125485	1127935	2451	1	manB	beta-mannosidase precursor	K01192	NA	?	476.574	304.421	327.855	516.271	366.115	440.529	904.166	468.719	650.961	835.787	607.374	750.869	0.255707	0.949176	NS	0.608813	0.455917	NS	0.986113	0.00401895	NS
At1D1108_10980	CP032921	1128059	1129090	1032	1	NA	L-glyceraldehyde 3-phosphate reductase	K19265	COG0667	R	432.751	409.343	293.311	708.476	459.439	431.488	866.687	347.944	622.158	1071.52	1304.6	1632.84	0.49606	0.738188	NS	0.195324	0.999125	NS	1.82235	3.56007e-06	Up
At1D1108_10990	CP032921	1129283	1129609	327	1	NA	membrane protein	NA	NA	?	586.131	199.499	151.366	704.006	274.843	279.44	578.572	241.548	391.729	1412.32	2579.25	2258.88	0.427065	0.963102	NS	-0.0566255	0.999125	NS	2.74018	6.90649e-06	Up
At1D1108_11000	CP032921	1129678	1131108	1431	-1	gntZ	6-phosphogluconate dehydrogenase, decarboxylating	K00033	COG0362;COG1023	G	2933.39	3112.19	1369.2	2062.85	1714.69	1388.98	2564.93	1254.71	2177.55	1717.05	2471.29	2357.36	-0.520652	0.714394	NS	0.214071	0.999125	NS	-0.179203	0.731918	NS
At1D1108_11010	CP032921	1131267	1131425	159	-1	fixS	nitrogen fixation protein FixS	NA	NA	?	117.774	186.199	111.169	109.512	155.881	112.598	199.104	107.355	136.337	97.7437	68.2599	102.876	-0.12813	0.999948	NS	0.213426	0.999125	NS	-0.617426	0.150104	NS
At1D1108_11020	CP032921	1131422	1133635	2214	-1	fixI	nitrogen fixation protein FixI	K01533	COG2217	P	1255.8	2420.59	874.279	1240.39	1379.34	916.399	1004.89	789.824	727.771	530.011	329.459	434.714	-0.362892	0.900918	NS	-0.487924	0.87363	NS	-1.81236	8.89661e-06	Down
At1D1108_11030	CP032921	1133710	1134210	501	-1	fixH	nitrogen fixation protein FixH	NA	NA	?	1175	2024.55	629.33	1041.48	1157.83	756.954	812.812	539.649	558.79	265.528	199.904	265.972	-0.371863	0.913191	NS	-0.630814	0.706301	NS	-2.38628	1.78528e-08	Down
At1D1108_11040	CP032921	1134207	1135790	1584	-1	fixG	nitrogen fixation protein FixG	NA	NA	?	3168.94	5557.9	1857.21	2362.33	2454.1	1742.39	1831.76	1340.98	1321.13	577.054	417.918	608.474	-0.689916	0.441238	NS	-0.546006	0.792458	NS	-2.72186	5.35499e-12	Down
At1D1108_11050	CP032921	1135911	1136315	405	1	NA	polyketide cyclase	NA	NA	?	97.232	76.8441	96.0953	103.925	84.0937	96.9822	98.3807	101.604	61.4477	111.856	195.725	167.487	0.0719342	NA	NS	-0.115674	0.999125	NS	0.807159	0.0263613	NS
At1D1108_11060	CP032921	1136327	1136683	357	1	NA	glyoxalase/bleomycin resistance protein/dioxygenase superfamily protein	K06996	COG3324	R	141.055	121.177	115.566	197.792	149.728	122.461	149.913	107.355	99.8525	169.353	289.756	232.098	0.315087	0.885265	NS	-0.403997	0.87363	NS	0.873279	0.0129955	NS
At1D1108_11070	CP032921	1136732	1137595	864	-1	fixP	cytochrome c oxidase, FixP chain	K00406	COG2010	C	1042.16	2563.93	899.402	1194.58	2194.64	921.331	1412.47	805.161	1075.33	839.446	697.227	903.301	-0.0631035	0.999948	NS	-0.389513	0.999125	NS	-0.883917	0.10517	NS
At1D1108_11080	CP032921	1137599	1137751	153	-1	fixQ	cytochrome c oxidase, FixQ chain	K00407	NA	?	310.868	690.119	256.254	382.175	660.443	305.74	494.246	286.599	332.202	264.483	239.606	308.628	0.103692	0.999948	NS	-0.279804	0.999125	NS	-0.626186	0.252519	NS
At1D1108_11090	CP032921	1137764	1138540	777	-1	fixO	cytochrome c oxidase, FixO chain	K00405	COG2993	C	586.131	1440.83	526.954	781.111	1288.07	599.974	979.122	578.949	581.833	404.565	365.678	509.361	0.0649409	0.999948	NS	-0.32028	0.999125	NS	-0.995489	0.0578917	NS
At1D1108_11100	CP032921	1138506	1140128	1623	-1	fixN	cytochrome c oxidase, FixN chain	K00404	COG3278	C	1496.82	3469.81	1381.76	1896.35	2880.72	1550.89	2316.63	1432.04	1553.47	836.832	782.9	1032.52	-0.00406892	0.999948	NS	-0.255844	0.999125	NS	-1.25849	0.00515773	Down
At1D1108_11110	CP032921	1140372	1140893	522	-1	cobP	bifunctional adenosylcobalamin biosynthesis protein cobP	K02231	COG2087	H	132.838	141.866	130.639	158.681	129.217	141.364	213.158	145.696	174.742	151.058	166.471	154.314	0.0846651	0.999948	NS	0.294907	0.855553	NS	0.221522	0.438472	NS
At1D1108_11120	CP032921	1141330	1142091	762	1	NA	membrane protein	NA	NA	?	432.751	403.432	233.644	511.801	349.707	289.303	372.441	279.889	336.042	336.092	524.487	486.152	0.108742	0.999948	NS	-0.221929	0.999125	NS	0.33634	0.443736	NS
At1D1108_11130	CP032921	1142161	1143126	966	1	NA	membrane protein	NA	NA	?	313.607	255.654	221.082	372.117	238.949	261.359	285.773	220.461	209.306	353.341	466.675	482.388	0.145291	0.999948	NS	-0.290285	0.97465	NS	0.724322	0.0185078	NS
At1D1108_11140	CP032921	1143286	1143672	387	-1	NA	MerR family transcriptional regulator	NA	NA	?	1439.31	1196.99	467.915	1096.24	711.72	521.074	1166.51	451.465	1013.89	363.795	378.912	357.557	-0.413624	0.930799	NS	0.174594	0.999125	NS	-1.4951	0.00452937	Down
At1D1108_11150	CP032921	1143758	1145185	1428	-1	mgtE	magnesium transport protein	K06213	COG2239	P	183.508	268.954	271.956	231.316	237.924	217.799	299.827	235.797	238.11	582.803	367.768	361.32	-0.0800183	0.999948	NS	0.166745	0.999125	NS	0.85462	0.00534799	NS
At1D1108_11160	CP032921	1145556	1147859	2304	1	fdfH	formate dehydrogenase major subunit	K00123	COG0243	C	343.735	285.21	341.672	341.946	312.788	362.45	339.648	371.908	370.606	331.388	339.21	373.866	0.0643687	0.999948	NS	0.0918344	0.999125	NS	0.10125	0.650222	NS
At1D1108_11170	CP032921	1147873	1148175	303	1	NA	hypothetical protein	NA	NA	?	26.0198	23.6443	70.3443	17.8795	41.0213	54.2443	37.4784	68.0552	53.7667	50.7013	41.7918	36.383	-0.109393	NA	NS	0.501335	NA	NS	0.0716803	0.92976	NS
At1D1108_11180	CP032921	1148193	1148687	495	1	def	polypeptide deformylase	K01462	COG0242	J	64.3648	51.722	94.8392	40.2289	64.6086	101.913	53.8752	94.8939	80.6501	86.2444	84.2801	77.157	-0.0371785	NA	NS	0.15955	NA	NS	0.215768	0.70998	NS
At1D1108_11190	CP032921	1148691	1149119	429	-1	NA	stress-induced protein	NA	NA	?	82.1678	103.444	108.029	96.1024	76.915	110.132	91.3535	85.3087	115.214	88.8579	143.485	110.403	-0.0555415	NA	NS	0.0335634	0.999125	NS	0.214355	0.599843	NS
At1D1108_11200	CP032921	1149241	1149408	168	1	NA	hypothetical protein	NA	NA	?	969.581	1918.15	734.218	717.416	1218.33	909.824	1531.93	1114.76	1958.65	8733.16	2825.82	2208.07	-0.347284	0.985689	NS	0.694129	0.868162	NS	1.92717	0.00105704	Up
At1D1108_11210	CP032921	1149486	1149911	426	-1	NA	hypothetical protein	NA	NA	?	112.296	134.477	58.4109	117.334	70.7618	69.86	96.0383	69.9723	99.8525	251.416	185.974	156.196	-0.230671	NA	NS	0.0358039	0.999125	NS	0.976054	0.0323943	NS
At1D1108_11220	CP032921	1150109	1150273	165	1	NA	hypothetical protein	NA	NA	?	1704.98	1471.86	658.222	1375.61	1137.32	887.633	1557.69	825.29	1492.03	873.944	744.591	754.633	-0.172327	0.999948	NS	0.18708	0.999125	NS	-0.690919	0.135258	NS
At1D1108_11230	CP032921	1150745	1151476	732	1	lipB	lipoate biosynthesis protein B	K03801	COG0321	H	241.026	223.143	221.71	289.425	272.792	247.387	576.23	289.474	491.581	434.358	450.655	464.196	0.239257	0.925224	NS	0.73578	0.0965341	NS	0.976888	0.000692099	NS
At1D1108_11240	CP032921	1151546	1152613	1068	1	NA	alcohol dehydrogenase	K13979	COG1064	G	497.115	407.865	336.02	594.494	453.286	461.898	1021.29	544.442	879.47	662.775	859.518	849.981	0.285	0.88695	NS	0.691813	0.225148	NS	0.937341	0.00346806	NS
At1D1108_11250	CP032921	1152689	1153624	936	1	NA	permease	NA	NA	?	145.163	121.177	145.713	105.042	123.064	157.801	168.653	152.405	142.098	159.422	214.531	198.224	-0.0938039	0.999948	NS	0.254583	0.999125	NS	0.467275	0.114483	NS
At1D1108_11260	CP032921	1153639	1154097	459	-1	NA	hypothetical protein	NA	NA	?	69.8427	62.0664	86.0461	36.8765	43.0724	60.8193	16.3968	69.0138	26.8834	51.224	41.0953	38.2648	-0.63209	NA	NS	-0.262868	NA	NS	-0.743767	0.220174	NS
At1D1108_11270	CP032921	1154258	1155103	846	-1	crtB	phytoene synthase	K02291	COG1562	I	113.666	125.611	163.299	164.268	164.085	154.514	112.435	161.032	132.497	139.036	195.028	172.505	0.248732	0.900918	NS	-0.231977	0.999125	NS	0.316589	0.339089	NS
At1D1108_11280	CP032921	1155127	1155519	393	-1	NA	membrane protein	NA	NA	?	383.45	294.077	159.531	345.298	236.898	220.265	267.033	156.24	238.11	205.419	335.031	334.974	-0.0565966	0.999948	NS	-0.285395	0.999125	NS	0.0693705	0.902163	NS
At1D1108_11290	CP032921	1155519	1158083	2565	-1	secD	protein-export membrane protein SECD	K12257	COG0342;COG0341	U	2912.85	3076.72	1395.58	3066.34	2549.48	1913.34	3689.28	1534.6	2561.6	2366.23	5015.02	5163.87	0.0282782	0.999948	NS	0.0475946	0.999125	NS	0.764893	0.152019	NS
At1D1108_11300	CP032921	1158163	1158510	348	-1	yajC	preprotein tranlocase protein	K03210	COG1862	U	1062.7	1143.8	396.943	1106.3	896.316	630.384	1199.31	485.972	804.581	819.583	1668.19	1605.87	0.0175554	0.999948	NS	-0.0825279	0.999125	NS	0.654391	0.278401	NS
At1D1108_11310	CP032921	1158718	1159590	873	1	NA	ATPase AAA	K06923	COG2607	R	87.6457	90.1441	146.341	150.858	154.856	142.186	161.625	178.286	130.576	144.263	220.8	176.269	0.446281	0.64776	NS	0.0775468	0.999125	NS	0.718495	0.0377489	NS
At1D1108_11320	CP032921	1159895	1161085	1191	1	fdhA	glutathione-independent formaldehyde dehydrogenase	K00148	NA	?	39.7145	36.9443	155.134	50.2861	83.0682	140.542	44.5056	154.322	57.6072	210.123	178.312	341.247	0.227379	0.999948	NS	-0.080337	0.999125	NS	1.63845	0.0337541	NS
At1D1108_11330	CP032921	1161182	1161847	666	-1	NA	TetR family transcriptional regulator	NA	NA	?	46.5618	50.2442	79.7654	46.9337	78.9661	83.0102	51.5328	121.733	67.2084	65.3367	89.8524	75.2751	0.228639	NA	NS	0.22856	NA	NS	0.365059	0.524956	NS
At1D1108_11340	CP032921	1161959	1163353	1395	1	NA	cytochrome P450	NA	NA	?	403.992	254.177	273.212	213.437	247.154	258.893	363.072	289.474	380.208	256.643	297.418	284.791	-0.368307	0.625906	NS	0.514017	0.372917	NS	-0.148734	0.650012	NS
At1D1108_11350	CP032921	1163408	1163611	204	-1	NA	hypothetical protein	NA	NA	?	534.091	537.909	241.808	563.205	359.962	317.247	489.561	262.636	493.502	272.323	390.753	390.803	-0.0802186	0.999948	NS	0.00251162	0.999125	NS	-0.314871	0.563424	NS
At1D1108_11360	CP032921	1163763	1164587	825	-1	cysE	serine acetyltransferase	K00640	COG1045	E	5209.44	4570.75	1707.73	4597.27	3658.08	2866.73	3818.11	2237.2	3677.26	1721.75	2111.18	1944.61	-0.0462782	0.999948	NS	-0.192956	0.999125	NS	-0.991136	0.0324657	NS
At1D1108_11370	CP032921	1164731	1165507	777	-1	NA	hydrolase	NA	NA	?	201.311	223.143	150.11	223.494	194.851	178.349	238.925	166.783	207.386	170.921	321.1	321.174	0.0599067	0.999948	NS	0.0320437	0.999125	NS	0.506276	0.194301	NS
At1D1108_11380	CP032921	1165678	1165923	246	1	NA	hypothetical protein	NA	NA	?	338.258	437.42	215.429	429.108	323.043	233.415	515.328	229.087	345.643	464.152	912.454	860.645	-0.00560604	0.999948	NS	0.140659	0.999125	NS	1.17785	0.0133038	NS
At1D1108_11390	CP032921	1165953	1167122	1170	1	nah	salicylate hydroxylase	NA	NA	?	264.307	279.299	260.651	306.187	299.456	275.331	264.691	249.216	259.232	287.481	373.34	397.076	0.132143	0.970326	NS	-0.190256	0.999125	NS	0.395887	0.0745016	NS
At1D1108_11400	CP032921	1167125	1168312	1188	-1	metC	cystathionine beta lyase	K01760	COG0626	E	562.85	489.142	324.714	709.593	506.613	418.338	864.345	436.129	631.759	625.141	984.893	1040.68	0.249579	0.971052	NS	0.238298	0.999125	NS	0.947581	0.0210895	NS
At1D1108_11410	CP032921	1168689	1169711	1023	1	aapJ	general L-amino acid transport system substrate-binding protein	K09969	COG0834	ET	10068.3	10357.7	3644.09	15275.8	9628.73	6608.76	18835.2	6172.9	13057.6	8843.45	14194.6	14927.1	0.38884	0.962789	NS	0.272412	0.999125	NS	0.657574	0.307567	NS
At1D1108_11420	CP032921	1169819	1171015	1197	1	aapQ	general L-amino acid transport system permease protein	K09970	COG4597	E	1761.13	1375.81	627.446	2686.4	1641.88	1275.56	4129.65	1235.54	2546.24	3011.76	5419	5269.26	0.574683	0.825524	NS	0.496895	0.999125	NS	1.8645	0.000812641	Up
At1D1108_11430	CP032921	1171019	1172176	1158	1	aapM	general L-amino acid transport system permease protein	K09971	COG0765	E	1047.64	1018.18	530.723	1910.87	1250.13	1015.03	2536.82	842.543	1626.44	1836.22	3403.25	3357.27	0.686519	0.632346	NS	0.260271	0.999125	NS	1.72834	0.000526707	Up
At1D1108_11440	CP032921	1172189	1172962	774	1	aapP	general L-amino acid transport system ATP-binding protein	K09972	COG1126	E	1322.9	1495.5	616.769	2585.83	1624.44	1323.23	2998.27	1058.21	2250.52	1764.61	3143.44	3024.18	0.688706	0.64776	NS	0.187913	0.999125	NS	1.20835	0.0236009	NS
At1D1108_11450	CP032921	1174140	1175942	1803	-1	recJ	single-stranded-DNA-specific exonuclease	K07462	COG0608	L	466.987	533.475	340.416	482.747	422.52	387.107	365.414	342.193	362.925	377.385	433.242	434.714	-0.0474763	0.999948	NS	-0.27258	0.87808	NS	-0.10031	0.737841	NS
At1D1108_11460	CP032921	1176052	1176270	219	-1	NA	hypothetical protein	NA	NA	?	351.952	595.542	200.356	454.81	320.992	221.908	400.55	208.958	289.956	386.271	479.213	489.915	-0.199286	0.999948	NS	-0.153784	0.999125	NS	0.243728	0.681236	NS
At1D1108_11470	CP032921	1176465	1177775	1311	-1	hom	homoserine dehydrogenase	K00003	COG0460	E	636.801	623.62	324.086	611.256	476.873	438.885	604.339	328.774	485.821	488.196	693.744	837.435	-0.0506031	0.999948	NS	-0.110149	0.999125	NS	0.352841	0.451104	NS
At1D1108_11480	CP032921	1177837	1179057	1221	-1	alaC	alanine-synthesizing transaminase	K14261	COG0436	E	3233.3	3050.12	1161.94	3061.87	2024.4	1753.9	3042.78	1268.13	2452.15	1438.45	1947.5	2043.09	-0.121822	0.999948	NS	-0.0171441	0.999125	NS	-0.455085	0.431596	NS
At1D1108_11490	CP032921	1179358	1180317	960	-1	iunH	inosine-uridine preferring nucleoside hydrolase	NA	NA	?	253.351	295.554	224.222	282.72	254.332	207.114	241.267	228.129	224.668	264.483	410.256	403.976	-0.0522954	0.999948	NS	-0.0998434	0.999125	NS	0.484187	0.105557	NS
At1D1108_11500	CP032921	1180359	1181300	942	1	NA	membrane protein	K07090	COG0730	S	368.386	415.254	249.973	353.12	315.864	285.193	299.827	254.968	320.68	251.938	256.323	280.4	-0.108381	0.999948	NS	-0.128437	0.999125	NS	-0.382155	0.194204	NS
At1D1108_11510	CP032921	1181344	1182042	699	-1	NA	hypothetical protein	NA	NA	?	2855.33	3295.43	1085.31	2736.68	2349.5	1704.58	2548.53	1328.52	2467.51	1539.33	1494.06	1240.78	-0.0909981	0.999948	NS	-0.098788	0.999125	NS	-0.758787	0.130837	NS
At1D1108_11520	CP032921	1182322	1183251	930	-1	msbB	lipid A biosynthesis lauroyl acyltransferase	K02517	COG1560	I	302.652	270.432	165.812	312.892	247.154	212.046	295.142	195.539	174.742	250.893	477.123	456.669	0.0677207	0.999948	NS	-0.21912	0.999125	NS	0.685804	0.117082	NS
At1D1108_11530	CP032921	1183256	1184284	1029	-1	adh	alcohol dehydrogenase	K00001	COG0604;COG1062;COG1064;COG1454	CGR	966.842	993.062	489.898	1049.3	905.546	724.901	976.78	503.225	746.973	580.713	1077.53	1057.61	0.13104	0.999948	NS	-0.269585	0.999125	NS	0.150373	0.777553	NS
At1D1108_11540	CP032921	1184437	1185720	1284	-1	fabF	3-oxoacyl-[acyl-carrier-protein] synthase II	K09458	COG0304	IQ	2436.28	2821.07	1189.57	2445.02	2674.59	2004.57	3202.06	1475.17	2715.22	1450.47	2472.68	2330.39	0.144822	0.999948	NS	0.0524496	0.999125	NS	-0.0432597	0.939471	NS
At1D1108_11550	CP032921	1185733	1186929	1197	-1	fabF	3-oxoacyl-[acyl-carrier-protein] synthase II	K09458	COG0304	IQ	1446.15	1615.2	687.741	1472.83	1525.99	1135.84	1611.57	831.999	1359.53	753.201	1251.66	1275.91	0.142477	0.999948	NS	-0.12212	0.999125	NS	-0.191294	0.720114	NS
At1D1108_11560	CP032921	1187139	1187618	480	-1	fabZ	3-hydroxyacyl-[acyl-carrier-protein] dehydratase	K02372	COG0764	I	668.298	718.197	288.914	552.03	675.826	461.076	520.012	287.557	533.827	271.278	577.423	528.18	0.014048	0.999948	NS	-0.335658	0.999125	NS	-0.28093	0.628589	NS
At1D1108_11570	CP032921	1187708	1187986	279	-1	acpP	acyl carrier protein	NA	NA	?	1147.61	1244.28	405.108	1166.64	1112.7	783.254	1089.22	547.318	1177.11	556.146	1085.89	970.421	0.132296	0.999948	NS	-0.123771	0.999125	NS	-0.0970639	0.885264	NS
At1D1108_11580	CP032921	1188107	1189456	1350	-1	hemN	oxygen-independent coproporphyrinogen III oxidase	K02495	COG0635	H	1569.41	3257.01	1302.63	1239.27	1714.69	1104.61	1358.59	1072.59	962.04	205.419	255.627	301.728	-0.59395	0.566756	NS	-0.258817	0.999125	NS	-3.0059	3.09454e-15	Down
At1D1108_11590	CP032921	1189669	1190394	726	1	fnrN	transcriptional activator, Crp family	K01420	COG0664	T	3431.88	2444.23	1106.04	2081.85	1760.84	1477.75	2429.07	1336.18	2083.46	640.822	884.593	820.498	-0.391492	0.88695	NS	0.135769	0.999125	NS	-1.57292	0.000275112	Down
At1D1108_11600	CP032921	1190780	1191202	423	-1	NA	hypothetical protein	NA	NA	?	298.543	291.121	137.548	383.292	268.69	222.73	269.376	167.742	240.03	336.615	583.692	567.7	0.271766	0.970326	NS	-0.374691	0.999125	NS	1.03905	0.0195376	NS
At1D1108_11610	CP032921	1191341	1193200	1860	1	phbC	poly-beta-hydroxybutyrate synthase	K03821	COG3243	I	621.737	599.975	442.792	598.964	494.307	488.198	819.839	535.815	650.961	524.262	704.192	678.73	-0.0710849	0.999948	NS	0.33917	0.824575	NS	0.199219	0.547834	NS
At1D1108_11620	CP032921	1193231	1193950	720	1	sfsA	sugar fermentation stimulation protein	K06206	COG1489	GT	89.0152	67.9775	117.45	81.5753	69.7363	106.845	98.3807	112.147	53.7667	94.0848	107.266	99.1122	-0.0991053	NA	NS	0.043767	NA	NS	0.115691	0.818284	NS
At1D1108_11630	CP032921	1193979	1194815	837	1	map	methionine aminopeptidase	K01265	COG0024	J	330.041	305.899	236.784	407.876	327.145	299.987	431.001	298.101	355.244	431.745	695.137	707.586	0.249312	0.930799	NS	0.0623048	0.999125	NS	1.07554	0.000469974	Up
At1D1108_11640	CP032921	1194828	1195673	846	1	radC	DNA repair protein	K03630	COG2003	L	165.705	155.166	138.804	194.44	188.698	193.142	189.734	212.792	230.429	222.145	316.225	302.355	0.332957	0.640331	NS	0.138333	0.999125	NS	0.876036	0.000212126	NS
At1D1108_11650	CP032921	1195820	1196242	423	1	NA	signal peptide protein	NA	NA	?	52.0396	54.6775	69.7162	189.97	117.936	104.379	79.6415	161.991	90.2513	396.202	390.057	410.877	1.20814	0.0186037	NS	-0.282566	0.999125	NS	2.74956	8.04003e-14	Up
At1D1108_11660	CP032921	1196244	1197983	1740	1	NA	membrane protein	NA	NA	?	188.986	220.188	266.931	765.467	551.737	502.17	414.604	529.106	426.293	1364.23	1129.77	1258.35	1.41971	3.22512e-07	Up	-0.403066	0.636078	NS	2.46543	9.70317e-24	Up
At1D1108_11670	CP032921	1198051	1199454	1404	-1	dhs	2-dehydro-3-deoxyphosphoheptonate aldolase	K01626	COG0722	E	4261.77	5924.39	2088.97	5664.45	2261.3	1342.13	2850.7	1533.64	1676.37	951.825	1876.45	1987.89	-0.405335	0.965333	NS	-0.613072	0.95349	NS	-1.34963	0.0350166	NS
At1D1108_11680	CP032921	1199678	1201066	1389	-1	gor	glutathione reductase	K00383	COG1249	C	2834.79	3395.92	1670.68	2094.14	2712.54	1974.16	3422.24	1931.43	3625.41	986.845	1214.05	1173.04	-0.219953	0.978174	NS	0.404292	0.889094	NS	-1.22704	0.000721668	Down
At1D1108_11690	CP032921	1201235	1201801	567	-1	NA	hypothetical protein	K09924	COG3184	S	853.176	877.796	424.578	1080.59	823.503	609.837	932.274	382.451	549.189	983.187	1787.3	1802.21	0.223264	0.999948	NS	-0.434793	0.999125	NS	1.08661	0.0272137	NS
At1D1108_11700	CP032921	1201818	1202513	696	-1	rpiA	ribose 5-phosphate isomerase	K01807	COG0120	G	879.196	753.663	371.82	757.645	548.66	428.201	777.676	319.189	499.262	745.884	1437.64	1509.27	-0.207534	0.999948	NS	-0.123252	0.999125	NS	0.882993	0.0987246	NS
At1D1108_11710	CP032921	1202706	1203407	702	1	gph	phosphoglycolate phosphatase	K01091	COG0546	C	184.878	144.822	180.885	175.443	185.622	201.361	337.305	235.797	316.84	320.411	488.964	459.805	0.136873	0.999948	NS	0.651513	0.17687	NS	1.30884	1.25114e-06	Up
At1D1108_11720	CP032921	1203431	1204003	573	1	NA	hypothetical protein	NA	NA	?	90.3846	81.2774	112.425	103.925	102.553	97.804	112.435	137.069	90.2513	139.559	192.242	166.232	0.0829149	NA	NS	0.17672	0.999125	NS	0.792855	0.00829505	NS
At1D1108_11730	CP032921	1204072	1205955	1884	-1	NA	peptidoglycan-binding protein	K21470	COG2989	M	1351.66	1624.07	761.854	2705.39	1889.03	1421.04	1681.84	1149.27	1351.85	1578.01	2817.46	2790.2	0.687637	0.432014	NS	-0.524841	0.810162	NS	0.944213	0.0280517	NS
At1D1108_11740	CP032921	1206265	1207809	1545	1	fumC	fumarate hydratase	K01679	COG0114	C	688.84	967.94	618.025	1280.62	996.818	782.432	1466.34	661.382	967.801	1381.48	2708.11	2783.92	0.428441	0.836741	NS	0.0146472	0.999125	NS	1.59623	0.000134759	Up
At1D1108_11750	CP032921	1208018	1208950	933	1	NA	hypothetical protein	NA	NA	?	109.557	107.877	149.482	135.214	132.294	158.623	145.229	199.373	163.22	119.174	144.878	131.731	0.202014	0.956325	NS	0.265432	0.97465	NS	0.0915976	0.793212	NS
At1D1108_11760	CP032921	1209017	1210696	1680	-1	pyrG	CTP synthase	K01937	COG0504	F	1559.82	1562	731.706	1472.83	1192.7	926.262	1658.42	837.751	1230.87	842.582	1570.68	1788.41	-0.100594	0.999948	NS	0.0520341	0.999125	NS	0.125754	0.829363	NS
At1D1108_11770	CP032921	1210805	1211263	459	-1	secG	protein-export membrane protein SECG	K03075	COG1314	U	1155.83	1146.75	504.971	917.443	874.78	653.397	1314.09	577.032	923.636	595.348	1022.51	1101.53	-0.197773	0.999948	NS	0.200731	0.999125	NS	-0.044638	0.940458	NS
At1D1108_11780	CP032921	1211379	1212149	771	-1	tpiA	triosephosphate isomerase	K01803	COG0149	G	860.023	839.374	391.29	946.497	724.027	580.249	1037.68	538.691	756.575	658.071	1060.12	1089.61	0.108333	0.999948	NS	0.0495668	0.999125	NS	0.427586	0.398253	NS
At1D1108_11790	CP032921	1212364	1213245	882	-1	NA	phospholipase	NA	NA	?	165.705	143.344	177.745	225.729	197.928	201.361	222.528	199.373	224.668	213.259	217.317	202.615	0.348826	0.411082	NS	0.042407	0.999125	NS	0.368944	0.0902506	NS
At1D1108_11800	CP032921	1213455	1215575	2121	1	gyrB	DNA gyrase subunit B	K02622	COG0187	L	3090.88	2602.36	1416.31	2648.4	1784.43	1504.05	2344.74	1342.89	2073.86	1096.61	1675.15	1681.14	-0.259589	0.968623	NS	-0.0440737	0.999125	NS	-0.674463	0.132458	NS
At1D1108_11810	CP032921	1215619	1216230	612	-1	clpP	ATP-dependent Clp protease, protease subunit	K01358	COG0740	O	119.143	81.2774	113.053	96.1024	93.3235	98.6259	117.12	130.359	92.1715	76.3133	87.0663	90.3301	-0.129783	NA	NS	0.249273	0.999125	NS	-0.315174	0.339709	NS
At1D1108_11820	CP032921	1216274	1216633	360	-1	NA	hypothetical protein	NA	NA	?	60.2564	29.5554	64.6916	71.5181	64.6086	66.5725	128.832	94.8939	82.5703	63.2459	73.1357	63.3565	0.365445	NA	NS	0.586301	NA	NS	0.343786	0.446495	NS
At1D1108_11830	CP032921	1216630	1216944	315	-1	NA	AraC family transcriptional regulator	NA	NA	?	49.3007	29.5554	67.832	40.2289	39.9958	61.6412	49.1904	63.2626	57.6072	49.1332	41.7918	38.8921	-0.0706156	NA	NS	0.266547	NA	NS	-0.203975	0.70998	NS
At1D1108_11840	CP032921	1217111	1218667	1557	1	NA	phospholipase D family protein	K06132	COG1502	I	124.621	119.699	182.77	140.801	146.651	195.608	124.147	259.76	215.067	632.982	329.459	286.673	0.172286	0.999948	NS	0.318285	0.999125	NS	1.54217	0.000434369	Up
At1D1108_11850	CP032921	1218699	1219532	834	-1	rrpX	two component response regulator	NA	NA	?	256.09	289.643	157.647	339.711	245.102	197.252	203.789	190.746	220.828	257.165	353.141	393.94	0.158803	0.999948	NS	-0.345927	0.970432	NS	0.520996	0.186328	NS
At1D1108_11860	CP032921	1219695	1222208	2514	-1	NA	dimethylglycine dehydrogenase	K00315	COG0404;COG0665	E	150.641	175.855	258.766	132.979	193.826	260.537	135.859	324.94	205.466	361.704	362.892	472.978	0.00144231	0.999948	NS	0.191871	0.999125	NS	1.02697	0.020988	NS
At1D1108_11870	CP032921	1222220	1222462	243	-1	NA	hypothetical protein	NA	NA	?	24.6504	10.3444	51.5021	5.58735	16.4085	32.8753	16.3968	41.2166	17.2822	36.0659	40.3987	46.4196	-0.670101	NA	NS	0.47018	NA	NS	0.477666	0.630913	NS
At1D1108_11880	CP032921	1222459	1222782	324	-1	NA	hypothetical protein	NA	NA	?	19.1725	5.91109	47.7336	5.58735	30.766	31.2315	9.36959	36.4239	28.8036	22.4758	7.66183	9.40939	-0.130189	NA	NS	0.160223	NA	NS	-0.902254	0.445166	NS
At1D1108_11890	CP032921	1222873	1225542	2670	-1	kefA	potassium efflux system KEFA	K05802	COG3264	M	440.967	335.454	392.546	500.626	439.954	484.089	686.323	508.977	572.232	811.22	842.105	877.582	0.284317	0.611083	NS	0.304132	0.64653	NS	1.11328	5.9584e-09	Up
At1D1108_11900	CP032921	1225666	1225920	255	1	NA	membrane protein	NA	NA	?	569.697	546.775	237.412	797.873	492.256	373.135	1639.68	519.52	973.562	1094	1023.9	981.085	0.298951	0.991275	NS	0.911809	0.474064	NS	1.19737	0.0261944	NS
At1D1108_11910	CP032921	1226238	1227401	1164	1	NA	integrase	NA	NA	?	230.07	325.11	227.991	281.602	223.566	235.058	337.305	255.926	370.606	159.944	227.069	230.216	-0.0777156	0.999948	NS	0.37508	0.820227	NS	-0.340468	0.320902	NS
At1D1108_11920	CP032921	1227585	1228643	1059	1	NA	hypothetical protein	NA	NA	?	823.048	876.318	391.29	519.623	503.537	441.351	625.42	494.599	746.973	343.932	447.172	389.549	-0.51042	0.591001	NS	0.348475	0.963273	NS	-0.821293	0.0263194	NS
At1D1108_11930	CP032921	1228651	1233249	4599	-1	NA	hypothetical protein	NA	NA	?	2217.16	1718.65	684.601	1576.75	985.538	808.733	1391.38	695.889	1273.12	680.024	1062.21	884.482	-0.454177	0.885265	NS	-0.00568944	0.999125	NS	-0.813965	0.139226	NS
At1D1108_11940	CP032921	1233673	1234005	333	-1	NA	hypothetical protein	NA	NA	?	134.207	91.6218	33.2879	116.217	63.5831	41.916	112.435	50.8018	84.4906	38.1566	71.7426	55.2017	-0.217481	NA	NS	0.151029	NA	NS	-0.640905	0.397869	NS
At1D1108_11950	CP032921	1234509	1234784	276	1	NA	hypothetical protein	NA	NA	?	406.731	267.477	92.3269	282.72	165.111	129.857	231.897	115.981	240.03	158.376	174.829	164.351	-0.404598	0.960404	NS	0.0205723	0.999125	NS	-0.618686	0.355218	NS
At1D1108_11960	CP032921	1234781	1235419	639	-1	NA	hypothetical protein	NA	NA	?	1550.23	998.973	322.83	781.111	395.856	322.178	606.681	259.76	558.79	296.367	359.409	324.31	-0.937284	0.493869	NS	-0.0751104	0.999125	NS	-1.54997	0.0117874	NS
At1D1108_11970	CP032921	1235721	1236128	408	1	NA	hypothetical protein	NA	NA	?	43.8229	42.8554	30.7756	23.4669	28.7149	28.7659	28.1088	35.4654	34.5643	12.5446	8.35836	4.39105	-0.517615	NA	NS	0.287569	NA	NS	-2.18192	2.34797e-05	Down
At1D1108_11980	CP032921	1236125	1236472	348	1	NA	hypothetical protein	K07484	COG3436	X	0	0	2.5123	1.11747	2.05107	0	0	2.87557	0	0	0	1.25458	0.212613	NA	NS	0.0338333	NA	NS	-1.11659	0.816959	NS
At1D1108_11990	CP032921	1236518	1238173	1656	1	NA	hypothetical protein	K07484	COG3436	X	12.3252	4.43331	28.8914	8.93976	17.4341	31.2315	4.6848	32.5898	9.6012	12.5446	4.17918	4.39105	0.305581	NA	NS	-0.243592	NA	NS	-1.13791	0.355571	NS
At1D1108_12000	CP032921	1238161	1239087	927	-1	NA	hypothetical protein	NA	NA	?	58.887	48.7665	146.969	43.5813	97.4257	138.898	32.7936	137.069	65.2882	73.6998	27.1647	23.8371	0.128892	NA	NS	-0.236454	NA	NS	-1.03626	0.235292	NS
At1D1108_12010	CP032921	1239062	1240777	1716	-1	NA	hypothetical protein	NA	NA	?	178.03	152.21	238.668	91.6325	142.549	199.717	77.2991	246.341	88.331	113.424	48.0606	61.4747	-0.391756	0.963102	NS	-0.0598771	0.999125	NS	-1.35159	0.0256959	NS
At1D1108_12020	CP032921	1241028	1241600	573	1	NA	hypothetical protein	NA	NA	?	424.534	430.031	156.39	174.325	112.809	81.3664	178.022	100.645	170.901	66.3821	109.355	75.9024	-1.45457	0.0328076	NS	0.281273	0.999125	NS	-2.00372	7.11703e-05	Down
At1D1108_12030	CP032921	1241612	1241944	333	1	NA	hypothetical protein	NA	NA	?	231.439	168.466	75.997	136.331	68.7107	74.7913	131.174	68.0552	115.214	46.5197	72.4391	65.2384	-0.761011	NA	NS	0.158297	0.999125	NS	-1.36352	0.0122571	NS
At1D1108_12040	CP032921	1241960	1242262	303	-1	NA	hypothetical protein	NA	NA	?	102.71	65.0219	86.6742	79.3404	66.6597	64.9287	63.2448	63.2626	71.0489	35.0205	41.0953	42.6559	-0.277638	NA	NS	-0.0942732	NA	NS	-1.10604	0.000510334	Down
At1D1108_12050	CP032921	1242259	1243134	876	-1	NA	hypothetical protein	NA	NA	?	24.6504	17.7333	146.341	20.1145	81.0171	101.913	37.4784	120.774	48.006	53.8374	18.8063	18.8188	0.0924827	NA	NS	0.0324139	NA	NS	-1.05716	0.349403	NS
At1D1108_12060	CP032921	1243987	1244667	681	-1	NA	hypothetical protein	K07506	COG2207	K	95.8625	66.4997	51.5021	59.2259	44.0979	48.4911	44.5056	46.0092	44.1655	41.8155	38.3092	27.6009	-0.480601	NA	NS	-0.167403	NA	NS	-0.971111	0.0181787	NS
At1D1108_12070	CP032921	1245055	1246287	1233	1	NA	hypothetical protein	NA	NA	?	557.372	403.432	136.292	372.117	221.515	181.636	276.403	132.276	289.956	114.47	157.416	151.805	-0.498446	0.892637	NS	-0.154748	0.999125	NS	-1.36961	0.0195381	NS
At1D1108_12080	CP032921	1246305	1248890	2586	1	NA	hypothetical protein	NA	NA	?	409.47	336.932	154.506	321.831	211.26	160.267	405.235	179.244	316.84	220.054	309.259	243.389	-0.374802	0.943744	NS	0.373599	0.999125	NS	-0.217374	0.724137	NS
At1D1108_12090	CP032921	1248890	1249549	660	1	NA	hypothetical protein	NA	NA	?	135.577	124.133	59.667	99.4548	46.149	61.6412	81.9839	69.0138	90.2513	75.2679	115.624	81.548	-0.614283	NA	NS	0.215775	NA	NS	-0.217904	0.70998	NS
At1D1108_12100	CP032921	1249599	1251089	1491	1	NA	hypothetical protein	NA	NA	?	261.568	255.654	87.3023	150.858	113.834	106.023	252.979	98.728	253.472	98.2664	183.884	163.096	-0.700264	0.711084	NS	0.699839	0.822275	NS	-0.43586	0.515724	NS
At1D1108_12110	CP032921	1251654	1251857	204	1	NA	hypothetical protein	NA	NA	?	724.447	741.841	226.735	544.208	416.367	286.837	416.947	250.175	460.858	110.811	125.375	114.795	-0.438471	0.892511	NS	-0.147804	0.999125	NS	-2.26748	2.75164e-06	Down
At1D1108_12120	CP032921	1251816	1252430	615	-1	NA	DNA invertase	NA	NA	?	520.396	585.197	211.033	405.642	351.758	250.674	346.675	254.968	389.809	145.831	151.147	149.296	-0.381604	0.885265	NS	-0.0264395	0.999125	NS	-1.55629	0.000198969	Down
At1D1108_12130	CP032921	1252727	1252993	267	1	NA	hypothetical protein	NA	NA	?	35.6061	16.2555	27.0072	39.1114	35.8937	26.3002	46.848	43.1336	42.2453	22.9985	47.364	39.5194	0.347873	NA	NS	0.38721	NA	NS	0.465112	0.427353	NS
At1D1108_12140	CP032921	1253040	1253402	363	1	NA	hypothetical protein	NA	NA	?	79.4289	79.7997	55.8986	100.572	86.1448	75.6132	145.229	113.106	124.816	62.7232	101.693	103.503	0.30003	NA	NS	0.540722	0.613235	NS	0.330336	0.425733	NS
At1D1108_12150	CP032921	1253569	1254114	546	-1	NA	hypothetical protein	NA	NA	?	161.597	202.455	112.425	198.91	163.06	147.939	178.022	170.617	197.785	74.2225	88.4593	85.9391	0.110107	0.999948	NS	0.0994338	0.999125	NS	-0.925583	0.00289895	NS
At1D1108_12160	CP032921	1254254	1254655	402	-1	NA	hypothetical protein	NA	NA	?	49.3007	56.1553	77.8812	44.6988	79.9916	87.9415	58.56	110.23	59.5274	57.4963	49.4536	43.2832	0.204422	NA	NS	0.125184	NA	NS	-0.300225	0.59338	NS
At1D1108_12170	CP032921	1254731	1256101	1371	-1	NA	hypothetical protein	NA	NA	?	265.676	218.71	142.573	188.852	140.498	137.254	159.283	182.12	172.822	90.426	112.141	92.8393	-0.418547	0.679357	NS	0.146596	0.999125	NS	-1.07725	0.000778239	Down
At1D1108_12180	CP032921	1256599	1260864	4266	1	NA	hypothetical protein	NA	NA	?	2413	2091.05	996.753	1262.74	931.184	753.666	1417.15	730.396	1294.24	568.168	878.324	772.824	-0.899561	0.212214	NS	0.222184	0.999125	NS	-1.30887	0.00273206	Down
At1D1108_12190	CP032921	1260986	1261942	957	1	NA	hypothetical protein	NA	NA	?	543.677	527.564	214.173	336.358	269.715	200.539	503.616	214.71	478.14	292.708	439.51	432.204	-0.669925	0.627229	NS	0.564817	0.87363	NS	-0.139587	0.824332	NS
At1D1108_12200	CP032921	1261950	1262501	552	-1	NA	hypothetical protein	NA	NA	?	390.297	232.01	145.713	229.081	128.192	120.817	250.637	107.355	255.392	174.057	206.869	196.97	-0.68162	0.647265	NS	0.352371	0.999125	NS	-0.406493	0.505329	NS
At1D1108_12210	CP032921	1262816	1263148	333	1	NA	hypothetical protein	NA	NA	?	15.0641	17.7333	44.5933	12.2922	24.6128	29.5878	11.712	50.8018	23.0429	20.385	12.5375	13.8004	-0.244472	NA	NS	0.404738	NA	NS	-0.756346	0.398931	NS
At1D1108_12220	CP032921	1263823	1265751	1929	1	parB	chromosome partitioning protein, ParB family	K03497	COG1475	D	46.5618	19.211	257.51	43.5813	125.115	208.758	72.6143	259.76	113.294	347.591	372.644	428.441	0.214292	0.999948	NS	0.244623	0.999125	NS	1.81824	0.0572289	NS
At1D1108_12230	CP032921	1266174	1266653	480	-1	NA	hypothetical protein	NA	NA	?	15.0641	13.2999	60.2951	14.5271	34.8681	47.6692	14.0544	69.9723	26.8834	12.022	10.448	3.76375	0.107222	NA	NS	0.217418	NA	NS	-1.78208	0.0761894	NS
At1D1108_12240	CP032921	1267062	1267394	333	1	NA	hypothetical protein	NA	NA	?	149.272	239.399	113.681	165.386	165.111	155.336	140.544	96.811	130.576	113.424	107.266	85.3118	-0.0369757	0.999948	NS	-0.414268	0.875989	NS	-0.702908	0.0652217	NS
At1D1108_12250	CP032921	1267558	1267815	258	1	NA	hypothetical protein	NA	NA	?	190.356	75.3663	50.874	188.852	88.1959	90.4071	126.49	77.6405	122.895	121.788	112.838	138.004	0.221712	NA	NS	-0.174184	0.999125	NS	0.244226	0.733044	NS
At1D1108_12260	CP032921	1268011	1268235	225	1	NA	hypothetical protein	NA	NA	?	597.086	682.73	229.875	779.994	442.005	313.137	538.752	217.585	359.085	533.67	976.535	940.939	0.0258446	0.999948	NS	-0.464399	0.999125	NS	0.701447	0.272844	NS
At1D1108_12270	CP032921	1268532	1268720	189	1	NA	hypothetical protein	NA	NA	?	31337.4	36031	15693.1	3026.11	3157.62	2591.4	2119.87	859.797	1862.63	1325.03	842.105	894.519	-3.24267	6.66894e-14	Down	-0.859275	0.345164	NS	-4.76155	2.47031e-32	Down
At1D1108_12280	CP032921	1268794	1269045	252	-1	NA	hypothetical protein	NA	NA	?	13370.1	14368.4	6110.53	2071.79	2151.57	1707.87	1817.7	1028.5	1926	5858.87	1944.02	1649.15	-2.51266	2.62249e-05	Down	-0.314334	0.999125	NS	-1.84022	0.000852091	Down
At1D1108_12290	CP032921	1269194	1269352	159	-1	NA	hypothetical protein	NA	NA	?	1233.89	1421.62	525.07	584.437	848.116	700.244	599.654	554.027	1019.65	6037.11	1744.81	1348.05	-0.575626	0.871216	NS	0.026642	0.999125	NS	1.52229	0.0169685	NS
At1D1108_12300	CP032921	1269687	1270121	435	1	NA	membrane protein	NA	NA	?	1159.94	979.762	381.241	860.452	742.486	488.198	1140.75	493.64	779.618	383.134	539.811	541.353	-0.268311	0.996778	NS	0.205166	0.999125	NS	-0.782187	0.150317	NS
At1D1108_12310	CP032921	1270490	1271155	666	-1	NA	dienelactone hydrolase	NA	NA	?	93.1236	66.4997	124.987	80.4578	96.4001	104.379	81.9839	136.11	90.2513	125.446	95.4246	87.1936	-0.0313694	NA	NS	0.151863	0.999125	NS	0.0995204	0.838602	NS
At1D1108_12320	CP032921	1271216	1271821	606	-1	linN	cholesterol transport system auxiliary component	K18480	NA	?	495.746	449.243	242.437	454.81	326.12	293.412	295.142	235.797	255.392	385.225	409.56	365.084	-0.139904	0.999948	NS	-0.453018	0.781997	NS	-0.0281992	0.949098	NS
At1D1108_12330	CP032921	1271837	1273207	1371	-1	linM	phospholipid/cholesterol/gamma-HCH transport system substrate-binding protein	K02067	COG1463	M	2213.05	2558.02	995.497	1852.76	1429.59	1056.94	1337.51	745.732	1059.97	1504.31	1397.24	1398.86	-0.40951	0.848327	NS	-0.466799	0.883024	NS	-0.422195	0.388467	NS
At1D1108_12340	CP032921	1273216	1274052	837	-1	linL	phospholipid/cholesterol/gamma-HCH transport system ATP-binding protein	K02065	COG1127	M	1316.06	1344.77	498.063	978.904	674.801	517.786	466.137	388.202	426.293	520.603	543.99	508.734	-0.539386	0.695068	NS	-0.762623	0.449145	NS	-1.00368	0.0211619	NS
At1D1108_12350	CP032921	1274063	1275223	1161	-1	linK	phospholipid/cholesterol/gamma-HCH transport system permease protein	K02066	COG0767	M	807.984	863.019	379.357	636.958	646.086	520.252	386.496	356.571	476.22	896.942	716.033	627.292	-0.182103	0.999948	NS	-0.565813	0.598125	NS	0.131509	0.771489	NS
At1D1108_12360	CP032921	1275367	1276350	984	1	NA	mandelate racemase/muconate lactonizing enzyme family protein	K19802	COG4948	MR	171.183	175.855	180.257	193.322	211.26	198.896	192.077	205.124	188.184	309.435	294.632	288.555	0.192017	0.820926	NS	-0.0372887	0.999125	NS	0.757137	1.19825e-05	NS
At1D1108_12370	CP032921	1276596	1277423	828	-1	NA	serine/threonine protein phosphatase	NA	NA	?	86.2762	88.6663	138.176	102.807	85.1193	117.529	81.9839	107.355	74.8894	1815.84	2423.23	1663.58	-0.0525394	0.999948	NS	-0.192308	0.999125	NS	4.21729	8.14923e-48	Up
At1D1108_12380	CP032921	1277662	1279977	2316	1	maeB	malate dehydrogenase	K00029	COG0280;COG0281	C	566.958	682.73	548.937	720.768	631.729	608.193	775.334	546.359	574.152	813.834	1255.84	1284.07	0.125532	0.999948	NS	-0.0521036	0.999125	NS	0.899969	0.000945501	NS
At1D1108_12390	CP032921	1280005	1281213	1209	1	NA	hypothetical protein	NA	NA	?	231.439	162.555	207.264	252.548	233.822	232.593	267.033	202.249	259.232	361.704	429.759	447.887	0.254033	0.820787	NS	0.00773738	0.999125	NS	1.03969	6.39712e-06	Up
At1D1108_12400	CP032921	1281283	1281999	717	-1	NA	nitroreductase	K04719	COG0778	C	91.7541	128.566	140.689	78.2229	134.345	156.98	114.778	172.534	168.981	107.152	108.659	89.7028	0.0320519	0.999948	NS	0.308742	0.999125	NS	-0.246923	0.589748	NS
At1D1108_12410	CP032921	1282412	1283242	831	-1	tolB	tolB protein	NA	NA	?	128.73	143.344	133.152	149.741	133.319	143.008	206.131	163.908	147.858	107.675	132.341	121.695	0.073832	0.999948	NS	0.271901	0.887984	NS	-0.164454	0.575123	NS
At1D1108_12420	CP032921	1283435	1283812	378	1	NA	glyoxalase	NA	NA	?	294.435	237.921	117.45	310.657	199.979	152.048	243.609	146.654	213.147	98.7891	145.575	163.723	0.0329301	0.999948	NS	-0.140098	0.999125	NS	-0.665687	0.203973	NS
At1D1108_12430	CP032921	1283961	1285640	1680	-1	nadE	NAD+ synthase	K01916	COG0171	H	1198.28	1361.03	607.976	1333.14	970.155	712.572	1063.45	611.539	860.268	893.806	1323.41	1375.02	-0.0694984	0.999948	NS	-0.252167	0.999125	NS	0.183108	0.728373	NS
At1D1108_12440	CP032921	1285878	1287812	1935	1	cgmA	cyclic beta-1,2-glucan modification protein	NA	NA	?	312.238	193.588	261.279	334.123	179.468	251.496	503.616	309.603	291.877	380.521	432.545	561.427	-0.00551768	0.999948	NS	0.526202	0.727857	NS	0.840232	0.0320296	NS
At1D1108_12450	CP032921	1287922	1288455	534	1	NA	membrane protein	NA	NA	?	76.69	75.3663	97.3515	119.569	113.834	109.31	173.337	133.235	136.337	130.673	208.262	212.652	0.443933	0.620415	NS	0.361613	0.875989	NS	1.12945	0.00026577	Up
At1D1108_12460	CP032921	1288998	1290401	1404	1	sthA	soluble pyridine nucleotide transhydrogenase	K00322	COG1249	C	653.234	771.397	387.522	559.852	524.048	454.501	702.719	489.806	535.747	401.429	410.256	414.64	-0.232385	0.949176	NS	0.164821	0.999125	NS	-0.558969	0.0944896	NS
At1D1108_12470	CP032921	1290603	1291253	651	-1	NA	hypothetical protein	NA	NA	?	545.047	570.42	289.542	317.361	350.732	319.712	386.496	323.023	476.22	102.971	118.41	104.758	-0.5029	0.499326	NS	0.260104	0.999125	NS	-2.10241	1.02765e-11	Down
At1D1108_12480	CP032921	1291748	1292074	327	-1	NA	hypothetical protein	NA	NA	?	364.277	116.744	51.5021	258.136	104.604	94.5165	107.75	85.3087	88.331	139.559	117.714	130.477	-0.216499	0.999948	NS	-0.70152	0.95349	NS	-0.452513	0.596875	NS
At1D1108_12490	CP032921	1292236	1293336	1101	1	NA	hypothetical protein	NA	NA	?	1542.02	1981.69	662.618	1306.32	870.678	589.29	543.436	525.271	608.716	188.17	198.511	205.125	-0.596899	0.647265	NS	-0.721537	0.564895	NS	-2.82124	2.11111e-11	Down
At1D1108_12500	CP032921	1293476	1294954	1479	-1	tig	trigger factor	K03545	COG0544	O	5812.01	5463.32	2023.65	5920.36	3529.89	2558.52	4626.24	1546.1	3078.15	2333.3	5198.2	5979.35	-0.147063	0.999948	NS	-0.376959	0.999125	NS	0.0230071	0.976654	NS
At1D1108_12540	CP032921	1297000	1298457	1458	1	gid	glucose inhibited division protein	K04094	COG1206	J	475.204	512.787	353.606	381.057	360.988	354.231	578.572	365.198	510.784	326.161	565.582	595.928	-0.288522	0.89862	NS	0.40304	0.843319	NS	0.151402	0.714997	NS
At1D1108_12550	CP032921	1298501	1299079	579	-1	NA	pilus assembly protein TadG	NA	NA	?	87.6457	70.933	62.8074	77.1054	76.915	68.2163	70.2719	98.728	109.454	60.1098	107.962	93.4666	0.0133646	NA	NS	0.337172	NA	NS	0.246083	0.580775	NS
At1D1108_12560	CP032921	1299076	1299609	534	-1	NA	pilus assembly protein TadE	NA	NA	?	67.1037	65.0219	52.7582	46.9337	55.3788	59.1756	65.5871	86.2672	69.1286	46.5197	80.101	68.3749	-0.179163	NA	NS	0.466263	NA	NS	0.0840306	0.856738	NS
At1D1108_12570	CP032921	1299596	1300855	1260	-1	NA	hypothetical protein	NA	NA	?	143.794	121.177	86.0461	117.334	94.3491	83.832	154.598	133.235	136.337	74.2225	107.962	86.5664	-0.237956	NA	NS	0.520129	0.598125	NS	-0.374057	0.323957	NS
At1D1108_12580	CP032921	1301417	1302544	1128	1	adhC	alcohol dehydrogenase class III	K00121	COG1062	R	899.738	1000.45	648.172	1086.18	888.112	743.804	969.753	552.11	856.427	885.966	1476.64	1520.56	0.0941857	0.999948	NS	-0.195565	0.999125	NS	0.609008	0.113564	NS
At1D1108_12590	CP032921	1302882	1303580	699	1	NA	hypothetical protein	NA	NA	?	58.887	57.6331	101.12	129.626	83.0682	111.776	86.6687	105.438	63.3679	173.534	280.702	303.61	0.555002	0.664048	NS	-0.332001	0.999125	NS	1.77846	9.21314e-06	Up
At1D1108_12600	CP032921	1303669	1303932	264	1	NA	acyl carrier protein	NA	NA	?	76.69	59.1109	67.832	291.66	118.962	89.5852	163.968	89.1428	107.533	311.003	566.975	632.311	1.29296	0.100111	NS	-0.478879	0.999125	NS	2.88993	1.19709e-08	Up
At1D1108_12610	CP032921	1303929	1305461	1533	1	fadD	long-chain acyl-CoA synthetase	NA	NA	?	93.1236	65.0219	185.91	288.307	238.949	209.58	166.31	231.963	188.184	350.727	541.204	579.618	1.07865	0.0894198	NS	-0.322989	0.999125	NS	2.07707	7.4656e-07	Up
At1D1108_12620	CP032921	1305445	1306722	1278	1	lysA	diaminopimelate decarboxylase	K01586	COG0019	E	94.493	104.922	179.001	174.325	153.83	166.02	96.0383	165.825	113.294	199.669	247.268	296.082	0.369102	0.848327	NS	-0.378599	0.954538	NS	0.957082	0.0116059	NS
At1D1108_12630	CP032921	1306837	1307994	1158	-1	pabB	para-aminobenzoate synthase component I	K01665	COG0147	EH	57.5175	84.233	131.267	84.9277	82.0427	128.214	84.3263	140.903	109.454	109.243	108.659	138.004	0.0986154	NA	NS	0.192204	0.999125	NS	0.364714	0.46519	NS
At1D1108_12640	CP032921	1308031	1309161	1131	-1	tgt	queuine tRNA-ribosyltransferase	K00773	COG0343	J	128.73	124.133	190.934	144.154	164.085	198.074	147.571	183.078	128.656	190.783	236.124	281.654	0.179745	0.993547	NS	-0.132521	0.999125	NS	0.661471	0.0518072	NS
At1D1108_12650	CP032921	1309161	1310243	1083	-1	queA	S-adenosylmethionine tRNA ribosyltransferase-isomerase	K07568	COG0809	J	225.962	208.366	239.296	222.376	193.826	209.58	224.87	197.456	157.46	290.618	470.158	563.309	-0.108679	0.999948	NS	-0.1117	0.999125	NS	0.971949	0.00181869	NS
At1D1108_12660	CP032921	1310438	1310947	510	-1	ppiB	peptidyl-prolyl cis-trans isomerase B (cyclophilin B)	K03768	COG0652	O	720.338	836.419	359.886	996.783	802.993	538.333	946.329	339.318	748.894	1250.81	2401.64	2486.59	0.288218	0.993547	NS	-0.203377	0.999125	NS	1.68117	0.00100725	Up
At1D1108_12670	CP032921	1310984	1311553	570	-1	ppiA	peptidyl-prolyl cis-trans isomerase A (cyclophilin A)	K03768	COG0652	O	436.859	422.643	238.668	658.19	449.184	361.628	587.942	273.18	414.772	874.466	1592.96	1731.33	0.422187	0.870766	NS	-0.207594	0.999125	NS	1.9379	8.74878e-06	Up
At1D1108_12680	CP032921	1311583	1312077	495	-1	coaD	phosphopantetheine adenylyltransferase	K00954	COG0669	H	803.875	730.019	261.907	771.054	548.66	412.585	484.876	286.599	378.287	388.884	716.729	735.187	-0.049933	0.999948	NS	-0.59395	0.860758	NS	0.0379593	0.954748	NS
At1D1108_12690	CP032921	1312496	1312675	180	1	NA	hypothetical protein	NA	NA	?	1547.49	2014.2	692.138	1715.32	1256.28	1029	4146.04	1200.07	2701.78	10479.5	5928.17	5512.02	-0.0878643	0.999948	NS	1.00776	0.437724	NS	2.36625	1.10231e-05	Up
At1D1108_12700	CP032921	1312717	1312851	135	1	NA	hypothetical protein	NA	NA	?	781.964	831.985	299.591	782.229	556.865	401.901	1780.22	512.811	1100.3	3831.34	2071.48	1886.27	-0.135029	0.999948	NS	0.961459	0.530539	NS	2.027	0.000386263	Up
At1D1108_12710	CP032921	1313122	1315014	1893	1	ppiD	peptidyl-prolyl cis-trans isomerase D	K03770	COG0760	O	1183.22	1293.05	710.352	1479.53	1122.96	882.702	1407.78	737.105	1027.33	1103.93	1982.32	2006.08	0.130188	0.999948	NS	-0.137505	0.999125	NS	0.677458	0.130031	NS
At1D1108_12720	CP032921	1315031	1316065	1035	1	trpD	anthranilate phosphoribosyltransferase	K00766	COG0547	E	798.398	797.997	435.255	767.702	582.503	491.486	688.665	392.995	602.955	399.861	661.704	656.148	-0.13983	0.999948	NS	-0.131845	0.999125	NS	-0.240208	0.619578	NS
At1D1108_12730	CP032921	1316085	1316900	816	1	trpC	indole-3-glycerol-phosphate synthase	K01609	COG0134	E	1025.73	1134.93	474.824	1113	770.176	562.168	681.638	412.166	620.238	420.246	771.755	770.942	-0.10678	0.999948	NS	-0.514622	0.886622	NS	-0.423625	0.437439	NS
At1D1108_12740	CP032921	1316908	1317399	492	1	moaC	molybdenum cofactor biosynthesis protein C	K03637	COG0315	H	343.735	409.343	211.661	461.515	311.762	273.687	274.061	202.249	307.238	221.099	370.554	402.094	0.121591	0.999948	NS	-0.421769	0.930288	NS	0.0467559	0.929085	NS
At1D1108_12750	CP032921	1317400	1318617	1218	1	moeA	molybdopterin biosynthesis protein	K03750	COG0303	H	250.612	342.843	234.272	378.822	354.835	324.644	339.648	284.682	293.797	421.291	629.663	623.529	0.359516	0.668809	NS	-0.208291	0.999125	NS	1.02149	0.000123984	Up
At1D1108_12760	CP032921	1319118	1320188	1071	1	dgcB	diguanylate cyclase	K13590	COG2199	T	823.048	784.697	396.315	828.045	566.094	439.707	925.247	461.05	794.979	462.061	1191.76	1080.2	-0.126899	0.999948	NS	0.248596	0.999125	NS	0.449481	0.449149	NS
At1D1108_12770	CP032921	1320285	1320893	609	-1	NA	pyridoxamine 5'-phosphate oxidase	K07006	COG3576	R	343.735	285.21	202.24	300.599	221.515	242.455	353.702	208	341.803	236.257	348.265	336.229	-0.116009	0.999948	NS	0.232992	0.999125	NS	0.152092	0.728768	NS
At1D1108_12780	CP032921	1320944	1322755	1812	-1	kefB	glutathione-regulated potassium-efflux system protein	K11747	COG0475;COG1226	P	405.361	505.398	367.423	388.879	377.396	359.163	346.675	367.115	361.005	369.544	454.834	433.459	-0.178332	0.900918	NS	-0.0638174	0.999125	NS	-0.0181514	0.946441	NS
At1D1108_12790	CP032921	1322978	1323346	369	-1	NA	hypothetical protein	NA	NA	?	195.833	195.066	115.566	210.084	168.187	141.364	145.229	142.82	155.539	120.22	194.332	171.251	0.0455221	0.999948	NS	-0.227136	0.999125	NS	-0.0511027	0.908426	NS
At1D1108_12800	CP032921	1323432	1324529	1098	1	moaA	molybdenum cofactor biosynthesis protein A	K03639	COG2896	H	1547.49	1188.13	643.148	1528.7	1133.21	991.191	2443.12	1107.1	2033.53	864.535	996.038	955.366	0.113785	0.999948	NS	0.610989	0.678915	NS	-0.261541	0.615777	NS
At1D1108_12810	CP032921	1324683	1325651	969	1	NA	membrane protein	NA	NA	?	254.72	277.821	177.117	216.789	151.779	170.952	145.229	197.456	147.858	176.148	238.213	275.381	-0.389613	0.750333	NS	-0.124769	0.999125	NS	-0.0349412	0.934227	NS
At1D1108_12820	CP032921	1325653	1326852	1200	1	NA	MFS permease	NA	NA	?	50.6702	45.8109	163.927	54.756	93.3235	146.295	70.2719	174.451	97.9323	137.468	117.017	164.978	0.162908	NA	NS	0.22819	0.999125	NS	0.670915	0.3669	NS
At1D1108_12830	CP032921	1326849	1327475	627	1	mobA	molybdopterin-guanine dinucleotide biosynthesis protein A	K03752	COG0746	H	76.69	57.6331	124.359	77.1054	95.3746	152.87	67.9295	133.235	72.9691	102.971	87.7628	116.676	0.318966	NA	NS	-0.229506	0.999125	NS	0.23364	0.694179	NS
At1D1108_12840	CP032921	1327472	1327987	516	1	mobB	molybdopterin-guanine dinucleotide biosynthesis protein B	K03753	COG1763	H	56.148	66.4997	109.913	81.5753	87.1703	103.557	65.5871	119.816	69.1286	73.6998	81.494	78.4116	0.208219	NA	NS	-0.071454	NA	NS	-0.0157647	0.976654	NS
At1D1108_12850	CP032921	1328178	1329650	1473	-1	NA	lipoprotein	NA	NA	?	754.575	942.818	464.147	2766.86	1528.04	1129.27	890.111	705.474	706.648	1815.84	3438.77	3591.25	1.32878	0.0234127	NS	-1.23686	0.0512249	NS	2.0346	3.34293e-06	Up
At1D1108_12860	CP032921	1330089	1330742	654	-1	pcm	protein-L-isoaspartate O-methyltransferase	K00573	COG2518	O	980.536	1154.14	443.42	1044.83	679.929	455.323	590.284	417.917	493.502	347.069	474.337	398.331	-0.240613	0.996778	NS	-0.539088	0.848861	NS	-1.07802	0.0195106	NS
At1D1108_12870	CP032921	1330739	1331509	771	-1	surE	stationary-phase survival protein	K03787	COG0496	L	1018.88	1177.78	456.61	977.786	677.878	447.926	552.806	384.368	487.741	358.045	557.921	541.981	-0.333687	0.949176	NS	-0.563533	0.824575	NS	-0.86227	0.0745016	NS
At1D1108_12880	CP032921	1331666	1332949	1284	-1	serS	seryl-tRNA synthetase	K01875	COG0172	J	498.485	582.242	376.844	633.605	484.052	429.023	524.697	369.991	447.416	474.083	797.527	758.397	0.0878608	0.999948	NS	-0.208021	0.999125	NS	0.480504	0.186087	NS
At1D1108_12890	CP032921	1333054	1333857	804	-1	tatC	sec-independent protein translocase protein TatC	K03118	COG0805	U	358.8	404.909	260.651	479.395	431.75	377.244	831.551	367.115	551.109	578.099	909.668	870.055	0.333827	0.889591	NS	0.436503	0.87363	NS	1.20591	0.00127971	Up
At1D1108_12900	CP032921	1333854	1334582	729	-1	tatB	sec-independent protein translocase protein TatB	K03117	COG1826	U	1195.54	991.585	475.452	1320.85	1110.65	869.552	1766.17	683.428	1468.98	938.235	1392.36	1442.15	0.311451	0.965333	NS	0.245814	0.999125	NS	0.504249	0.358268	NS
At1D1108_12910	CP032921	1334637	1334843	207	-1	tatA	sec-independent protein translocase protein TatA	K03116	COG1826	U	1751.54	1359.55	493.666	1383.43	1137.32	944.343	1581.12	757.234	1739.74	444.29	675.634	573.345	-0.0559142	0.999948	NS	0.233946	0.999125	NS	-1.08905	0.0415682	NS
At1D1108_12920	CP032921	1334974	1335753	780	-1	scpB	segregation and condensation protein B	K06024	COG1386	K	239.656	212.799	204.752	182.148	210.234	224.374	257.664	243.465	343.723	221.622	237.517	235.862	-0.0858732	0.999948	NS	0.445836	0.367168	NS	0.0836815	0.770626	NS
At1D1108_12930	CP032921	1335710	1336558	849	-1	scpA	segregation and condensation protein A	K05896	COG1354	L	347.844	437.42	293.939	419.051	357.911	363.272	353.702	343.152	433.974	320.934	435.331	389.549	0.0846814	0.999948	NS	-0.0135103	0.999125	NS	0.0914172	0.773511	NS
At1D1108_12940	CP032921	1336617	1337633	1017	-1	NA	glycosyl hydrolase	K01207	COG1472	G	304.021	382.743	234.9	633.605	419.443	429.845	311.539	291.391	337.962	388.361	682.599	626.665	0.690207	0.226849	NS	-0.657055	0.358136	NS	0.885475	0.0102444	NS
At1D1108_12950	CP032921	1337876	1340884	3009	-1	NA	sporulation protein	NA	NA	?	2664.98	3097.41	1240.45	6292.47	4459.02	3146.99	3387.11	2171.06	2876.52	4574.09	7532.28	7583.34	0.98955	0.150114	NS	-0.720908	0.549189	NS	1.49213	0.000647452	Up
At1D1108_12960	CP032921	1340951	1342708	1758	-1	argS	arginyl-tRNA synthetase	K01887	COG0018	J	1369.46	1488.12	607.348	1480.65	1078.86	742.982	1056.42	570.322	796.9	998.867	1880.63	1975.97	-0.0683533	0.999948	NS	-0.447955	0.983038	NS	0.487919	0.384591	NS
At1D1108_12970	CP032921	1342785	1344002	1218	-1	dgt	dGTPase	K01129	COG0232	F	334.149	328.065	220.454	431.343	274.843	284.371	276.403	256.885	259.232	351.773	527.273	480.506	0.170791	0.996778	NS	-0.321735	0.94953	NS	0.628411	0.0589328	NS
At1D1108_12980	CP032921	1344232	1344564	333	1	NA	heme biosynthesis protein HemY	NA	NA	?	1161.31	1223.59	596.042	1100.71	1136.29	970.643	2124.56	898.138	1847.27	821.674	1152.76	1043.19	0.107303	0.999948	NS	0.600731	0.67364	NS	0.0191535	0.972023	NS
At1D1108_12990	CP032921	1344787	1345584	798	1	xthA	exodeoxyribonuclease III	K01142	COG0708	L	623.106	558.598	272.584	610.139	413.29	309.85	531.724	301.935	437.815	314.139	392.146	390.803	-0.122979	0.999948	NS	-0.0717355	0.999125	NS	-0.403503	0.420995	NS
At1D1108_13000	CP032921	1345705	1346499	795	-1	exoR	exopolysaccharide production negative regulator	K25885	NA	?	1721.42	676.819	266.931	1406.89	847.091	763.529	993.177	473.511	915.955	1091.91	1182.71	1199.38	0.180201	0.999948	NS	-0.34201	0.999125	NS	0.383616	0.615777	NS
At1D1108_13010	CP032921	1347064	1348341	1278	-1	fadL	long-chain fatty acid transport protein	K06076	COG2067	I	2949.83	3342.72	1477.86	1850.53	2166.95	1410.35	2272.13	1707.13	2463.67	1221.53	2293.67	2694.85	-0.517091	0.736253	NS	0.246972	0.999125	NS	-0.322853	0.531813	NS
At1D1108_13020	CP032921	1348791	1351634	2844	-1	valS	valyl-tRNA synthetase	K01873	COG0525	J	2852.59	3016.13	1524.96	2985.88	2715.61	2203.47	4958.86	2369.47	4272.53	1996.17	2976.97	2903.11	0.0970597	0.999948	NS	0.552793	0.722863	NS	0.091833	0.856895	NS
At1D1108_13030	CP032921	1351829	1352788	960	-1	NA	hypothetical protein	K09991	COG3827	D	2137.73	2193.01	857.949	1367.78	1030.66	761.885	1370.3	677.677	992.764	722.885	922.206	915.22	-0.714634	0.471207	NS	-0.05728	0.999125	NS	-1.01816	0.0288068	NS
At1D1108_13040	CP032921	1353144	1353815	672	-1	pcm	protein-L-isoaspartate O-methyltransferase	K00573	COG2518	O	506.702	666.475	273.212	545.325	468.669	346.013	292.8	247.299	336.042	274.937	429.062	398.331	-0.0854971	0.999948	NS	-0.636308	0.577297	NS	-0.388315	0.405613	NS
At1D1108_13050	CP032921	1354374	1354526	153	-1	NA	hypothetical protein	NA	NA	?	121.882	288.165	131.267	75.9879	106.655	99.4478	89.0111	110.23	174.742	707.204	258.413	185.051	-0.936028	0.497527	NS	0.406143	0.999125	NS	1.09219	0.0898594	NS
At1D1108_13060	CP032921	1355034	1355138	105	1	NA	hypothetical protein	NA	NA	?	212.267	177.333	109.913	191.087	100.502	90.4071	227.213	83.3916	138.257	153.672	121.196	202.615	-0.384466	0.949176	NS	0.221436	0.999125	NS	-0.0596047	0.928983	NS
At1D1108_13070	CP032921	1355225	1355506	282	1	NA	hypothetical protein	NA	NA	?	241.026	273.388	168.324	232.434	241	212.868	283.43	195.539	307.238	1392.46	665.883	554.526	0.0117487	0.999948	NS	0.191302	0.999125	NS	1.94125	1.64586e-06	Up
At1D1108_13080	CP032921	1355590	1355835	246	1	NA	hypothetical protein	NA	NA	?	217.745	257.132	162.671	220.142	238.949	173.417	182.707	149.53	159.38	406.656	268.164	251.544	-0.00531709	0.999948	NS	-0.368119	0.887984	NS	0.547948	0.11586	NS
At1D1108_13090	CP032921	1355920	1356027	108	1	NA	hypothetical protein	NA	NA	?	113.666	143.344	65.9478	105.042	90.2469	57.5318	96.0383	55.5944	44.1655	150.536	165.078	181.288	-0.344478	NA	NS	-0.383726	0.999125	NS	0.63451	0.1995	NS
At1D1108_13100	CP032921	1356155	1356244	90	1	NA	hypothetical protein	NA	NA	?	801.137	2074.79	493.038	412.346	627.626	452.857	323.251	360.405	397.49	1774.02	563.493	400.84	-1.17336	0.354724	NS	-0.465243	0.999125	NS	-0.297816	0.717965	NS
At1D1108_13110	CP032921	1356345	1356944	600	-1	wrbA	TrpR binding protein WrbA	K03809	COG0655	C	645.018	956.118	377.472	527.446	479.95	369.025	737.855	362.322	570.311	1673.66	911.061	748.36	-0.521901	0.798193	NS	0.276597	0.999125	NS	0.7547	0.149869	NS
At1D1108_13120	CP032921	1357222	1358013	792	1	NA	molybdenum cofactor biosynthesis protein	NA	NA	?	279.371	271.91	260.651	423.521	303.558	293.412	609.024	321.106	470.459	489.764	577.423	578.991	0.329401	0.804855	NS	0.449524	0.655863	NS	1.02039	0.000666235	Up
At1D1108_13130	CP032921	1358100	1358945	846	1	NA	universal stress protein	NA	NA	?	1162.68	2147.2	945.251	964.376	1253.2	880.236	1353.91	798.451	1035.01	535.761	594.837	572.091	-0.45678	0.735704	NS	0.0392223	0.999125	NS	-1.32017	0.00036686	Down
At1D1108_13140	CP032921	1358987	1359556	570	1	gpt	xanthine-guanine phosphoribosyltransferase	K00769	COG0503	F	475.204	830.508	410.132	468.22	502.511	364.094	524.697	340.276	397.49	395.156	477.123	531.944	-0.359779	0.833506	NS	-0.0843761	0.999125	NS	-0.286272	0.501575	NS
At1D1108_13150	CP032921	1360234	1364052	3819	1	nrdE	ribonucleoside-diphosphate reductase 2 alpha chain	K00525	COG0209	F	24282	23670.9	11341.1	24559.8	18993.9	12902.7	21978.7	11620.2	14728.2	5342.45	9360.67	9826.54	-0.0706964	0.999948	NS	-0.224395	0.999125	NS	-1.27331	0.00481193	Down
At1D1108_13160	CP032921	1364262	1365614	1353	1	NA	hypothetical protein	NA	NA	?	3649.62	2759	1166.96	3247.37	1946.46	1565.69	3021.69	1195.28	2288.93	980.573	1773.37	1716.27	-0.16409	0.999948	NS	-0.0558536	0.999125	NS	-0.760629	0.206606	NS
At1D1108_13170	CP032921	1365715	1367040	1326	-1	mntH	manganese transport protein	K03322	COG1914	P	1985.72	1890.07	958.441	2285.23	1868.52	1567.33	3581.53	1417.66	2636.49	1110.72	2189.19	1461.59	0.243692	0.997399	NS	0.415627	0.999125	NS	-0.0212076	0.972165	NS
At1D1108_13180	CP032921	1367439	1367663	225	1	NA	hypothetical protein	NA	NA	?	57.5175	110.833	102.376	65.9307	124.09	132.323	91.3535	100.645	161.3	531.057	208.262	139.886	0.251582	0.999948	NS	0.129331	0.999125	NS	1.6982	0.00419958	Up
At1D1108_13190	CP032921	1367686	1369419	1734	-1	NA	ABC transporter, nucleotide binding/ATPase protein	K06147	COG1132;COG2274;COG5265	OV	331.41	307.376	322.202	216.789	291.251	290.125	227.213	291.391	316.84	519.035	391.45	356.929	-0.266528	0.836741	NS	0.0691604	0.999125	NS	0.399863	0.164069	NS
At1D1108_13200	CP032921	1369649	1370887	1239	1	NA	permease	NA	NA	?	1832.34	1492.55	886.212	1633.74	1296.27	1102.14	2913.94	1227.87	2425.26	1641.78	1808.89	1849.89	-0.0618114	0.999948	NS	0.702563	0.485305	NS	0.332974	0.493393	NS
At1D1108_13210	CP032921	1371042	1371497	456	-1	NA	acetyltransferase	K03829	COG0454	KR	279.371	215.755	162.671	185.5	175.366	186.567	203.789	176.369	226.588	134.855	132.341	141.141	-0.254425	0.873135	NS	0.141135	0.999125	NS	-0.67747	0.0159207	NS
At1D1108_13220	CP032921	1371605	1372039	435	1	NA	hypothetical protein	NA	NA	?	97.232	99.0107	108.657	162.033	104.604	133.967	133.517	134.193	117.135	177.716	205.476	168.742	0.386021	0.600489	NS	-0.0534836	0.999125	NS	0.84915	0.00142946	NS
At1D1108_13230	CP032921	1372043	1373179	1137	-1	NA	hypothetical protein	NA	NA	?	145.163	178.81	190.306	312.892	251.256	258.893	175.68	224.295	205.466	302.117	341.996	383.276	0.67041	0.0377786	NS	-0.430871	0.474064	NS	0.991133	1.97532e-05	NS
At1D1108_13240	CP032921	1373307	1373918	612	-1	NA	flavin reductase	NA	NA	?	99.9709	62.0664	136.292	59.2259	109.732	129.857	163.968	159.115	138.257	103.493	123.286	117.931	-0.00825969	NA	NS	0.621928	0.649543	NS	0.192263	0.711323	NS
At1D1108_13250	CP032921	1373918	1374499	582	-1	NA	nitroreductase family protein	NA	NA	?	76.69	70.933	136.292	63.6958	91.2725	144.651	128.832	168.7	168.981	115.515	119.803	119.813	0.0659512	NA	NS	0.63746	0.636905	NS	0.305031	0.552835	NS
At1D1108_13260	CP032921	1374610	1375590	981	1	NA	hypothetical protein	NA	NA	?	330.041	181.766	178.373	440.283	326.12	276.153	484.876	252.092	347.563	737.521	867.18	934.666	0.597636	0.49603	NS	0.0510747	0.999125	NS	1.883	2.94332e-07	Up
At1D1108_13270	CP032921	1375648	1377651	2004	-1	thrS	threonyl-tRNA synthetase	K01868	COG0441	J	1091.46	1316.69	717.26	936.44	822.478	754.488	1058.76	571.281	900.593	594.825	1068.48	1143.55	-0.313181	0.92755	NS	0.00723626	0.999125	NS	-0.153952	0.752105	NS
At1D1108_13280	CP032921	1377784	1378305	522	-1	NA	hypothetical protein	NA	NA	?	173.922	155.166	128.127	177.678	205.107	183.28	260.006	190.746	272.674	140.082	149.754	153.687	0.318647	0.718564	NS	0.340805	0.768668	NS	-0.0338677	0.918251	NS
At1D1108_13290	CP032921	1378302	1378661	360	-1	NA	membrane protein	K08998	COG0759	M	199.942	205.41	162.671	207.849	257.409	211.224	344.333	225.253	359.085	130.151	158.112	124.831	0.258234	0.885265	NS	0.446566	0.594096	NS	-0.454301	0.148679	NS
At1D1108_13300	CP032921	1378665	1379114	450	-1	nifU	nitrogen fixation protein NifU	NA	NA	?	818.94	913.263	423.95	572.145	728.129	531.758	810.47	493.64	962.04	317.275	323.19	301.728	-0.232437	0.975842	NS	0.304128	0.999125	NS	-1.1916	0.00177116	Down
At1D1108_13310	CP032921	1379395	1380021	627	1	folE	GTP cyclohydrolase I	K01495	COG0302	H	2608.83	2856.53	1234.79	2489.72	2617.16	2046.49	4799.57	2102.04	4153.48	1816.36	2724.13	2719.31	0.0951178	0.999948	NS	0.627399	0.677106	NS	0.116422	0.833226	NS
At1D1108_13320	CP032921	1380049	1380501	453	1	hisI	phosphoribosyl c-AMP cyclohydrolase	K01496	COG0139	E	464.248	373.876	221.71	417.934	350.732	298.343	761.279	308.645	512.704	350.205	532.149	562.054	0.0127416	0.999948	NS	0.564348	0.795761	NS	0.449927	0.379385	NS
At1D1108_13330	CP032921	1380600	1381526	927	1	NA	patatin	K07001	COG1752	R	601.195	734.452	329.111	603.434	512.767	364.916	719.116	413.124	581.833	513.808	693.744	677.476	-0.166064	0.999948	NS	0.207941	0.999125	NS	0.182429	0.711323	NS
At1D1108_13340	CP032921	1381663	1382097	435	-1	NA	inosine-5-monophosphate dehydrogenase	NA	NA	?	3207.28	3704.77	1339.05	3265.25	2114.65	1508.98	2691.42	1409.99	2555.84	989.459	1108.18	1238.9	-0.259914	0.993547	NS	-0.0499267	0.999125	NS	-1.30568	0.00634797	Down
At1D1108_13350	CP032921	1382252	1383025	774	-1	NA	membrane protein	NA	NA	?	127.36	146.299	151.994	162.033	162.034	174.239	194.419	179.244	193.944	138.514	206.173	213.907	0.223936	0.913191	NS	0.18299	0.999125	NS	0.385315	0.187198	NS
At1D1108_13360	CP032921	1383386	1383943	558	1	NA	hypothetical protein	NA	NA	?	24.6504	13.2999	67.832	17.8795	54.3533	50.1348	25.7664	90.1013	32.6441	42.3382	32.7369	25.0917	0.185186	NA	NS	0.302413	NA	NS	-0.10568	0.918251	NS
At1D1108_13370	CP032921	1384127	1384744	618	1	NA	pilus assembly protein PilZ	NA	NA	?	145.163	193.588	152.622	311.774	197.928	195.608	189.734	184.037	174.742	433.313	479.213	531.944	0.522928	0.324326	NS	-0.360142	0.822275	NS	1.5599	4.45543e-09	Up
At1D1108_13380	CP032921	1385499	1386107	609	1	NA	hypothetical protein	NA	NA	?	90.3846	94.5774	104.26	442.518	228.694	210.402	248.294	153.364	149.779	388.884	447.869	421.54	1.60211	0.00019098	Up	-0.684324	0.455917	NS	2.11735	6.20869e-09	Up
At1D1108_13390	CP032921	1386193	1386630	438	-1	NA	hypothetical protein	NA	NA	?	182.139	192.11	128.127	174.325	152.804	170.13	288.115	202.249	303.398	154.195	203.387	189.442	-0.00331124	0.999948	NS	0.664556	0.195229	NS	0.132865	0.718516	NS
At1D1108_13400	CP032921	1386696	1388099	1404	-1	sdaA	L-serine dehydratase	K01752	COG1760	E	657.343	713.764	420.181	457.045	418.418	368.203	522.355	426.543	510.784	372.68	386.574	400.84	-0.522267	0.250352	NS	0.228273	0.999125	NS	-0.621791	0.0222766	NS
At1D1108_13410	CP032921	1388277	1388378	102	-1	NA	hypothetical protein	NA	NA	?	1450.26	3568.82	919.5	1163.29	1722.9	895.03	939.302	723.686	1198.23	373.203	905.489	733.305	-0.650715	0.766123	NS	-0.402749	0.999125	NS	-1.56111	0.00625536	Down
At1D1108_13420	CP032921	1388755	1389105	351	1	NA	hypothetical protein	NA	NA	?	238.287	226.099	107.401	215.672	156.907	116.707	166.31	128.442	163.22	100.357	167.167	176.896	-0.219008	0.999948	NS	-0.0984288	0.999125	NS	-0.356671	0.500399	NS
At1D1108_13430	CP032921	1389107	1389874	768	-1	NA	periplasmic protein	NA	NA	?	251.981	514.264	221.082	267.075	310.737	242.455	222.528	213.751	255.392	1011.93	409.56	358.184	-0.264468	0.997399	NS	-0.246578	0.999125	NS	0.853817	0.112709	NS
At1D1108_13440	CP032921	1390009	1390170	162	-1	NA	entericidin	NA	NA	?	1487.24	4793.89	1412.54	1225.86	2363.85	1626.51	1562.38	1211.58	2523.2	7684.64	3075.88	2041.84	-0.560306	0.900918	NS	0.021901	0.999125	NS	0.735058	0.328831	NS
At1D1108_13450	CP032921	1390363	1391139	777	1	NA	formyl transferase	NA	NA	?	95.8625	50.2442	148.225	113.982	109.732	127.392	124.147	148.571	84.4906	140.605	177.615	201.361	0.236317	0.997399	NS	0.0321849	0.999125	NS	0.800404	0.0911565	NS
At1D1108_13460	CP032921	1391272	1392165	894	1	metF	methylenetetrahydrofolate reductase	K00297	COG0685	E	2161.01	1609.29	820.893	1745.49	1112.7	979.684	2042.57	856.921	2208.28	605.802	628.967	581.5	-0.257944	0.996778	NS	0.411387	0.999125	NS	-1.33705	0.00598754	Down
At1D1108_13470	CP032921	1392230	1393126	897	-1	NA	LysR family transcriptional regulator	NA	NA	?	349.213	276.343	195.959	452.575	308.686	259.715	723.801	266.47	353.324	321.979	338.514	418.404	0.315893	0.960404	NS	0.390993	0.999125	NS	0.396398	0.460632	NS
At1D1108_13480	CP032921	1393408	1393626	219	1	NA	hypothetical protein	NA	NA	?	182.139	134.477	101.12	64.8132	84.0937	69.0381	86.6687	93.9354	82.5703	63.2459	67.5634	79.0388	-0.926659	NA	NS	0.278178	NA	NS	-0.982092	0.00299027	NS
At1D1108_13490	CP032921	1393899	1394936	1038	1	NA	AraC family transcriptional regulator	NA	NA	?	1336.6	1730.47	738.615	1351.02	938.363	800.514	1428.86	770.654	1269.28	613.12	729.267	721.386	-0.299519	0.949176	NS	0.165343	0.999125	NS	-0.881534	0.0374733	NS
At1D1108_13500	CP032921	1395098	1396573	1476	-1	NA	hypothetical protein	NA	NA	?	305.39	292.599	332.879	307.304	328.171	291.768	367.757	314.396	387.889	290.095	233.338	233.353	-0.0103625	0.999948	NS	0.200152	0.968827	NS	-0.300927	0.185364	NS
At1D1108_13510	CP032921	1396932	1397270	339	1	glnB	nitrogen regulatory protein PII	K04751	COG0347	ET	1989.83	1593.04	641.264	2467.37	1394.73	1114.47	2928	919.225	2018.17	3321.72	4117.19	4028.47	0.237147	0.999948	NS	0.236226	0.999125	NS	1.44163	0.010471	NS
At1D1108_13520	CP032921	1397345	1398754	1410	1	glnA	glutamine synthetase	K01915	COG0174	E	3163.46	3125.49	1366.69	4638.62	2879.7	2163.2	6504.84	2031.11	4032.5	6705.64	8741.45	8465.31	0.339069	0.965413	NS	0.37605	0.999125	NS	1.64362	0.00145009	Up
At1D1108_13530	CP032921	1398853	1399776	924	1	NA	membrane protein	NA	NA	?	90.3846	76.8441	153.878	99.4548	91.2725	110.132	119.462	165.825	107.533	126.492	108.659	101.621	-0.113223	NA	NS	0.397179	0.917786	NS	0.0490677	0.91809	NS
At1D1108_13540	CP032921	1399866	1400195	330	1	NA	DNA-binding protein	K11940	COG3785	O	7326.63	5349.53	2788.65	4338.02	3800.63	3045.08	8662.19	3122.87	7081.85	1364.23	1439.03	1317.94	-0.467374	0.833506	NS	0.754099	0.549189	NS	-1.90759	2.0671e-05	Down
At1D1108_13550	CP032921	1400322	1400975	654	-1	NA	invasion protein B	NA	NA	?	2006.26	2198.92	746.152	2316.51	1583.42	1121.05	2119.87	774.488	1292.32	2058.89	3195.68	3219.26	0.0207799	0.999948	NS	-0.263381	0.999125	NS	0.775969	0.190932	NS
At1D1108_13560	CP032921	1401298	1403145	1848	1	NA	peptide/nickel transport system substrate-binding protein	K02035	COG0747	E	676.515	599.975	486.129	767.702	585.58	533.402	817.497	491.723	562.63	685.251	945.191	912.083	0.0994433	0.999948	NS	-0.015535	0.999125	NS	0.530299	0.107159	NS
At1D1108_13570	CP032921	1403185	1403853	669	1	NA	polyketide biosynthesis associated protein	NA	NA	?	432.751	523.131	265.675	498.392	415.341	394.504	557.491	301.935	455.097	416.587	511.95	566.445	0.103217	0.999948	NS	0.0010902	0.999125	NS	0.295964	0.49011	NS
At1D1108_13580	CP032921	1403905	1404837	933	1	NA	transporter	NA	NA	?	434.12	409.343	295.823	377.705	308.686	313.959	337.305	279.889	393.649	1320.32	1037.13	1358.09	-0.182848	0.963102	NS	0.0100604	0.999125	NS	1.71129	3.2604e-12	Up
At1D1108_13590	CP032921	1404895	1405239	345	-1	NA	hypothetical protein	NA	NA	?	298.543	192.11	113.053	400.054	216.388	239.99	231.897	219.502	322.6	3535.5	2529.8	3520.36	0.510818	0.749416	NS	-0.146722	0.999125	NS	3.99646	2.17821e-24	Up
At1D1108_13600	CP032921	1405612	1409109	3498	-1	mfd	transcription-repair coupling factor	K03723	COG1197	KL	912.063	1115.72	761.226	636.958	582.503	639.425	426.316	493.64	476.22	481.401	580.906	548.881	-0.581959	0.0429081	NS	-0.409573	0.389726	NS	-0.788982	0.00015648	NS
At1D1108_13610	CP032921	1409113	1409424	312	-1	NA	hypothetical protein	K09159	COG2938	O	251.981	249.743	110.541	120.687	112.809	96.1603	105.408	89.1428	96.012	68.9955	145.575	154.941	-0.886913	0.273529	NS	-0.185331	0.999125	NS	-0.722979	0.14791	NS
At1D1108_13620	CP032921	1409612	1411717	2106	1	recG	ATP-dependent DNA helicase	K03655	COG1200	L	351.952	316.243	425.834	280.485	317.915	364.094	313.881	419.834	418.612	378.43	371.25	380.139	-0.189016	0.925224	NS	0.264322	0.876486	NS	0.0403399	0.892931	NS
At1D1108_13630	CP032921	1411730	1412002	273	1	NA	hypothetical protein	NA	NA	?	110.927	70.933	75.3689	54.756	73.8384	88.7633	114.778	84.3502	99.8525	85.7217	104.48	104.131	-0.229879	NA	NS	0.438533	NA	NS	0.199403	0.63237	NS
At1D1108_13640	CP032921	1412057	1412314	258	1	NA	hypothetical protein	NA	NA	?	332.78	319.199	131.896	238.021	168.187	158.623	252.979	139.945	224.668	118.129	140.699	157.45	-0.467377	0.814229	NS	0.121582	0.999125	NS	-0.906863	0.0521574	NS
At1D1108_13650	CP032921	1412311	1412694	384	1	NA	twitching motility protein PilT	K19686	COG3742	S	347.844	347.276	153.878	312.892	236.898	225.196	374.784	215.668	376.367	212.214	260.502	256.563	-0.125765	0.999948	NS	0.313758	0.999125	NS	-0.212945	0.672933	NS
At1D1108_13660	CP032921	1412698	1413366	669	-1	NA	membrane protein	NA	NA	?	160.227	186.199	124.987	235.786	182.545	186.567	290.457	189.788	299.557	548.306	545.383	540.726	0.369462	0.701595	NS	0.355442	0.826605	NS	1.80509	1.40945e-11	Up
At1D1108_13670	CP032921	1413380	1413883	504	-1	NA	acetyltransferase	K03824	COG3153	R	146.533	172.899	109.913	196.675	136.396	130.679	175.68	125.567	165.141	239.394	288.363	286.045	0.119985	0.999948	NS	-0.00156676	0.999125	NS	0.933937	0.00277996	NS
At1D1108_13680	CP032921	1413880	1415706	1827	-1	glmS	glucosamine--fructose-6-phosphate aminotransferase	K00820	COG0449	M	538.199	561.553	391.29	933.087	587.631	541.621	637.132	397.788	656.722	428.086	836.533	801.68	0.469256	0.749416	NS	-0.288537	0.999125	NS	0.472195	0.298726	NS
At1D1108_13690	CP032921	1415909	1417270	1362	-1	glmU	UDP-N-acetylglucosamine pyrophosphorylase	K04042	COG1207	M	275.262	288.165	255.626	356.473	290.226	302.453	248.294	245.382	295.717	243.575	332.941	358.184	0.214591	0.890444	NS	-0.267341	0.906215	NS	0.19205	0.509163	NS
At1D1108_13700	CP032921	1417477	1418226	750	-1	NA	GntR family transcriptional regulator	NA	NA	?	283.479	263.043	176.489	200.027	199.979	153.692	192.077	162.949	234.269	149.49	220.103	202.615	-0.379335	0.750578	NS	0.0852038	0.999125	NS	-0.331504	0.372692	NS
At1D1108_13710	CP032921	1418447	1419520	1074	-1	NA	simple sugar transport system substrate-binding protein	K07335	COG1744	M	1164.04	1550.18	687.113	1668.38	1170.13	939.412	2016.8	862.672	1516.99	1477.13	2421.83	2217.48	0.152455	0.999948	NS	0.217428	0.999125	NS	0.84774	0.0801353	NS
At1D1108_13720	CP032921	1419558	1420478	921	-1	NA	simple sugar transport system permease protein	K23536	NA	?	225.962	280.777	216.686	321.831	251.256	272.865	407.577	261.677	324.521	540.465	843.498	735.187	0.228868	0.938066	NS	0.224146	0.999125	NS	1.55383	2.20625e-08	Up
At1D1108_13730	CP032921	1420478	1421569	1092	-1	NA	simple sugar transport system permease protein	K23535	NA	?	212.267	198.021	201.612	222.376	245.102	218.621	255.321	219.502	218.907	428.609	576.727	521.28	0.165116	0.943744	NS	0.00978686	0.999125	NS	1.31843	2.54556e-11	Up
At1D1108_13740	CP032921	1421559	1423127	1569	-1	NA	simple sugar transport system ATP-binding protein	K23537	NA	?	510.81	508.353	371.192	484.982	472.771	407.654	452.083	379.576	462.778	603.711	817.03	715.741	-0.0218447	0.999948	NS	-0.0807113	0.999125	NS	0.624391	0.0100338	NS
At1D1108_13750	CP032921	1423328	1424080	753	-1	pcs	phosphatidylcholine synthase	K01004	COG1183	I	475.204	604.409	226.107	491.687	353.809	282.728	334.963	301.935	401.33	629.846	577.423	465.451	-0.207165	0.999948	NS	-0.120463	0.999125	NS	0.362147	0.458891	NS
At1D1108_13760	CP032921	1424263	1425471	1209	1	ubiH	2-octaprenyl-6-methoxyphenol hydroxylase	K03185	COG0654	CH	912.063	907.352	574.688	933.087	766.073	640.247	946.329	567.447	979.323	738.043	786.382	748.36	-0.0315715	0.999948	NS	0.0887086	0.999125	NS	-0.0727228	0.860561	NS
At1D1108_13770	CP032921	1425455	1426393	939	-1	NA	malonate transporter	K13936	COG0679	R	486.16	400.476	306.5	407.876	306.634	303.275	327.936	288.516	362.925	221.622	238.91	217.043	-0.225385	0.909599	NS	-0.0582519	0.999125	NS	-0.811239	0.00228363	NS
At1D1108_13780	CP032921	1426429	1427190	762	-1	ccdA	cytochrome c-type biogenesis protein	K06196	COG0785	CO	247.873	208.366	183.398	210.084	196.902	193.964	248.294	199.373	192.024	166.739	239.606	244.017	-0.084806	0.999948	NS	0.0839859	0.999125	NS	0.0280059	0.935502	NS
At1D1108_13790	CP032921	1427903	1428484	582	1	NA	hypothetical protein	NA	NA	?	191.725	164.033	141.945	119.569	109.732	117.529	138.201	152.405	165.141	77.3586	82.8871	92.212	-0.511102	0.210863	NS	0.397006	0.595914	NS	-0.970657	4.73798e-05	NS
At1D1108_13800	CP032921	1429042	1429521	480	1	NA	hypothetical protein	NA	NA	?	905.216	987.151	434.627	609.021	412.264	345.191	669.926	312.479	674.004	231.031	227.069	266.599	-0.766767	0.396406	NS	0.274388	0.999125	NS	-1.68102	0.000123513	Down
At1D1108_13810	CP032921	1429533	1430276	744	-1	NA	hypothetical protein	K07270	COG3306	M	276.632	271.91	194.703	251.431	176.392	178.349	264.691	189.788	288.036	144.786	191.546	204.497	-0.290095	0.885265	NS	0.285938	0.999125	NS	-0.453912	0.197918	NS
At1D1108_13820	CP032921	1430420	1431676	1257	-1	NA	hypothetical protein	NA	NA	?	1878.9	2547.68	964.094	2391.39	1653.16	1117.76	1850.49	867.465	1273.12	1524.17	2443.43	2404.41	-0.0618777	0.999948	NS	-0.372393	0.999125	NS	0.242017	0.686959	NS
At1D1108_13830	CP032921	1431834	1432274	441	-1	gloA	lactoylglutathione lyase	K01759	COG0346	Q	847.698	981.24	367.423	1256.04	790.686	489.02	1243.81	384.368	831.464	729.68	1255.84	1251.45	0.208351	0.999948	NS	-0.0458924	0.999125	NS	0.560884	0.405331	NS
At1D1108_13840	CP032921	1432465	1433043	579	1	cspA	cold shock protein	K03704	COG1278	K	1092.83	1198.47	392.546	1154.35	739.41	531.758	777.676	404.497	554.949	384.702	531.452	489.288	-0.144719	0.999948	NS	-0.483706	0.964347	NS	-0.931724	0.0816709	NS
At1D1108_13850	CP032921	1433043	1433528	486	1	NA	signal peptide protein	K09005	COG1430	S	4093.33	4210.17	1531.87	5148.18	3721.66	3056.58	3326.21	2241.99	3588.93	1937.62	2088.2	2179.21	0.278641	0.965413	NS	-0.381563	0.999125	NS	-0.663937	0.156383	NS
At1D1108_13860	CP032921	1433588	1433836	249	-1	NA	hypothetical protein	NA	NA	?	18281	21501.6	7571.43	18362.3	13713.4	10444.5	7708.83	6763.35	9919.96	4574.09	4279.48	4593.66	-0.155231	0.999948	NS	-0.801789	0.353436	NS	-1.81603	6.10929e-06	Down
At1D1108_13870	CP032921	1434048	1434317	270	1	NA	hypothetical protein	NA	NA	?	142.424	382.743	123.731	214.554	293.303	244.921	285.773	284.682	495.422	2681.94	879.717	754.005	0.218494	0.999948	NS	0.500966	0.999125	NS	2.73789	4.28493e-06	Up
At1D1108_13880	CP032921	1434901	1436043	1143	1	ugcG	UDP-glucose:ceramide glycosyltransferase	K00720	COG1215	N	112.296	90.1441	140.689	63.6958	99.4767	115.885	74.9567	139.945	78.7298	465.197	792.651	509.989	-0.302352	0.958816	NS	0.0929951	0.999125	NS	2.35653	1.90903e-09	Up
At1D1108_13890	CP032921	1436440	1436745	306	1	NA	NADH-ubiquinone oxidoreductase	NA	NA	?	2888.2	3493.45	992.357	2427.14	1468.56	1064.34	1513.19	800.368	1152.14	1013.5	1860.43	1832.95	-0.571715	0.814229	NS	-0.518081	0.971179	NS	-0.647185	0.298726	NS
At1D1108_13900	CP032921	1436881	1437666	786	-1	NA	hypothetical protein	NA	NA	?	179.4	209.844	144.457	202.262	142.549	166.02	274.061	189.788	165.141	197.578	319.011	347.52	-0.0579604	0.999948	NS	0.294248	0.999125	NS	0.700286	0.0628891	NS
At1D1108_13910	CP032921	1437683	1437838	156	-1	NA	hypothetical protein	NA	NA	?	24.6504	31.0332	46.4775	49.1687	35.8937	49.313	39.8208	55.5944	34.5643	45.997	61.9912	56.4563	0.361028	NA	NS	-0.0196118	NA	NS	0.648618	0.173631	NS
At1D1108_13920	CP032921	1438075	1439373	1299	1	NA	HlyD family secretion protein	K02005	COG0845	MV	284.849	331.021	247.461	325.184	288.175	282.728	358.387	269.345	349.484	498.65	487.571	509.361	0.0601769	0.999948	NS	0.114914	0.999125	NS	0.80039	0.000153945	NS
At1D1108_13930	CP032921	1439388	1440107	720	1	NA	ABC transporter, nucleotide binding/ATPase protein	K02003	COG1136;COG4181	MQ	142.424	172.899	163.299	145.271	188.698	189.855	224.87	163.908	180.503	286.959	262.592	302.982	0.13205	0.996778	NS	0.102453	0.999125	NS	0.832331	0.00045877	NS
At1D1108_13940	CP032921	1440097	1441305	1209	1	NA	multidrug ABC transporter substrate-binding protein	K02004	COG0577;COG3127	QV	143.794	96.0551	209.777	135.214	196.902	202.183	199.104	230.046	165.141	329.82	253.537	321.801	0.236635	0.965413	NS	0.156666	0.999125	NS	0.995828	0.00699984	NS
At1D1108_13950	CP032921	1441368	1441649	282	1	NA	hypothetical protein	NA	NA	?	1150.35	1140.84	418.925	845.925	801.967	697.778	878.399	540.608	1002.37	208.555	272.343	270.99	-0.206346	0.999948	NS	0.0439782	0.999125	NS	-1.84801	1.12979e-05	Down
At1D1108_13960	CP032921	1441671	1442060	390	-1	iscA	FeS assembly scaffold SufA	K13628	COG0316	O	2649.91	2481.18	910.707	1799.13	1868.52	1429.25	1857.52	1062.05	1916.4	679.502	890.862	785.997	-0.244492	0.993547	NS	-0.0768084	0.999125	NS	-1.35759	0.0019826	Down
At1D1108_13970	CP032921	1442173	1442556	384	-1	NA	FeS assembly SUF system protein	NA	NA	?	1380.42	1279.75	488.013	1088.42	1054.25	786.542	1096.24	600.036	910.194	448.471	638.021	614.747	-0.102452	0.999948	NS	-0.17026	0.999125	NS	-0.886386	0.0580427	NS
At1D1108_13980	CP032921	1442580	1443830	1251	-1	sufS	cysteine desulfurase / selenocysteine lyase	K11717	COG0520	E	2436.28	1724.56	848.528	1547.7	1456.26	1154.75	2021.49	1206.78	1778.14	647.095	1100.52	1071.42	-0.267635	0.975842	NS	0.266824	0.999125	NS	-0.828638	0.0754684	NS
At1D1108_13990	CP032921	1443823	1445094	1272	-1	sufD	Fe-S cluster assembly protein SufD	K09015	COG0719	O	3230.57	2433.89	1196.48	1984.63	2010.05	1474.46	4162.44	1974.56	3375.78	982.141	1595.05	1694.32	-0.326537	0.9583	NS	0.798007	0.47177	NS	-0.683114	0.172407	NS
At1D1108_14000	CP032921	1445119	1445874	756	-1	sufC	Fe-S cluster assembly ATP-binding protein	K09013	COG0396	O	2009	1496.98	815.868	1014.66	1172.18	904.071	3349.63	1369.73	2594.24	752.156	1354.05	1359.97	-0.482794	0.820787	NS	1.24168	0.0590984	NS	-0.31756	0.5772	NS
At1D1108_14010	CP032921	1445947	1447416	1470	-1	sufB	Fe-S cluster assembly protein SufB	K09014	COG0719	O	5295.72	4084.56	1857.84	2802.61	2797.65	2069.5	6226.09	2731.8	5399.72	1353.78	2337.55	2266.41	-0.550825	0.764801	NS	0.904201	0.369349	NS	-0.91526	0.0721479	NS
At1D1108_14020	CP032921	1447617	1448786	1170	-1	iscS	cysteine desulfurase	K04487	COG1104	E	2908.74	1304.87	590.39	2112.02	1099.37	812.02	1810.67	763.944	1200.15	257.688	391.45	419.031	-0.255413	0.999948	NS	-0.0928065	0.999125	NS	-2.16869	0.000422391	Down
At1D1108_14030	CP032921	1448998	1449675	678	1	NA	alpha/beta hydrolase	K07018	COG2945	R	553.263	527.564	260.023	659.307	427.647	340.259	627.763	255.926	422.453	452.653	908.972	998.65	0.0918638	0.999948	NS	-0.131669	0.999125	NS	0.818035	0.142281	NS
At1D1108_14040	CP032921	1449790	1450911	1122	-1	anmK	anhydro-N-acetylmuramic acid kinase	K09001	COG2377	M	288.957	280.777	241.18	226.846	211.26	243.277	215.501	246.341	192.024	192.351	165.774	159.96	-0.244023	0.778361	NS	-0.0504571	0.999125	NS	-0.638889	0.0034136	NS
At1D1108_14050	CP032921	1451063	1452316	1254	1	tyrS	tyrosyl-tRNA synthetase	K01866	COG0162	J	1170.89	1120.15	604.835	955.437	626.601	520.252	981.465	454.341	614.477	566.077	1106.09	1193.11	-0.461321	0.848327	NS	-0.0385398	0.999125	NS	-0.0143489	0.980858	NS
At1D1108_14060	CP032921	1452362	1455745	3384	-1	NA	membrane protein	NA	NA	?	847.698	698.986	606.719	1021.37	788.635	694.491	901.823	662.341	781.538	1056.89	1248.18	1209.42	0.219116	0.900918	NS	-0.0971823	0.999125	NS	0.70862	0.00569113	NS
At1D1108_14070	CP032921	1455857	1456330	474	1	bcp	bacterioferritin comigratory protein	K03564	COG1225	O	584.761	495.053	202.868	519.623	322.017	299.987	580.915	252.092	409.011	456.311	782.203	716.368	-0.165518	0.999948	NS	0.117837	0.999125	NS	0.610915	0.29089	NS
At1D1108_14080	CP032921	1456345	1457175	831	1	NA	rhamnosyltransferase	NA	NA	?	319.085	347.276	177.117	264.84	182.545	182.458	194.419	161.032	168.981	245.666	388.664	346.265	-0.415832	0.768069	NS	-0.266973	0.999125	NS	0.223591	0.616557	NS
At1D1108_14090	CP032921	1457265	1458581	1317	1	NA	membrane protein associated metalloendopeptidase	NA	NA	?	195.833	240.877	238.668	477.16	345.605	273.687	243.609	254.968	213.147	346.023	523.094	484.27	0.695524	0.143284	NS	-0.619104	0.321227	NS	1.00053	0.00100898	Up
At1D1108_14100	CP032921	1458801	1460315	1515	1	NA	ATP-dependent RNA helicase	NA	NA	?	4316.55	4001.81	1680.1	3849.68	2582.29	2122.92	3656.48	1457.92	2993.65	1922.47	3524.44	3670.29	-0.224662	0.999948	NS	-0.0780245	0.999125	NS	-0.132779	0.839659	NS
At1D1108_14110	CP032921	1460348	1460767	420	1	mutT	DNA mismatch repair protein MutT	NA	NA	?	1387.27	1607.82	551.449	1134.23	842.988	649.287	817.497	442.838	712.409	376.862	686.082	683.749	-0.432248	0.88695	NS	-0.414907	0.999125	NS	-1.02074	0.0463595	NS
At1D1108_14120	CP032921	1461652	1462731	1080	1	livK	branched-chain amino acid transport system substrate-binding protein	K01999	COG0683	E	209.528	177.333	180.257	224.611	189.724	196.43	215.501	177.327	172.822	240.439	369.161	360.066	0.107811	0.999948	NS	-0.116409	0.999125	NS	0.774189	0.00390491	NS
At1D1108_14130	CP032921	1462864	1463541	678	1	rpe	ribulose-phosphate 3-epimerase	K01783	COG0036	G	164.336	211.321	168.324	204.497	194.851	171.773	224.87	168.7	159.38	250.37	367.071	377.63	0.0728425	0.999948	NS	-0.0542217	0.999125	NS	0.874197	0.00203414	NS
At1D1108_14140	CP032921	1463603	1464139	537	1	NA	hypothetical protein	NA	NA	?	64.3648	57.6331	145.085	59.2259	81.0171	98.6259	51.5328	113.106	69.1286	84.1537	49.4536	64.6111	-0.175705	NA	NS	-0.0124769	NA	NS	-0.445436	0.480162	NS
At1D1108_14150	CP032921	1464202	1465554	1353	1	purB	adenylosuccinate lyase	K01756	COG0015	F	376.603	475.842	395.687	497.274	435.852	351.766	545.779	353.696	397.49	543.601	979.321	1087.73	0.0419078	0.999948	NS	0.00968801	0.999125	NS	1.06512	0.00204506	Up
At1D1108_14160	CP032921	1465624	1466187	564	1	NA	alpha/beta hydrolase	K07002	COG3545	R	1820.02	1417.18	625.562	1340.96	1306.53	1049.54	1845.81	916.35	1901.04	615.733	923.599	898.91	-0.0621328	0.999948	NS	0.333821	0.999125	NS	-0.66271	0.193595	NS
At1D1108_14170	CP032921	1466371	1467135	765	1	purC	phosphoribosylaminoimidazole-succinocarboxamide synthase	K01923	COG0152	F	1876.17	1708.3	719.145	1726.49	1043.99	880.236	1545.98	610.58	1190.55	1074.14	2061.73	2295.26	-0.236772	0.999948	NS	-0.12666	0.999125	NS	0.336448	0.608929	NS
At1D1108_14180	CP032921	1467191	1467433	243	1	purS	phosphoribosylformylglycinamidine synthetase	K23264	NA	?	1291.4	1294.53	498.691	985.608	687.107	512.033	794.073	344.11	597.195	799.721	1546.99	1766.46	-0.496771	0.867755	NS	-0.334765	0.999125	NS	0.416292	0.510378	NS
At1D1108_14190	CP032921	1467454	1468125	672	1	purQ	phosphoribosylformylglycinamidine synthase I	K23265	NA	?	1235.26	1461.52	604.835	1124.17	879.908	687.916	969.753	439.963	844.906	936.144	1761.52	1994.16	-0.293535	0.975842	NS	-0.258059	0.999125	NS	0.50811	0.3669	NS
At1D1108_14200	CP032921	1468209	1468616	408	1	NA	lipoprotein	NA	NA	?	227.331	196.544	140.06	191.087	127.166	161.911	187.392	143.779	174.742	159.944	273.04	280.4	-0.225534	0.970326	NS	0.0687213	0.999125	NS	0.344929	0.409092	NS
At1D1108_14210	CP032921	1468749	1469054	306	-1	NA	hypothetical protein	NA	NA	?	5262.85	2714.67	1094.73	4683.32	2259.25	2248.67	2918.63	1533.64	2951.41	161.512	131.644	228.334	0.0190977	0.999948	NS	-0.312378	0.999125	NS	-4.12023	8.56256e-14	Down
At1D1108_14220	CP032921	1469148	1470566	1419	1	NA	GntR family transcriptional regulator	NA	NA	?	4452.13	2058.54	1168.22	4698.96	2636.65	2675.23	5408.6	2467.24	4892.77	477.742	344.086	523.162	0.382969	0.959317	NS	0.350747	0.999125	NS	-2.51271	1.35303e-06	Down
At1D1108_14230	CP032921	1470674	1471264	591	1	NA	lipid A 3-O-deacylase	K12976	NA	?	912.063	803.908	367.423	560.97	510.716	380.532	428.659	377.659	451.256	239.916	348.265	339.992	-0.518308	0.64776	NS	-0.208342	0.999125	NS	-1.16401	0.0027899	Down
At1D1108_14240	CP032921	1471286	1473613	2328	1	purL	phosphoribosylformylglycinamidine synthetase II	K23269	NA	?	2911.48	2750.13	1316.44	2603.7	1557.79	1156.39	1925.45	970.027	1482.43	1414.41	2507.51	2659.09	-0.391665	0.925224	NS	-0.281535	0.999125	NS	-0.0840478	0.893453	NS
At1D1108_14250	CP032921	1473630	1473863	234	1	NA	BolA/YrbA family protein	NA	NA	?	2099.39	1853.13	667.643	1909.76	942.465	611.481	1154.8	472.553	929.396	480.355	681.206	680.612	-0.415232	0.9583	NS	-0.439399	0.999125	NS	-1.32592	0.027238	NS
At1D1108_14260	CP032921	1474000	1475148	1149	-1	NA	membrane protein	NA	NA	?	108.188	127.088	179.629	122.922	139.473	170.952	86.6687	178.286	76.8096	148.445	146.968	147.414	0.0558781	0.999948	NS	-0.316958	0.999125	NS	0.085274	0.87202	NS
At1D1108_14270	CP032921	1475258	1475509	252	1	NA	hypothetical protein	NA	NA	?	686.102	725.586	338.532	647.015	438.928	328.753	784.703	353.696	675.925	356.477	456.924	484.897	-0.305442	0.963102	NS	0.356133	0.999125	NS	-0.428673	0.421681	NS
At1D1108_14280	CP032921	1475680	1476015	336	1	grlA	glutaredoxin-related protein	K07390	COG0278	O	2411.63	2493	976.655	2065.08	1663.42	1287.89	2860.07	1035.21	2177.55	1472.95	2339.64	2345.45	-0.228905	0.999948	NS	0.274747	0.999125	NS	0.0669936	0.91696	NS
At1D1108_14290	CP032921	1476076	1477362	1287	1	bcr	MFS permease	K07552	COG0477	EGPR	1055.86	1013.75	543.284	1022.48	804.018	616.412	1665.45	772.571	1040.77	568.168	846.284	991.122	-0.0958647	0.999948	NS	0.508363	0.855553	NS	-0.117869	0.830904	NS
At1D1108_14300	CP032921	1477437	1478261	825	-1	NA	inositol monophosphatase family protein	NA	NA	?	276.632	350.232	221.082	286.072	283.047	236.702	379.469	206.083	278.435	259.779	378.912	377.003	-0.0692686	0.999948	NS	0.0908165	0.999125	NS	0.264767	0.512294	NS
At1D1108_14310	CP032921	1478292	1479119	828	-1	NA	inositol monophosphatase family protein	NA	NA	?	216.375	192.11	165.183	197.792	169.213	171.773	222.528	177.327	186.263	208.032	369.857	351.911	-0.0865621	0.999948	NS	0.115974	0.999125	NS	0.70009	0.0276404	NS
At1D1108_14320	CP032921	1479136	1480050	915	-1	ttcA	tRNA 2-thiocytidine biosynthesis protein TtcA	K14058	COG0037	J	316.346	305.899	226.107	329.654	271.766	230.949	229.555	242.507	218.907	225.804	358.713	346.265	-0.0237429	0.999948	NS	-0.264643	0.999125	NS	0.138012	0.710312	NS
At1D1108_14330	CP032921	1480114	1481043	930	-1	glsA	glutaminase A	K01425	COG2066	E	253.351	274.865	211.661	259.253	214.336	203.005	156.941	203.207	180.503	209.077	284.881	296.082	-0.124878	0.999948	NS	-0.310942	0.87363	NS	0.0992707	0.763494	NS
At1D1108_14340	CP032921	1481113	1481730	618	-1	rpsD	30S ribosomal protein S4	K02986	COG0522	J	4653.44	5930.3	1820.16	5546	3445.79	2538.8	3836.85	1470.38	2815.07	1716	3781.46	4492.04	-0.105116	0.999948	NS	-0.506006	0.999125	NS	-0.31207	0.666306	NS
At1D1108_14350	CP032921	1482182	1483165	984	1	NA	transporter	K05794	COG0861	P	369.755	410.82	221.082	222.376	314.839	244.921	517.67	277.972	362.925	422.859	368.464	452.905	-0.351255	0.850154	NS	0.559673	0.598125	NS	0.318642	0.451449	NS
At1D1108_14360	CP032921	1483297	1483815	519	1	NA	hypothetical protein	NA	NA	?	286.218	246.788	121.846	192.205	153.83	150.405	156.941	123.65	144.018	62.2005	57.1155	52.0653	-0.390895	0.820787	NS	-0.231109	0.999125	NS	-1.92312	1.30788e-07	Down
At1D1108_14370	CP032921	1483819	1485336	1518	-1	NA	ATP-binding protein	NA	NA	?	420.425	484.709	351.093	454.81	392.779	334.506	306.854	283.723	259.232	275.982	286.97	266.599	-0.0840687	0.999948	NS	-0.475812	0.285573	NS	-0.593238	0.00977781	NS
At1D1108_14380	CP032921	1485463	1486350	888	-1	NA	permease	K15268	COG0697	EGR	75.3205	73.8886	151.366	62.5783	104.604	138.898	56.2176	139.945	51.8465	116.038	128.162	130.477	0.0174923	NA	NS	-0.280061	0.999125	NS	0.305866	0.645264	NS
At1D1108_14390	CP032921	1486388	1487026	639	-1	NA	lysine transporter LysE	NA	NA	?	109.557	113.788	140.689	108.395	108.707	123.282	117.12	138.986	111.374	134.855	188.76	193.833	-0.105913	0.999948	NS	0.120487	0.999125	NS	0.494276	0.101735	NS
At1D1108_14400	CP032921	1487472	1487711	240	-1	NA	hypothetical protein	NA	NA	?	227.331	152.21	138.804	71.5181	70.7618	71.5038	37.4784	68.0552	49.9262	51.224	36.9161	55.829	-1.27245	NA	NS	-0.420137	NA	NS	-1.83999	1.87602e-07	Down
At1D1108_14410	CP032921	1487869	1487964	96	-1	NA	hypothetical protein	NA	NA	?	425.903	294.077	144.457	126.274	108.707	94.5165	74.9567	97.7695	128.656	72.1317	87.0663	102.249	-1.38741	0.0154178	NS	-0.124246	0.999125	NS	-1.72044	9.09931e-05	Down
At1D1108_14420	CP032921	1488092	1488913	822	-1	murI	glutamate racemase	K01776	COG0796	M	243.765	181.766	170.208	267.075	207.158	211.224	267.033	194.58	222.748	309.435	327.369	289.809	0.207043	0.930799	NS	-0.0119488	0.999125	NS	0.643513	0.0146303	NS
At1D1108_14430	CP032921	1488897	1489739	843	-1	lasT	tRNA/rRNA methyltransferase	K02533	COG0565	J	387.558	440.376	221.71	479.395	373.294	347.656	433.344	282.765	326.441	327.729	459.013	461.06	0.198715	0.993547	NS	-0.208049	0.999125	NS	0.254936	0.554609	NS
At1D1108_14440	CP032921	1489914	1490564	651	-1	NA	hypothetical protein	NA	NA	?	239.656	175.855	161.415	181.03	169.213	190.677	194.419	154.322	190.104	117.606	137.216	120.44	-0.0843901	0.999948	NS	-0.0180272	0.999125	NS	-0.614098	0.0212339	NS
At1D1108_14450	CP032921	1490661	1491875	1215	1	icdA	isocitrate dehydrogenase	K00031	COG0538	C	1706.35	2278.72	1006.17	3133.39	1932.1	1319.94	2728.89	970.985	1449.78	2531.93	5165.47	5123.72	0.355809	0.965333	NS	-0.311286	0.999125	NS	1.3616	0.0138284	NS
At1D1108_14460	CP032921	1492211	1492837	627	1	gst	glutathione S-transferase	K00799	COG0625	O	234.178	263.043	164.555	151.976	158.958	143.008	156.941	137.069	215.067	90.426	100.3	83.4299	-0.535212	0.360682	NS	0.157418	0.999125	NS	-1.26278	1.69851e-05	Down
At1D1108_14470	CP032921	1492915	1493322	408	-1	NA	hypothetical protein	NA	NA	?	62.9953	59.1109	69.0881	50.2861	46.149	46.8473	25.7664	63.2626	44.1655	36.5885	34.13	28.2282	-0.423444	NA	NS	-0.0459183	NA	NS	-0.955043	0.019235	NS
At1D1108_14480	CP032921	1493374	1496067	2694	-1	alaS	alanyl-tRNA synthetase	K01872	COG0013	J	3405.86	3752.06	1803.2	2052.79	1738.28	1346.24	1620.94	880.884	1294.24	1182.86	2231.68	2316.59	-0.802317	0.293836	NS	-0.437893	0.932278	NS	-0.644468	0.167248	NS
At1D1108_14490	CP032921	1496269	1497360	1092	-1	recA	RecA protein	K03553	COG0468	L	70091.9	81012.9	30123.7	11714.4	11250.1	7413.38	7690.09	2928.29	5294.1	2240.26	2637.06	2826.58	-2.57671	8.60316e-08	Down	-0.933292	0.326701	NS	-4.55607	4.42446e-26	Down
At1D1108_14500	CP032921	1497607	1498548	942	1	NA	carbohydrate kinase	NA	NA	?	215.006	237.921	242.437	232.434	223.566	213.69	187.392	181.161	186.263	263.96	292.543	365.084	-0.0578126	0.999948	NS	-0.272657	0.85091	NS	0.403082	0.0800383	NS
At1D1108_14510	CP032921	1498579	1499502	924	1	psuG	pseudouridine-5'-phosphate glycosidase	K16329	COG2313	F	258.829	319.199	306.5	352.003	356.886	290.946	398.208	275.097	345.643	437.494	688.868	751.496	0.175172	0.985689	NS	0.0210397	0.999125	NS	1.08479	0.000183528	Up
At1D1108_14520	CP032921	1499702	1501930	2229	-1	NA	OmpA family protein	NA	NA	?	1350.29	1498.46	740.499	1792.42	1039.89	1085.71	3766.58	1282.51	2534.72	9406.39	6750.77	5288.07	0.1272	0.999948	NS	0.952	0.337657	NS	2.57987	2.3351e-08	Up
At1D1108_14530	CP032921	1502272	1503045	774	1	NA	polar amino acid transport system substrate-binding protein	K02030	COG0834	ET	1689.92	1727.51	792.001	2093.02	1440.87	1090.64	2208.88	1013.16	1816.55	3109.5	3545.34	3576.82	0.13654	0.999948	NS	0.12259	0.999125	NS	1.28246	0.00335803	Up
At1D1108_14540	CP032921	1503159	1503962	804	1	NA	polar amino acid transport system permease protein	K02029	COG0765	E	105.449	84.233	167.068	150.858	113.834	142.186	175.68	181.161	142.098	291.663	403.291	355.048	0.169572	0.999948	NS	0.297163	0.999125	NS	1.53665	2.24235e-06	Up
At1D1108_14550	CP032921	1503959	1504789	831	1	NA	polar amino acid transport system permease protein	K02029	COG0765	E	121.882	104.922	177.745	163.151	145.626	170.13	138.201	211.834	134.417	205.419	281.398	264.09	0.229492	0.963102	NS	0.0323933	0.999125	NS	0.876927	0.00966245	NS
At1D1108_14560	CP032921	1504958	1505224	267	1	usg	usg protein	NA	NA	?	141.055	174.377	108.657	715.181	457.388	341.081	238.925	259.76	355.244	542.033	422.097	496.816	1.8429	1.85238e-06	Up	-0.82494	0.192595	NS	1.79342	4.13609e-07	Up
At1D1108_14570	CP032921	1505309	1506133	825	1	NA	3-demethylubiquinone-9 3-methyltransferase	NA	NA	?	279.371	234.966	184.654	450.34	275.868	295.878	323.251	236.756	268.834	429.654	468.068	537.59	0.552764	0.345452	NS	-0.307531	0.954538	NS	1.04397	0.000552649	Up
At1D1108_14580	CP032921	1506229	1507194	966	-1	ssuA	sulfonate transport system substrate-binding protein	K15553	COG0715	P	62.9953	59.1109	150.11	83.8102	107.681	134.789	89.0111	122.691	90.2513	112.379	111.445	156.823	0.241521	NA	NS	-0.104526	0.999125	NS	0.461173	0.397645	NS
At1D1108_14590	CP032921	1507486	1507974	489	-1	ybaO	AraC family transcriptional regulator	K05800	COG1522	K	176.661	149.255	114.309	257.018	157.932	133.967	405.235	135.152	186.263	263.438	415.132	406.485	0.320579	0.965413	NS	0.396064	0.999125	NS	1.30508	0.00910917	Up
At1D1108_14600	CP032921	1508045	1508689	645	-1	NA	uracil-DNA glycosylase	NA	NA	?	38.345	47.2887	114.938	44.6988	77.9405	116.707	21.0816	105.438	36.4846	82.0629	67.5634	63.9838	0.243408	NA	NS	-0.522688	NA	NS	0.0768205	0.932563	NS
At1D1108_14610	CP032921	1508682	1509275	594	-1	exoI	succinoglycan biosynthesis protein ExoI	NA	NA	?	139.685	147.777	131.267	131.861	112.809	143.829	70.2719	112.147	61.4477	99.3118	110.052	100.367	-0.103035	NA	NS	-0.632699	0.326701	NS	-0.432311	0.194946	NS
At1D1108_14620	CP032921	1509384	1510919	1536	1	pleC	two-component system, cell cycle sensor histidine kinase PleC	K07716	COG0642	T	342.366	424.12	266.931	712.946	548.66	432.31	351.36	360.405	347.563	637.163	1051.76	1078.94	0.716282	0.180027	NS	-0.675728	0.302811	NS	1.42533	8.80594e-06	Up
At1D1108_14630	CP032921	1510936	1511340	405	-1	dgk	diacylglycerol kinase	K00901	COG0818	I	169.814	162.555	124.987	166.503	150.753	138.898	60.9024	82.4331	80.6501	114.993	123.286	159.332	0.00447269	0.999948	NS	-1.00583	0.00700161	Down	-0.19261	0.579539	NS
At1D1108_14640	CP032921	1511349	1512383	1035	-1	cobT	cobyrinic acid synthase	K00768	COG2038	H	335.519	450.72	281.377	331.889	254.332	263.824	194.419	223.336	178.582	196.533	245.179	240.88	-0.324012	0.758726	NS	-0.503481	0.47177	NS	-0.640341	0.024993	NS
At1D1108_14650	CP032921	1512515	1513300	786	1	cobS	cobalamin biosynthesis protein	K02233	COG0368	H	56.148	78.3219	151.994	96.1024	124.09	133.967	84.3263	158.157	99.8525	143.218	219.407	220.18	0.289324	0.975842	NS	-0.0348603	0.999125	NS	1.00571	0.0415886	NS
At1D1108_14660	CP032921	1513320	1513514	195	1	NA	Fe-S protein	K06938	COG3313	R	93.1236	84.233	78.5092	92.75	117.936	106.023	131.174	113.106	201.625	125.969	192.939	186.933	0.313444	0.88695	NS	0.483417	0.729546	NS	0.986452	0.0044721	NS
At1D1108_14670	CP032921	1513511	1514218	708	1	NA	aspartic protease	K06985	COG3577	R	178.03	155.166	181.513	167.62	205.107	221.908	271.718	202.249	303.398	236.257	274.433	269.736	0.206824	0.930799	NS	0.37213	0.689307	NS	0.595794	0.0238057	NS
At1D1108_14680	CP032921	1514333	1515094	762	-1	NA	ABC transporter, membrane spanning protein	K01992	COG0842;COG1277;COG1668;COG1682;COG3694	CGMOPRV	566.958	576.331	310.269	495.039	469.694	347.656	876.057	356.571	597.195	476.697	534.239	589.655	-0.144927	0.999948	NS	0.475163	0.87363	NS	0.142012	0.782189	NS
At1D1108_14690	CP032921	1515091	1516017	927	-1	NA	ABC transporter, nucleotide binding/ATPase protein	K01990	COG1131;COG1134	GMV	838.112	744.797	378.729	537.503	576.35	414.229	698.035	405.456	754.654	384.702	397.719	437.223	-0.357898	0.871065	NS	0.279018	0.999125	NS	-0.682727	0.100926	NS
At1D1108_14700	CP032921	1516123	1516944	822	-1	NA	membrane protein	NA	NA	?	87.6457	94.5774	142.573	82.6928	95.3746	138.076	100.723	155.281	120.975	87.2898	89.8524	98.4849	-0.0488416	NA	NS	0.264139	0.999125	NS	-0.25215	0.569836	NS
At1D1108_14710	CP032921	1517345	1518613	1269	-1	NA	extensin	NA	NA	?	149.272	171.421	254.37	649.25	412.264	394.504	208.473	333.567	255.392	628.8	1035.04	1065.77	1.33181	0.003577	Up	-0.8606	0.198158	NS	2.23905	7.19609e-10	Up
At1D1108_14720	CP032921	1518920	1520734	1815	-1	mcp	methyl-accepting chemotaxis protein	K03406	COG0840	NT	449.184	351.71	295.823	364.295	336.375	335.328	327.936	290.433	301.478	758.428	929.868	886.364	-0.0763224	0.999948	NS	-0.175022	0.999125	NS	1.23719	7.43432e-09	Up
At1D1108_14730	CP032921	1520986	1521300	315	1	NA	hypothetical protein	NA	NA	?	98.6014	132.999	54.0144	259.253	133.319	107.667	81.9839	66.1382	69.1286	234.689	440.207	466.078	0.818819	0.464761	NS	-1.20659	0.158662	NS	2.01044	4.57927e-05	Up
At1D1108_14740	CP032921	1521382	1522698	1317	-1	NA	ATPase, AAA family protein	K07478	COG2256	L	376.603	351.71	300.847	458.163	356.886	345.191	302.169	274.138	270.754	468.856	508.467	521.28	0.176396	0.913744	NS	-0.455372	0.25762	NS	0.547251	0.00992914	NS
At1D1108_14750	CP032921	1522695	1524101	1407	-1	NA	htrA family protein	NA	NA	?	502.593	565.986	362.399	624.666	484.052	443.817	543.436	390.12	478.14	858.785	984.893	956.621	0.12143	0.999948	NS	-0.141684	0.999125	NS	0.973319	0.000248891	NS
At1D1108_14760	CP032921	1524276	1524629	354	1	NA	hypothetical protein	NA	NA	?	267.046	465.498	211.661	212.319	273.817	238.346	264.691	200.332	385.968	1175.02	386.574	309.255	-0.379579	0.965333	NS	0.229735	0.999125	NS	0.989505	0.109384	NS
At1D1108_14770	CP032921	1524633	1525652	1020	-1	NA	beta-lactamase	NA	NA	?	98.6014	166.988	171.464	108.395	168.187	184.102	213.158	204.166	245.791	597.961	216.621	225.198	0.0746929	0.999948	NS	0.522963	0.915516	NS	1.24864	0.0127216	NS
At1D1108_14780	CP032921	1525899	1527734	1836	-1	ilvD	dihydroxy-acid dehydratase	K01687	COG0129	EG	996.97	1279.75	685.229	1301.85	959.899	845.717	1658.42	797.492	1432.5	780.381	1125.59	1211.3	0.070325	0.999948	NS	0.321677	0.999125	NS	0.0750271	0.885264	NS
At1D1108_14790	CP032921	1528047	1528988	942	1	yedY	sulfoxide reductase catalytic subunit YedY	K07147	COG2041	C	227.331	230.532	212.917	182.148	195.877	207.114	379.469	275.097	312.999	360.659	252.144	215.161	-0.194113	0.963102	NS	0.717266	0.0944595	NS	0.307232	0.342366	NS
At1D1108_14800	CP032921	1528991	1529638	648	1	yedZ	sulfoxide reductase heme-binding subunit YedZ	K17247	COG2717	C	193.094	174.377	181.513	188.852	184.596	175.061	318.566	227.17	232.349	318.843	210.352	222.062	-0.00189155	0.999948	NS	0.495891	0.455917	NS	0.454568	0.125355	NS
At1D1108_14810	CP032921	1529592	1530020	429	-1	NA	hypothetical protein	NA	NA	?	57.5175	63.5442	102.376	58.1084	63.5831	108.489	72.6143	94.8939	71.0489	130.673	96.1211	92.212	0.0308035	NA	NS	0.0576248	NA	NS	0.49643	0.303073	NS
At1D1108_14820	CP032921	1530078	1530950	873	1	NA	membrane protein	NA	NA	?	72.5816	60.5886	77.2531	59.2259	57.4299	72.3257	65.5871	103.521	55.687	106.107	134.43	125.458	-0.160009	NA	NS	0.28235	NA	NS	0.78831	0.0269053	NS
At1D1108_14830	CP032921	1531168	1531491	324	1	NA	hypothetical protein	NA	NA	?	15.0641	10.3444	34.5441	12.2922	15.383	24.6565	21.0816	39.2995	26.8834	29.2708	50.8467	23.8371	-0.237026	NA	NS	0.75394	NA	NS	0.738923	0.342738	NS
At1D1108_14840	CP032921	1531571	1531996	426	-1	rplQ	50S ribosomal protein L17	K02879	COG0203	J	1321.53	1548.7	645.032	1447.12	1252.18	858.867	1958.24	768.737	1701.33	1094	2517.26	3046.76	0.0182488	0.999948	NS	0.314602	0.999125	NS	0.922315	0.113014	NS
At1D1108_14850	CP032921	1532115	1533125	1011	-1	rpoA	DNA-directed RNA polymerase alpha subunit	K03040	COG0202	K	5117.69	5791.39	1958.33	4986.15	3931.89	2548.66	5366.43	2250.62	4134.28	3434.62	8060.94	9519.79	-0.166058	0.999948	NS	0.0350487	0.999125	NS	0.707978	0.270807	NS
At1D1108_14860	CP032921	1533321	1533710	390	-1	rpsK	30S ribosomal protein S11	K02948	COG0100	J	3531.85	3376.71	1178.27	2933.36	2155.67	1518.02	2703.13	1066.84	1868.39	1519.47	3585.04	4059.21	-0.291243	0.999948	NS	-0.229459	0.999125	NS	0.180741	0.80428	NS
At1D1108_14870	CP032921	1533849	1534217	369	-1	rpsM	30S ribosomal protein S13	K02952	COG0099	J	8648.17	6689.87	1891.13	7208.8	3603.72	2495.24	4242.08	1339.06	2480.95	2488.02	5526.27	6030.79	-0.372476	0.993547	NS	-0.723489	0.911809	NS	-0.294641	0.728768	NS
At1D1108_14880	CP032921	1534525	1535115	591	-1	adk	adenylate kinase	K00939	COG0563	F	1576.25	1711.26	644.404	1680.67	1377.29	985.437	1433.55	747.649	1392.17	1198.01	3824.65	3642.06	0.0410594	0.999948	NS	-0.179172	0.999125	NS	1.14072	0.0511437	NS
At1D1108_14890	CP032921	1535112	1536452	1341	-1	secY	preprotein translocase subunit SecY	K03076	COG0201	U	2428.06	2574.28	1107.29	2567.95	2053.12	1623.22	2890.52	1327.56	2540.48	2527.75	5446.17	6220.86	0.0319729	0.999948	NS	0.113488	0.999125	NS	1.21679	0.0169034	NS
At1D1108_14900	CP032921	1536786	1537265	480	-1	rplO	50S ribosomal protein L15	K02876	COG0200	J	4387.76	4102.29	1678.84	4087.7	2871.49	2123.74	3295.75	1443.54	2953.33	1836.75	3864.35	5178.3	-0.162681	0.999948	NS	-0.240204	0.999125	NS	0.0977296	0.892009	NS
At1D1108_14910	CP032921	1537282	1537488	207	-1	rpmD	50S ribosomal protein L30	K02907	COG1841	J	3488.03	3441.73	1529.99	2940.06	2384.37	1748.97	3166.92	1216.37	2726.74	1698.75	3911.71	5431.1	-0.257936	0.999948	NS	0.00681717	0.999125	NS	0.384577	0.571374	NS
At1D1108_14920	CP032921	1537500	1538069	570	-1	rpsE	30S ribosomal protein S5	K02988	COG0098	J	4316.55	3864.37	1731.6	3641.83	2863.29	2082.65	3497.2	1486.67	3122.31	2022.82	4637.5	6338.16	-0.206724	0.999948	NS	-0.083773	0.999125	NS	0.391303	0.5594	NS
At1D1108_14930	CP032921	1538288	1538650	363	-1	rplR	50S ribosomal protein L18	K02881	COG0256	J	3686.6	4136.28	1183.92	3678.71	2855.08	1813.9	2386.9	1152.15	2093.06	1149.93	2456.66	3073.11	-0.109302	0.999948	NS	-0.568284	0.955467	NS	-0.430871	0.537482	NS
At1D1108_14940	CP032921	1538663	1539196	534	-1	rplF	50S ribosomal protein L6	K02933	COG0097	J	6444.7	6706.13	2252.9	6875.79	4992.3	3248.08	5429.68	2262.12	4216.85	2689.78	5947.67	7812.3	-0.027014	0.999948	NS	-0.344398	0.999125	NS	0.0949855	0.899677	NS
At1D1108_14950	CP032921	1539240	1539638	399	-1	rpsH	30S ribosomal protein S8	K02994	COG0096	J	4627.42	3941.22	1391.18	5019.67	3375.03	2191.96	4593.44	1730.14	3156.87	2466.07	5620.3	7467.92	0.0882976	0.999948	NS	-0.159604	0.999125	NS	0.64341	0.366058	NS
At1D1108_14960	CP032921	1539651	1539956	306	-1	rpsN	30S ribosomal protein S14	K02954	COG0199	J	7248.57	6644.06	2258.55	7250.14	4948.2	3051.65	6106.63	2411.65	4216.85	3213.52	7232.77	9385.55	-0.082685	0.999948	NS	-0.260275	0.999125	NS	0.296359	0.694179	NS
At1D1108_14970	CP032921	1539990	1540544	555	-1	rplE	50S ribosomal protein L5	K02931	COG0094	J	10529.8	9163.66	3133.46	9814.74	6812.62	4448.85	8139.83	3211.06	6012.27	4022.65	8771.4	11460.6	-0.115012	0.999948	NS	-0.279798	0.999125	NS	0.0876569	0.90918	NS
At1D1108_14980	CP032921	1540537	1540845	309	-1	rplX	50S ribosomal protein L24	K02895	COG0198	J	5536.74	5082.06	1724.69	4886.7	3267.35	2340.72	3722.07	1499.13	2770.91	1707.64	3739.67	4737.31	-0.233874	0.999948	NS	-0.393503	0.999125	NS	-0.27712	0.706555	NS
At1D1108_14990	CP032921	1540858	1541226	369	-1	rplN	50S ribosomal protein L14	K02874	COG0093	J	5839.39	6135.71	1969.01	5522.54	4110.34	2803.44	3616.66	1519.26	2980.21	1593.17	3409.51	4062.35	-0.16489	0.999948	NS	-0.616192	0.899333	NS	-0.621055	0.344877	NS
At1D1108_15000	CP032921	1541461	1541697	237	-1	rpsQ	30S ribosomal protein S17	K02961	COG0186	J	5157.4	5011.12	1708.36	4437.47	2991.48	2092.51	3637.74	1443.54	3141.51	2251.76	4530.93	6488.71	-0.318699	0.996778	NS	-0.21201	0.999125	NS	0.16042	0.832073	NS
At1D1108_15010	CP032921	1541709	1541909	201	-1	rpmC	50S ribosomal protein L29	K02904	COG0255	J	5269.7	5186.98	1916.88	4666.55	3033.53	2234.7	4211.63	1681.25	3621.57	2583.67	5130.64	7195.67	-0.316509	0.993547	NS	-0.0627757	0.999125	NS	0.269265	0.708573	NS
At1D1108_15020	CP032921	1541922	1542335	414	-1	rplP	50S ribosomal protein L16	K02878	COG0197	J	4107.02	4019.54	1617.92	3687.65	2657.16	1989.78	3359	1577.73	3035.9	1905.74	3910.32	5347.67	-0.225198	0.999948	NS	-0.064531	0.999125	NS	0.19649	0.769782	NS
At1D1108_15030	CP032921	1542374	1543105	732	-1	rpsC	30S ribosomal protein S3	K02982	COG0092	J	5473.75	5500.27	1966.5	4786.12	3519.63	2685.09	4019.56	1918.97	3360.42	2355.78	4824.86	6385.21	-0.235358	0.999948	NS	-0.241571	0.999125	NS	0.0683508	0.922063	NS
At1D1108_15040	CP032921	1543105	1543494	390	-1	rplV	50S ribosomal protein L22	K02890	COG0091	J	3336.01	3367.84	1256.78	3151.26	2218.23	1565.69	2771.06	1110.93	2388.78	1423.82	3155.28	3891.09	-0.198636	0.999948	NS	-0.145937	0.999125	NS	0.0898841	0.9029	NS
At1D1108_15050	CP032921	1543497	1543775	279	-1	rpsS	30S ribosomal protein S19	K02965	COG0185	J	4293.27	3741.72	1404.37	3009.35	2087.99	1471.17	2166.72	947.022	1895.28	1256.03	2778.46	3749.33	-0.522887	0.885265	NS	-0.391758	0.999125	NS	-0.277913	0.700866	NS
At1D1108_15060	CP032921	1543791	1544627	837	-1	rplB	50S ribosomal protein L2	K02886	COG0090	J	13659	11021.2	3931.74	10842.8	6709.04	4681.44	7109.18	3266.65	5941.22	3467.55	7658.35	9980.22	-0.363819	0.975842	NS	-0.446535	0.999125	NS	-0.438861	0.542901	NS
At1D1108_15070	CP032921	1544671	1544964	294	-1	rplW	50S ribosomal protein L23	K02892	COG0089	J	2936.13	2868.35	1088.45	2672.99	1818.27	1151.46	2351.77	850.211	1781.98	1219.44	2755.47	3669.66	-0.288439	0.999948	NS	-0.179885	0.999125	NS	0.149703	0.846374	NS
At1D1108_15080	CP032921	1544961	1545581	621	-1	rplD	50S ribosomal protein L4	K02926	COG0088	J	4438.43	4279.63	1663.77	3744.64	2787.4	1877.18	3909.46	1332.35	2863.08	1717.05	3943.06	4894.76	-0.303801	0.999948	NS	-0.0537286	0.999125	NS	0.0241077	0.975318	NS
At1D1108_15090	CP032921	1545594	1546235	642	-1	rplC	50S ribosomal protein L3	K02906	COG0087	J	10469.6	8874.02	3396	8130.71	5363.54	3797.1	8254.61	2538.17	5459.24	3432.53	7912.58	10073.1	-0.395066	0.965413	NS	-0.0896977	0.999125	NS	-0.0862579	0.913395	NS
At1D1108_15100	CP032921	1546402	1546710	309	-1	rpsJ	30S ribosomal protein S10	K02946	COG0051	J	4565.79	3710.68	1490.42	4243.03	2457.18	2067.04	6130.06	1612.24	3959.54	2686.64	5694.83	6657.45	-0.155562	0.999948	NS	0.416147	0.999125	NS	0.622997	0.389007	NS
At1D1108_15110	CP032921	1547024	1548199	1176	-1	tuf	elongation factor Tu	K02358	COG0050	J	7026.72	7539.59	2810	6257.83	4657.97	3201.23	5298.5	2253.49	4347.42	2935.97	5798.61	7670.53	-0.299532	0.993547	NS	-0.2469	0.999125	NS	-0.0827924	0.905489	NS
At1D1108_15120	CP032921	1548266	1550365	2100	-1	fusA	translation elongation factor G	K02355	COG0480	J	11608.9	11526.6	4798.49	11949.1	8494.49	5754.82	11245.9	4018.14	8078.45	6305.25	13326.7	16788.2	-0.0924616	0.999948	NS	-0.166724	0.999125	NS	0.382817	0.577418	NS
At1D1108_15130	CP032921	1550400	1550870	471	-1	rpsG	30S ribosomal protein S7	K02992	COG0049	J	2428.06	2541.77	994.869	2670.75	1695.21	1141.6	2761.69	897.179	1468.98	1455.7	3435.29	4122.57	-0.114708	0.999948	NS	-0.103905	0.999125	NS	0.59608	0.398736	NS
At1D1108_15140	CP032921	1550948	1551319	372	-1	rpsL	30S ribosomal protein S12	K02950	COG0048	J	3648.25	2744.22	1046.37	3525.62	1851.09	1343.78	3471.43	927.852	1945.2	1940.76	4305.25	5166.38	-0.146276	0.999948	NS	-0.0837073	0.999125	NS	0.617776	0.42622	NS
At1D1108_15150	CP032921	1551850	1552143	294	1	NA	transcriptional regulator	NA	NA	?	136.946	101.966	126.243	144.154	118.962	119.995	231.897	119.816	155.539	255.074	347.568	353.166	0.0650342	0.999948	NS	0.38674	0.87363	NS	1.38472	1.45907e-05	Up
At1D1108_15160	CP032921	1552377	1553531	1155	1	NA	DNA-binding protein	NA	NA	?	230.07	183.244	194.075	125.157	134.345	171.773	135.859	210.875	134.417	98.2664	94.7281	82.8026	-0.489526	0.445446	NS	0.175112	0.999125	NS	-1.13741	0.000103819	Down
At1D1108_15170	CP032921	1553631	1557836	4206	-1	rpoC	DNA-directed RNA polymerase beta' chain	K03046	COG0086	K	23345.3	23113.8	8713.9	23197.6	17814.5	13811.7	20339	12043.9	20876.9	11280.8	17953.8	21341.7	-0.00908344	0.999948	NS	-0.041824	0.999125	NS	-0.125419	0.833975	NS
At1D1108_15180	CP032921	1558017	1562153	4137	-1	rpoB	DNA-directed RNA polymerase beta chain	K03043	COG0085	K	13060.6	13363.5	5488.74	12045.2	9738.46	7098.6	12433.4	6823.74	12606.4	6609.98	12428.9	15198.7	-0.143844	0.999948	NS	0.141607	0.999125	NS	0.101563	0.87202	NS
At1D1108_15190	CP032921	1562415	1562792	378	-1	rplL	50S ribosomal protein L7/L12	K02935	COG0222	J	1833.71	1717.17	865.486	2042.73	1456.26	1155.57	2792.14	797.492	2066.18	1614.6	3732.01	4590.53	0.0762306	0.999948	NS	0.280159	0.999125	NS	1.1705	0.0521571	NS
At1D1108_15200	CP032921	1562852	1563370	519	-1	rplJ	50S ribosomal protein L10	K02864	COG0244	J	5616.17	6409.09	2448.23	5539.3	4147.26	2881.52	5059.58	2035.91	4130.44	3084.94	6900.52	8696.78	-0.203475	0.999948	NS	-0.163312	0.999125	NS	0.368464	0.586579	NS
At1D1108_15210	CP032921	1563728	1564423	696	-1	rplA	50S ribosomal protein L1	K02863	COG0081	J	4146.74	4742.17	1609.13	4226.27	3350.42	2456.61	3832.16	1719.59	3652.3	2479.14	5136.91	6346.94	-0.0650196	0.999948	NS	-0.124894	0.999125	NS	0.411826	0.529922	NS
At1D1108_15220	CP032921	1564426	1564857	432	-1	rplK	50S ribosomal protein L11	K02867	COG0080	J	5647.67	5519.48	1928.82	3981.54	3081.73	2283.19	3120.07	1499.13	3256.73	1764.09	3697.18	4609.97	-0.486409	0.88695	NS	-0.247437	0.999125	NS	-0.378634	0.5728	NS
At1D1108_15230	CP032921	1565002	1565532	531	-1	nusG	transcription antitermination protein NusG	K02601	COG0250	K	3870.11	3324.99	1128.65	2395.86	1697.26	1234.47	1649.05	747.649	1589.96	544.124	895.738	965.403	-0.643411	0.746662	NS	-0.419313	0.999125	NS	-1.79069	0.000806286	Down
At1D1108_15240	CP032921	1565554	1565754	201	-1	secE	secretion protein	K03073	COG0690	U	1939.16	1389.11	364.911	1837.12	668.648	491.486	1004.89	336.442	633.679	684.206	1115.14	1095.25	-0.300775	0.999948	NS	-0.603293	0.999125	NS	-0.35081	0.68917	NS
At1D1108_15250	CP032921	1566256	1567062	807	-1	NA	hypothetical protein	NA	NA	?	95.8625	93.0996	82.9058	67.0482	62.5575	77.257	39.8208	93.9354	69.1286	44.429	41.0953	31.3646	-0.387352	NA	NS	0.0110297	NA	NS	-1.21155	0.00155308	Down
At1D1108_15260	CP032921	1567407	1568582	1176	-1	tuf	elongation factor Tu	K02358	COG0050	J	9111.04	10144.9	3830.62	7717.25	5440.45	3602.31	7694.78	2568.85	5104	3134.59	6045.18	6629.23	-0.461934	0.915122	NS	-0.125455	0.999125	NS	-0.546185	0.4025	NS
At1D1108_15270	CP032921	1569015	1569647	633	1	NA	membrane protein	NA	NA	?	247.873	203.932	192.819	307.304	192.8	191.499	234.24	181.161	197.785	272.846	442.993	548.254	0.101812	0.999948	NS	-0.177028	0.999125	NS	0.973101	0.00775259	NS
At1D1108_15280	CP032921	1569933	1570046	114	1	NA	hypothetical protein	NA	NA	?	258.829	362.054	119.334	239.139	139.473	112.598	119.462	113.106	103.693	83.631	110.052	124.831	-0.587409	0.738188	NS	-0.544912	0.89093	NS	-1.21088	0.0147914	NS
At1D1108_15290	CP032921	1570703	1571152	450	-1	NA	signal peptide protein	NA	NA	?	3056.64	3656.01	1372.97	3982.66	2840.73	2043.2	2546.19	1342.89	2532.8	1594.22	2340.34	2165.41	0.133498	0.999948	NS	-0.466084	0.948297	NS	-0.406015	0.459581	NS
At1D1108_15300	CP032921	1571477	1571803	327	1	NA	hypothetical protein	NA	NA	?	188.986	400.476	173.348	153.093	242.026	178.349	199.104	189.788	270.754	1835.18	618.519	521.28	-0.408382	0.9583	NS	0.200782	0.999125	NS	1.96697	0.000415942	Up
At1D1108_15310	CP032921	1571923	1572117	195	1	NA	hypothetical protein	NA	NA	?	73.9511	215.755	82.2777	63.6958	146.651	88.7633	46.848	83.3916	94.0918	400.906	222.193	185.051	-0.307608	0.999948	NS	-0.407143	0.999125	NS	1.12668	0.0709164	NS
At1D1108_15320	CP032921	1572582	1573469	888	1	rlmB	23S rRNA (guanosine2251-2'-O)-methyltransferase	K03218	COG0566	J	368.386	362.054	235.528	445.87	316.89	326.287	475.507	265.511	362.925	517.467	665.186	678.73	0.17729	0.997399	NS	0.0123526	0.999125	NS	0.951201	0.00451261	NS
At1D1108_15330	CP032921	1573546	1573938	393	1	yciA	acyl-CoA thioesterase YciA	K10806	COG1607	I	280.74	289.643	187.794	252.548	204.081	205.471	278.745	171.576	243.871	239.916	259.806	261.581	-0.188504	0.967943	NS	0.0557056	0.999125	NS	0.0138302	0.972023	NS
At1D1108_15340	CP032921	1573945	1574538	594	1	NA	membrane protein	NA	NA	?	182.139	208.366	141.317	139.684	135.37	124.104	154.598	129.401	142.098	105.061	124.679	118.558	-0.402657	0.493235	NS	0.0857797	0.999125	NS	-0.599285	0.022949	NS
At1D1108_15350	CP032921	1574659	1575054	396	1	NA	hypothetical protein	NA	NA	?	101.34	122.655	135.664	120.687	130.243	146.295	131.174	130.359	147.858	154.195	289.06	201.361	0.138664	0.999948	NS	0.039999	0.999125	NS	0.833124	0.0112624	NS
At1D1108_15360	CP032921	1575103	1576467	1365	1	NA	sulfite reductase	NA	NA	?	353.322	447.765	430.859	307.304	267.664	287.659	356.045	247.299	240.03	347.591	607.374	450.396	-0.514972	0.401819	NS	-0.0396595	0.999125	NS	0.188361	0.609403	NS
At1D1108_15370	CP032921	1576644	1577120	477	-1	NA	membrane protein	NA	NA	?	127.36	79.7997	89.1865	131.861	110.758	101.092	110.093	128.442	144.018	108.198	133.734	154.314	0.215822	NA	NS	0.161089	0.999125	NS	0.422496	0.230562	NS
At1D1108_15380	CP032921	1577133	1577744	612	-1	NA	3-beta hydroxysteroid dehydrogenase	K07118	COG2910	R	84.9068	100.488	136.92	107.277	132.294	142.186	131.174	161.991	261.153	116.561	109.355	113.54	0.233139	0.965413	NS	0.535702	0.641016	NS	0.0620019	0.89357	NS
At1D1108_15390	CP032921	1577899	1578282	384	1	NA	HxlR family transcriptional regulator	NA	NA	?	83.5373	132.999	89.1865	108.395	117.936	121.639	124.147	114.064	184.343	238.348	168.56	169.369	0.196699	0.993309	NS	0.271738	0.999125	NS	0.924898	0.00697124	NS
At1D1108_15400	CP032921	1578344	1578697	354	-1	NA	membrane protein	NA	NA	?	184.878	397.521	165.183	210.084	237.924	203.005	271.718	196.498	370.606	1320.32	748.77	738.323	-0.194424	0.999948	NS	0.361745	0.999125	NS	1.91452	1.17947e-05	Up
At1D1108_15410	CP032921	1578939	1581920	2982	1	uvrB	excinuclease ABC subunit B	K03702	COG0556	L	8752.25	8141.04	3891.55	4554.81	4086.75	3264.52	5434.36	2629.23	4915.81	2052.09	1873.67	2017.37	-0.80363	0.231631	NS	0.123985	0.999125	NS	-1.80594	2.52081e-06	Down
At1D1108_15420	CP032921	1581952	1582920	969	1	fes	enterochelin esterase	NA	NA	?	994.231	901.441	440.908	598.964	521.996	418.338	529.382	373.825	610.636	334.001	281.398	281.654	-0.600051	0.466942	NS	-0.0266999	0.999125	NS	-1.37809	0.00017665	Down
At1D1108_15430	CP032921	1582933	1583367	435	-1	NA	hypothetical protein	NA	NA	?	119.143	132.999	118.706	110.63	105.63	102.735	126.49	137.069	128.656	105.584	85.6732	80.9207	-0.214266	NA	NS	0.305675	0.845945	NS	-0.438271	0.094286	NS
At1D1108_15440	CP032921	1583508	1583963	456	1	NA	photosystem reaction center subunit H	NA	NA	?	431.381	1241.33	569.663	417.934	791.712	590.934	772.991	709.308	1349.93	15226.6	4019.67	2794.59	-0.315866	0.999948	NS	0.653076	0.968369	NS	3.29774	4.08298e-07	Up
At1D1108_15450	CP032921	1584121	1584732	612	1	NA	peptidase	NA	NA	?	109.557	125.611	141.317	181.03	138.447	140.542	252.979	165.825	226.588	278.073	347.568	306.746	0.278621	0.848327	NS	0.475753	0.516907	NS	1.29951	1.07184e-06	Up
At1D1108_15460	CP032921	1584752	1585354	603	-1	dnaJ	molecular chaperone DnaJ	NA	NA	?	245.134	234.966	203.496	234.669	181.519	207.114	187.392	171.576	228.509	209.6	231.248	214.534	-0.127983	0.993547	NS	-0.0929265	0.999125	NS	-0.0552792	0.849443	NS
At1D1108_15470	CP032921	1585672	1586025	354	1	NA	hypothetical protein	NA	NA	?	340.997	263.043	148.225	277.133	161.009	134.789	295.142	134.193	234.269	225.804	251.447	254.053	-0.39	0.913191	NS	0.204762	0.999125	NS	-0.0359293	0.953166	NS
At1D1108_15480	CP032921	1586364	1588103	1740	1	NA	GGDEF family protein	NA	NA	?	223.223	186.199	231.131	312.892	227.668	255.606	156.941	299.06	174.742	268.142	367.071	360.693	0.310332	0.870961	NS	-0.317353	0.977819	NS	0.633309	0.0740007	NS
At1D1108_15490	CP032921	1588122	1589231	1110	-1	NA	endonuclease	NA	NA	?	345.105	351.71	263.791	352.003	290.226	284.371	250.637	281.806	264.993	225.281	273.04	260.954	-0.0459831	0.999948	NS	-0.21024	0.999125	NS	-0.33289	0.183595	NS
At1D1108_15500	CP032921	1589398	1590426	1029	-1	fbpC	iron(III) transport system ATP-binding protein	K02010	COG3842	E	24.6504	26.5999	168.952	24.5843	68.7107	119.995	11.712	144.737	32.6441	147.4	113.534	116.049	-0.0553863	NA	NS	-0.155617	NA	NS	0.764101	0.533439	NS
At1D1108_15510	CP032921	1590414	1592108	1695	-1	fbpB	iron(III) transport system permease protein	K02011	COG1178	P	16.4336	19.211	222.338	26.8193	89.2214	152.87	18.7392	184.037	63.3679	191.829	217.317	198.224	0.0507841	NA	NS	-0.00540705	0.999125	NS	1.22447	0.325072	NS
At1D1108_15520	CP032921	1592118	1593101	984	-1	fbpA	iron(III) transport system substrate-binding protein	K02012	COG1840	P	38.345	32.511	128.127	24.5843	67.6852	92.8727	37.4784	138.028	61.4477	573.918	895.738	724.523	-0.118317	0.999948	NS	0.371032	0.999125	NS	3.4443	4.35391e-07	Up
At1D1108_15530	CP032921	1593407	1594651	1245	-1	NA	aminotransferase	NA	NA	?	147.902	193.588	239.924	341.946	279.971	275.331	363.072	236.756	259.232	383.134	539.114	597.81	0.617639	0.289642	NS	-0.0698438	0.999125	NS	1.3785	9.15898e-06	Up
At1D1108_15540	CP032921	1594917	1595369	453	1	fucU	L-fucose mutarotase	K02431	COG1869	G	179.4	159.599	104.26	182.148	148.702	125.748	121.805	126.525	111.374	128.06	188.76	166.86	0.0523686	0.999948	NS	-0.338365	0.954538	NS	0.136571	0.742321	NS
At1D1108_15550	CP032921	1595479	1596510	1032	1	NA	endonuclease	NA	NA	?	169.814	187.677	158.903	198.91	182.545	158.623	138.201	154.322	163.22	159.422	217.317	193.206	0.0676203	0.999948	NS	-0.238068	0.976827	NS	0.145831	0.622739	NS
At1D1108_15560	CP032921	1596584	1597603	1020	-1	ilvC	ketol-acid reductoisomerase	K00053	COG0059	EH	658.712	1675.79	418.925	1650.5	908.623	856.402	1023.63	435.17	816.102	1150.45	2566.71	3007.24	0.31192	0.999948	NS	-0.587793	0.971179	NS	1.28934	0.0466025	NS
At1D1108_15570	CP032921	1597648	1598301	654	-1	NA	TetR family transcriptional regulator	NA	NA	?	101.34	243.832	157.018	305.069	168.187	184.102	180.365	135.152	151.699	212.736	452.048	552.017	0.389325	0.930799	NS	-0.495773	0.95349	NS	1.27827	0.0104025	NS
At1D1108_15580	CP032921	1598328	1598498	171	1	NA	hypothetical protein	NA	NA	?	52.0396	67.9775	68.4601	86.0452	58.4554	62.4631	60.9024	49.8433	59.5274	54.8828	80.7975	79.0388	0.124305	NA	NS	-0.293123	NA	NS	0.178029	0.684115	NS
At1D1108_15590	CP032921	1598454	1599362	909	-1	NA	AraC family transcriptional regulator	NA	NA	?	462.879	540.864	407.62	455.928	597.886	580.249	1044.71	598.119	1146.38	411.883	539.114	478.624	0.213975	0.963102	NS	0.767166	0.116509	NS	0.0202561	0.962353	NS
At1D1108_15600	CP032921	1599550	1600596	1047	1	NA	NADP-dependent alcohol dehydrogenase	K13979	COG1064	G	1013.4	1291.57	735.475	1213.57	1525.99	879.415	1098.58	1164.61	1637.96	311.525	1100.52	1152.34	0.251911	0.999948	NS	0.108382	0.999125	NS	-0.245245	0.700866	NS
At1D1108_15610	CP032921	1600743	1602008	1266	-1	ndh	NADH dehydrogenase	K03885	COG1252	C	783.333	823.119	567.151	82.6928	195.877	229.305	166.31	302.894	230.429	498.65	462.496	380.139	-2.09309	2.76403e-06	Down	0.466879	0.906436	NS	-0.695184	0.131348	NS
At1D1108_15620	CP032921	1602080	1602835	756	-1	pdxJ	pyridoxal phosphate biosynthesis protein	K03474	COG0854	H	349.213	329.543	219.198	267.075	224.592	222.73	288.115	198.415	314.919	162.035	222.193	217.67	-0.32459	0.824784	NS	0.157741	0.999125	NS	-0.572128	0.0911812	NS
At1D1108_15630	CP032921	1603069	1603764	696	1	NA	transcriptional regulator	NA	NA	?	278.001	307.376	185.282	279.367	249.205	196.43	339.648	220.461	268.834	574.44	403.987	283.536	-0.0839968	0.999948	NS	0.188326	0.999125	NS	0.717544	0.0740007	NS
At1D1108_15640	CP032921	1603872	1604999	1128	-1	NA	exodeoxyribonuclease V	NA	NA	?	1151.72	1347.73	525.698	901.798	554.814	469.295	438.028	334.525	433.974	193.397	237.517	220.18	-0.650242	0.493869	NS	-0.676373	0.566641	NS	-2.21454	2.98515e-08	Down
At1D1108_15650	CP032921	1605115	1606410	1296	1	NA	oxidoreductase	NA	NA	?	350.583	366.487	308.384	297.247	308.686	295.056	231.897	254.968	280.355	222.145	138.609	148.668	-0.183667	0.958816	NS	-0.230197	0.999125	NS	-1.00276	6.86593e-05	Down
At1D1108_15660	CP032921	1606410	1606892	483	1	NA	membrane protein	NA	NA	?	149.272	128.566	138.804	121.804	141.524	110.132	131.174	151.447	124.816	90.426	76.6183	76.5297	-0.160982	NA	NS	0.14006	0.999125	NS	-0.772376	0.00204506	NS
At1D1108_15670	CP032921	1606899	1607381	483	-1	NA	polyketide cyclase	NA	NA	?	112.296	101.966	112.425	101.69	111.783	143.829	140.544	171.576	136.337	69.5182	78.7079	63.3565	0.131472	NA	NS	0.334918	0.847078	NS	-0.631366	0.0289696	NS
At1D1108_15680	CP032921	1607378	1607737	360	-1	NA	AraC family transcriptional regulator	NA	NA	?	119.143	79.7997	116.194	93.8675	93.3235	104.379	81.9839	114.064	86.4108	73.1771	60.5981	54.5744	-0.119184	NA	NS	-0.0258256	NA	NS	-0.748462	0.0210106	NS
At1D1108_15690	CP032921	1607877	1608251	375	1	NA	hypothetical protein	NA	NA	?	221.853	260.088	222.338	519.623	348.681	422.448	372.441	314.396	514.624	452.653	252.84	321.174	0.875218	0.0617197	NS	-0.106465	0.999125	NS	0.546572	0.137065	NS
At1D1108_15700	CP032921	1608235	1608792	558	1	rpoE	RNA polymerase sigma-70 factor, ECF subfamily	K03088	COG1595	K	84.9068	70.933	118.706	117.334	129.217	152.048	117.12	141.862	167.061	95.6529	43.1849	51.438	0.526322	NA	NS	0.0968603	0.999125	NS	-0.53616	0.259832	NS
At1D1108_15710	CP032921	1608789	1609577	789	1	NA	membrane protein	NA	NA	?	123.252	99.0107	170.208	146.389	153.83	179.992	149.913	168.7	155.539	139.036	78.0114	84.6845	0.279583	0.932677	NS	-0.0161313	0.999125	NS	-0.388413	0.346177	NS
At1D1108_15720	CP032921	1609640	1610233	594	-1	NA	lysine transporter LysE	NA	NA	?	109.557	87.1885	108.029	83.8102	88.1959	103.557	107.75	119.816	105.613	90.9487	80.101	85.3118	-0.148398	NA	NS	0.278773	0.932278	NS	-0.255495	0.39861	NS
At1D1108_15730	CP032921	1610396	1611241	846	1	NA	aldo/keto reductase	NA	NA	?	265.676	294.077	243.065	277.133	253.307	243.277	304.512	279.889	332.202	600.575	372.644	329.329	-0.0510454	0.999948	NS	0.242622	0.999125	NS	0.702313	0.0201699	NS
At1D1108_15740	CP032921	1611396	1611926	531	-1	NA	ATPase	NA	NA	?	138.316	121.177	141.945	154.211	182.545	130.679	178.022	162.949	161.3	144.263	118.41	95.3484	0.212681	0.944495	NS	0.102863	0.999125	NS	-0.167457	0.624589	NS
At1D1108_15750	CP032921	1611919	1612425	507	-1	NA	AraC family transcriptional regulator	NA	NA	?	69.8427	50.2442	91.0707	61.4608	78.9661	91.229	65.5871	78.599	51.8465	59.5871	36.9161	28.2282	0.121682	NA	NS	-0.231796	NA	NS	-0.769119	0.115197	NS
At1D1108_15760	CP032921	1612422	1612994	573	-1	ilvH	acetolactate synthase, small subunit	K01653	COG0440	E	215.006	270.432	166.44	345.298	250.23	232.593	269.376	164.866	263.073	394.634	364.982	402.722	0.351189	0.803872	NS	-0.258413	0.999125	NS	0.842101	0.0102237	NS
At1D1108_15770	CP032921	1613014	1614807	1794	-1	ilvI	acetolactate synthase III, large subunit	K01652	COG0028	EH	349.213	403.432	305.244	828.045	483.026	437.242	747.225	377.659	535.747	1028.14	888.772	1065.77	0.725883	0.246631	NS	-0.0785283	0.999125	NS	1.49761	2.26832e-05	Up
At1D1108_15780	CP032921	1615222	1617195	1974	1	NA	ATPase	NA	NA	?	310.868	311.81	343.556	719.651	497.384	505.458	323.251	399.705	349.484	648.14	880.414	892.637	0.830835	0.00877985	NS	-0.677169	0.0755298	NS	1.3227	6.68087e-08	Up
At1D1108_15790	CP032921	1617205	1618098	894	-1	miaA	tRNA delta(2)-isopentenylpyrophosphate	K00791	COG0324	J	53.4091	47.2887	155.134	71.5181	103.579	137.254	42.1632	149.53	92.1715	75.2679	73.8322	80.2934	0.273059	NA	NS	-0.122037	NA	NS	-0.174289	0.827661	NS
At1D1108_15800	CP032921	1618100	1618990	891	1	serB	phosphoserine phosphatase	K01079	COG0560	E	171.183	229.055	206.636	191.087	154.856	212.046	124.147	162.949	142.098	182.943	245.875	227.08	-0.119655	0.999948	NS	-0.36661	0.783896	NS	0.110404	0.742688	NS
At1D1108_15810	CP032921	1618987	1619559	573	1	NA	acetyltransferase	NA	NA	?	61.6259	73.8886	136.292	75.9879	75.8895	138.076	72.6143	122.691	74.8894	101.925	119.803	116.049	0.080431	NA	NS	-0.0881879	0.999125	NS	0.295682	0.603487	NS
At1D1108_15820	CP032921	1619584	1620333	750	-1	NA	short-chain dehydrogenase	NA	NA	?	91.7541	76.8441	165.812	103.925	107.681	164.377	96.0383	181.161	107.533	132.764	99.6038	90.9574	0.156996	NA	NS	0.046386	0.999125	NS	-0.0621741	0.915512	NS
At1D1108_15830	CP032921	1620423	1621967	1545	-1	NA	htrA family protein	K04771	COG0265	O	1239.37	1327.04	631.214	1429.24	946.567	816.13	932.274	616.331	816.102	813.834	937.529	953.484	-0.00110826	0.999948	NS	-0.434541	0.87363	NS	-0.239624	0.603487	NS
At1D1108_15840	CP032921	1622229	1623152	924	-1	hflC	HFLC protein	K04087	COG0330	O	4330.25	3734.33	1528.1	3898.85	3143.26	2212.51	4701.19	1888.29	3287.45	2019.69	2713.68	2681.05	-0.0513887	0.999948	NS	0.0933263	0.999125	NS	-0.37117	0.527196	NS
At1D1108_15850	CP032921	1623154	1624275	1122	-1	hflK	HFLK protein	K04088	COG0330	O	4061.83	3870.28	1699.57	3246.25	2874.57	2064.57	4511.46	1795.32	3241.37	2158.72	2806.32	2699.87	-0.23435	0.999948	NS	0.221481	0.999125	NS	-0.329066	0.55029	NS
At1D1108_15860	CP032921	1624419	1624946	528	-1	folA	dihydrofolate reductase	K00287	COG0262	H	764.161	644.308	334.763	566.557	408.162	313.137	559.833	277.972	451.256	231.553	287.667	247.153	-0.435033	0.829172	NS	-0.00284904	0.999125	NS	-1.18329	0.00606233	Down
At1D1108_15870	CP032921	1624943	1625737	795	-1	thyA	thymidylate synthase	K00560	COG0207	F	2150.06	2136.86	1008.06	1613.63	1319.86	934.481	2147.98	1076.42	1789.66	795.54	995.341	940.311	-0.452371	0.793086	NS	0.373305	0.999125	NS	-0.954213	0.0251068	NS
[truncated: 3,776 more rows]
