# Supplementary material for: Comparative transcriptomics reveals context- and strain-specific regulatory programmes of Agrobacterium during plant colonization
Source: Microb Genom. 2025 Aug 22;11(8):001485. doi: 10.1099/mgen.0.001485 (PMC12373482; doi:10.1099/mgen.0.001485)
Supplement: Uncited Table S3. [file mgen-11-01485-s003.xlsx]

## Sheet: A_Yuan_2008
LocusTag_1D1108	LocusTag_C58	Gene	Product	log2FC_1D1108_acid	p-adj_1D1108_acid	DEG_1D1108_acid	log2FC_1D1108_plant	p-adj_1D1108_plant	DEG_1D1108_plant	log2FC_C58_acid	DEG_C58_acid
At1D1108_00010	Atu0324	dnaA	chromosomal replication initiator protein DnaA	-0.367048	0.959317	NS	-1.13437	0.0353804	NS		NS
At1D1108_00020	Atu0325	hemN	oxygen-independent coproporphyrinogen III oxidase	-0.152123	0.963102	NS	-0.716234	0.00108404	NS		NS
At1D1108_00030	Atu0326	rdgB	XTP/dITP diphosphohydrolase	-0.110835	0.999948	NS	-0.174239	0.604661	NS		NS
At1D1108_00040	Atu0327	rph	ribonuclease PH	-0.283613	0.928056	NS	-0.858158	0.0175333	NS		NS
At1D1108_00050	Atu0328	hrcA	heat-inducible transcription repressor	-0.301596	0.958335	NS	-1.0315	0.0171719	NS		NS
At1D1108_00060	Atu0329	grpE	GRPE protein	-0.204895	0.999948	NS	-0.816166	0.0729391	NS		NS
At1D1108_00070	Atu0330	ptsN	nitrogen regulatory IIA protein	-0.197953	0.999948	NS	0.0262469	0.965765	NS		NS
At1D1108_00080	Atu0331	NA	sigma-54 modulation protein	-0.225011	0.999948	NS	0.321951	0.559201	NS		NS
At1D1108_00090	Atu0332	rpoN	RNA polymerase sigma-54 factor	0.405505	0.704422	NS	-0.18182	0.644233	NS		NS
At1D1108_00100	Atu0333	NA	ABC transporter, nucleotide binding/ATPase protein	-0.0316664	0.999948	NS	0.214798	0.724774	NS		NS
At1D1108_00110	Atu0334	NA	hypothetical protein	-0.315974	0.975842	NS	-0.994291	0.072956	NS		NS
At1D1108_00120	Atu0335	NA	membrane protein	-0.249177	0.993547	NS	-0.449653	0.391073	NS		NS
At1D1108_00130	Atu0337	sppA	proteinase IV	0.0923549	0.999948	NS	0.0314479	0.951151	NS		NS
At1D1108_00140	Atu0338	ihfB	integration host factor beta subunit	-0.110753	0.999948	NS	0.0705854	0.901771	NS		NS
At1D1108_00150	Atu0339	NA	membrane protein	-0.057842	0.999948	NS	0.309588	0.538706	NS		NS
At1D1108_00160	Atu0340	rlmI	23S rRNA (cytosine1962-C5)-methyltransferase	0.0403275	0.999948	NS	1.81458	8.931e-10	Up		NS
At1D1108_00170	Atu0341	trmH	rRNA methylase	0.0540182	0.999948	NS	0.485641	0.0806611	NS		NS
At1D1108_00180	Atu0342	lspA	lipoprotein signal peptidase	0.105916	0.999948	NS	0.780689	0.0289696	NS		NS
At1D1108_00190	Atu0343	barA	two component sensor kinase/response regulator hybrid	0.181736	0.962957	NS	0.0972318	0.767352	NS		NS
At1D1108_00200	Atu0344	NA	hypothetical protein	-0.229323	0.96697	NS	0.0404576	0.930707	NS		NS
At1D1108_00210	Atu0345	mutS	DNA mismatch repair protein MutS	-0.251668	0.768192	NS	-0.543727	0.0164954	NS		NS
At1D1108_00220	Atu0346	glnD	uridylyltransferase/uridylyl-removing enzyme UTase	0.128174	0.960404	NS	0.317815	0.103944	NS		NS
At1D1108_00230	Atu0347	mviN	virulence factor MviN	0.483297	0.925224	NS	1.03963	0.104701	NS		NS
At1D1108_00240	Atu0348	NA	hypothetical protein	0.45163	NA	NS	0.468576	0.535066	NS		NS
At1D1108_00250	Atu0349	trpS	tryptophan-tRNA ligase	-0.042299	0.999948	NS	-0.0463199	0.903469	NS		NS
At1D1108_00260	Atu8118	NA	universal stress protein UspA	0.240637	0.967943	NS	0.536047	0.201397	NS		NS
At1D1108_00270	Atu0351	NA	iron transporter	-0.0910591	0.999948	NS	-1.39512	0.00435142	Down		NS
At1D1108_00280	Atu0352	NA	O-sialoglycoprotein endopeptidase	-0.2082	0.999948	NS	-1.35245	0.00548807	Down		NS
At1D1108_00290	Atu0353	rimI	ribosomal-protein-alanine N-acetyltransferase	-0.186189	0.993547	NS	-1.10241	0.00110381	Down		NS
At1D1108_00300	Atu0354	fur	ferric uptake regulator	-0.153862	0.999948	NS	-0.379468	0.389007	NS		NS
At1D1108_00310	Atu0355	plsC	1-acyl-sn-glycerol-3-phosphate acyltransferase	-0.329666	0.764801	NS	-0.129893	0.710678	NS		NS
At1D1108_00320	Atu0356	miaB	miaB protein	-0.481808	0.76671	NS	-1.18673	0.00502051	Down		NS
At1D1108_00330	Atu0357	phoH	phosphate starvation inducible protein	-0.468274	0.803872	NS	-1.11149	0.0119366	NS		NS
At1D1108_00340	Atu0358	ybeY	16S rRNA maturation RNase YbeY	-0.384957	0.946028	NS	-1.1805	0.0249891	NS		NS
At1D1108_00350	Atu0359	NA	hemolysin	0.103293	0.999948	NS	-0.883683	0.0474972	NS		NS
At1D1108_00360	Atu0360	lnt	apolipoprotein N-acyltransferase	-0.283351	0.964012	NS	-0.322632	0.531501	NS		NS
At1D1108_00370	Atu0361	NA	transcriptional regulator	-0.165933	0.999948	NS	0.218293	0.750842	NS		NS
At1D1108_00380	Atu0362	metK	S-adenosylmethionine synthetase	0.0145749	0.999948	NS	-0.772269	0.250109	NS		NS
At1D1108_00390	Atu0363	trmB	tRNA (guanine-N7-)-methyltransferase	-0.272906	0.963102	NS	-0.808403	0.0524662	NS		NS
At1D1108_00400	Atu0364	rbsK	ribokinase	-0.961096	0.0244964	NS	-1.68608	8.70999e-08	Down		NS
At1D1108_00410	Atu0365	rmuC	DNA recombination protein RmuC	-1.46725	0.00135347	Down	-3.28861	3.84115e-19	Down	1.43	Up
At1D1108_00420	Atu0366	def	polypeptide deformylase	-0.512231	0.342952	NS	-0.504173	0.0947251	NS		NS
At1D1108_00430	Atu0367	fmt	methionyl-tRNA formyl transferase	-0.411333	0.88695	NS	-0.632744	0.221348	NS		NS
At1D1108_00440	Atu0368	truA	tRNA pseudouridine synthase I	-0.416924	0.383131	NS	-0.919733	8.24865e-05	NS		NS
At1D1108_00450	Atu0369	NA	membrane protein	-0.367095	NA	NS	-0.606001	0.0437147	NS		NS
At1D1108_00460	Atu0370	dapE	succinyl-diaminopimelate desuccinylase	-0.234579	0.960283	NS	-0.0451353	0.916603	NS		NS
At1D1108_00470	Atu0371	dapD	2,3,4,5-tetrahydropyridine-2-carboxylate N-succinyltransferase	0.0282338	0.999948	NS	0.478209	0.0898284	NS		NS
At1D1108_00480	Atu0372	NA	lysine decarboxylase	-0.13672	0.96697	NS	0.356777	0.112792	NS		NS
At1D1108_00490	Atu0373	mcp	methyl-accepting chemotaxis protein	-0.196077	0.999948	NS	0.0199679	0.974375	NS	-1.07	Down
At1D1108_00500	Atu0374	iunH	inosine-uridine preferring nucleoside hydrolase	0.0535159	0.999948	NS	0.560139	0.105557	NS		NS
At1D1108_00510	Atu0375	hspC	small heat shock protein	-0.430296	0.870961	NS	-1.57734	0.000585332	Down		NS
At1D1108_00520	Atu0376	NA	hypothetical protein	0.357235	0.949176	NS	0.909119	0.0789944	NS		NS
At1D1108_00530	Atu0377	NA	hypothetical protein	0.740556	0.573031	NS	3.15504	4.52251e-11	Up	2.16	Up
At1D1108_00540	Atu0378	NA	hydrolase	-0.0481582	0.999948	NS	0.566389	0.0540443	NS		NS
At1D1108_00550	Atu0379	NA	membrane protein	-0.132596	0.999948	NS	-0.350134	0.513641	NS		NS
At1D1108_00560	Atu0380	argB	acetylglutamate kinase	5.53322e-05	0.999965	NS	0.748235	0.00459713	NS		NS
At1D1108_00570	Atu0382	NA	hypothetical protein	-0.251817	0.979918	NS	-0.956727	0.0293981	NS		NS
At1D1108_00580	Atu0383	cgpA	GTP-binding protein	-0.210238	0.999948	NS	-0.103795	0.851445	NS		NS
At1D1108_00590	Atu0384	yidC	preprotein translocase 60 kD membrane subunit	-0.028971	0.999948	NS	0.770619	0.0920177	NS		NS
At1D1108_00600	Atu0385	rnpA	ribonuclease P protein component	-0.326171	0.967943	NS	0.0396392	0.953166	NS		NS
At1D1108_00610	Atu0387	mcpA	methyl-accepting chemotaxis protein	0.409343	0.766904	NS	0.0902374	0.845096	NS	-1.03	Down
At1D1108_00620	Atu0388	NA	two component sensor kinase	-0.0559159	0.999948	NS	-0.154887	0.6208	NS		NS
At1D1108_00630	Atu0390	ubiE	ubiquinone/menaquinone biosynthesis methyltransferase	-0.895387	0.0234127	NS	-1.84834	1.67537e-10	Down		NS
At1D1108_00640	Atu0391	NA	multiple sugar transport system ATP-binding protein	0.022432	NA	NS	1.00109	0.349317	NS		NS
At1D1108_00650	Atu0392	NA	multiple sugar transport system permease protein	-0.0515031	NA	NS	1.12562	0.340053	NS		NS
At1D1108_00660	Atu0393	NA	multiple sugar transport system permease protein	0.00832679	NA	NS	1.62139	0.14127	NS		NS
At1D1108_00670	Atu0394	NA	multiple sugar transport system substrate-binding protein	0.00202387	0.999948	NS	2.65692	0.000876755	Up		NS
At1D1108_00680	Atu0395	NA	3'-5' exonuclease	0.100689	NA	NS	1.14642	0.18078	NS		NS
At1D1108_00690	Atu0396	cat1	succinyl-CoA:acetate CoA-transferase	-0.959572	0.315316	NS	-1.10117	0.0433036	NS		NS
At1D1108_00700	Atu0397	NA	esterase	-0.0988214	0.999948	NS	-0.330414	0.258557	NS		NS
At1D1108_00710	Atu0398	NA	proline racemase	-0.151288	0.999948	NS	-0.708153	0.131348	NS		NS
At1D1108_00720	Atu0399	pyrC	dihydroorotase	-0.221854	0.975842	NS	0.627163	0.107206	NS		NS
At1D1108_00730	Atu0400	pyrE	orotate phosphoribosyltransferase	-0.567602	0.152695	NS	-0.375526	0.172747	NS		NS
At1D1108_00740	Atu0401	scrK	fructokinase	0.218943	0.963102	NS	0.873259	0.00626297	NS		NS
At1D1108_00750	Atu0402	NA	deacetylase	0.0727373	0.999948	NS	0.106507	0.856787	NS		NS
At1D1108_00760	Atu0403	NA	esterase	-0.0141549	NA	NS	0.477149	0.325779	NS		NS
At1D1108_00780	Atu0404	pgi	glucose-6-phosphate isomerase	0.282915	0.959317	NS	0.932693	0.0240716	NS		NS
At1D1108_00790	Atu0405	fadD	long-chain acyl-CoA synthetase	-0.412108	0.869082	NS	-0.232416	0.668227	NS		NS
At1D1108_00800	Atu0406	fbpC	iron(III) transport system ATP-binding protein	-0.315742	0.704422	NS	-0.403759	0.134485	NS		NS
At1D1108_00810	Atu0407	fbpA	iron(III) transport system substrate-binding protein	-0.717454	0.0821542	NS	-0.77125	0.00802439	NS		NS
At1D1108_00820	Atu0408	fbpB	iron(III) transport system permease protein	-0.0259354	0.999948	NS	-0.737644	0.294827	NS		NS
At1D1108_00830	Atu0409	NA	iron complex outermembrane recepter protein	-0.0488533	0.999948	NS	-1.10993	0.167044	NS		NS
At1D1108_00840	Atu0410	NA	AraC family transcriptional regulator	-0.381882	NA	NS	-0.797807	0.108014	NS		NS
At1D1108_00850	Atu8119	NA	photosystem reaction center subunit H	-0.7263	0.633438	NS	1.73375	0.0010937	Up		NS
At1D1108_00860	Atu8120	NA	hypothetical protein	-0.74711	0.555211	NS	-0.516264	0.383763	NS		NS
At1D1108_00870	Atu0413	NA	stress induced protein	0.0653449	0.999948	NS	2.52428	6.0204e-05	Up		NS
At1D1108_00880	Atu0415	npd	2-nitropropane dioxygenase	-0.619097	0.294131	NS	-0.95678	0.00360619	NS		NS
At1D1108_00890	Atu8121	NA	hypothetical protein	-0.0682004	0.999948	NS	-0.0928617	0.814763	NS		NS
At1D1108_00900	Atu0418	NA	UDP-galactose-lipid carrier transferase	-0.0588398	0.999948	NS	0.761427	0.00196371	NS		NS
At1D1108_00910	Atu0419	phoR	two-component system, OmpR family, phosphate regulon sensor histidine kinase PhoR	-0.0903965	0.999948	NS	-0.017477	0.947364	NS		NS
At1D1108_00920	Atu0420	pstS	phosphate transport system substrate-binding protein	-0.197555	0.975842	NS	5.08806	1.01681e-70	Up		NS
At1D1108_00930	Atu0421	pstC	phosphate transport system permease protein	0.0212813	0.999948	NS	4.33325	1.51143e-24	Up		NS
At1D1108_00940	Atu0422	pstA	phosphate transport system permease protein	0.0319205	0.999948	NS	4.11842	3.97242e-43	Up		NS
At1D1108_00950	Atu0423	pstB	phosphate transport system ATP-binding protein	-0.243545	0.942133	NS	3.08249	3.59145e-27	Up		NS
At1D1108_00960	Atu0424	phoU	phosphate transport system protein	-0.127721	0.999948	NS	3.68568	2.90672e-22	Up		NS
At1D1108_00970	Atu0425	phoB	two-component system, OmpR family, phosphate regulon response regulator PhoB	-0.197508	0.975842	NS	2.33757	9.46184e-16	Up		NS
At1D1108_00990	Atu0428	argD	acetylornithine aminotransferase	0.0562518	0.999948	NS	0.169952	0.730425	NS		NS
At1D1108_01000	Atu0429	argF	ornithine carbamoyltransferase	-0.0648552	0.999948	NS	-0.787688	0.108845	NS		NS
At1D1108_01010	Atu0430	hslO	chaperonin (heat shock protein hsp33)	-0.37988	0.913191	NS	-1.04536	0.0263613	NS		NS
At1D1108_01020	Atu0431	apaG	apaG protein	-0.0382935	0.999948	NS	0.267472	0.609308	NS		NS
At1D1108_01030	Atu0432	metZ	O-succinylhomoserine sulfhydrylase	-0.00162316	0.999948	NS	1.19766	0.00767408	Up		NS
At1D1108_01040	Atu0434	dcd	2'-deoxycytidine 5'-triphosphate deaminase	-0.0584607	0.999948	NS	0.377437	0.120035	NS		NS
At1D1108_01050	Atu0476	aqpZ	aquaporin	-0.663481	0.471207	NS	-0.482334	0.314329	NS		NS
At1D1108_01060	Atu0477	NA	hypothetical protein	-0.67595	0.353734	NS	-0.63812	0.119326	NS		NS
At1D1108_01070	Atu0478	NA	glycosyl transferase	-0.226739	0.999948	NS	-0.720724	0.346928	NS		NS
At1D1108_01080	Atu0479	NA	polar amino acid transport system substrate-binding protein	-0.157423	0.978709	NS	-0.0668379	0.84254	NS		NS
At1D1108_01090	Atu0480	NA	polysaccharide biosynthesis protein	0.063702	0.999948	NS	0.415519	0.107425	NS		NS
At1D1108_01100	Atu0481	exoQ	exopolysaccharide production protein ExoQ	-0.172252	0.979324	NS	0.378079	0.240585	NS		NS
At1D1108_01110	Atu0482	NA	polysaccharide deacetylase	-0.388271	0.86139	NS	-0.149565	0.767352	NS	-1.05	Down
At1D1108_01120	Atu0483	c1	bacteriophage repressor protein C1	-0.822909	0.0336366	NS	-0.988821	0.000614813	NS		NS
At1D1108_01130	Atu0484	NA	two component response regulator	0.155548	0.999948	NS	0.906339	0.0480612	NS		NS
At1D1108_01140	Atu0485	NA	hypothetical protein	-0.413496	NA	NS	0.176436	0.677976	NS		NS
At1D1108_01150	Atu0486	pyrD	dihydroorotate dehydrogenase	-0.28139	0.731911	NS	-0.227442	0.39508	NS		NS
At1D1108_01160	Atu8129	NA	secretion protein	0.386678	0.754775	NS	0.819025	0.0145289	NS		NS
At1D1108_01170	Atu0488	NA	membrane protein	0.365212	0.869115	NS	1.1249	0.00399206	Up		NS
At1D1108_01180	Atu0489	NA	methyltransferase	-0.256581	NA	NS	-0.305565	0.579539	NS		NS
At1D1108_01190	Atu0490	NA	hypothetical protein	-1.70647	1.23478e-06	Down	-0.251654	0.530551	NS		NS
At1D1108_01200	Atu0491	NA	hypothetical protein	-0.40813	0.691242	NS	-0.389589	0.277613	NS		NS
At1D1108_01210	Atu0492	NA	alkylhydroperoxidase	-0.143172	NA	NS	-0.49088	0.449631	NS		NS
At1D1108_01220	Atu0493	NA	Rrf2 family transcriptional regulator	-0.300523	NA	NS	-0.657151	0.452664	NS		NS
At1D1108_01230	Atu0494	lhr	large ATP-dependent helicase-related protein	-0.110514	0.999948	NS	-0.851001	0.00463053	NS		NS
At1D1108_01240	Atu0495	NA	phosphoesterase	-0.130294	0.999948	NS	-1.02515	0.00321837	Down		NS
At1D1108_01250	Atu0496	NA	universal stress protein UspA	-0.917662	0.0573384	NS	-1.94549	5.60455e-09	Down		NS
At1D1108_01260	Atu8130	NA	membrane protein	0.24994	0.902336	NS	0.526793	0.0881093	NS		NS
At1D1108_01270	Atu0498	NA	permease	0.434769	0.332196	NS	0.67383	0.00439348	NS		NS
At1D1108_01280	Atu0499	NA	hemagglutinin	0.973147	0.0365756	NS	1.82132	4.83027e-08	Up		NS
At1D1108_01290	Atu0501	acd	acyl-CoA dehydrogenase	-1.20031	0.0879614	NS	-2.5825	2.86382e-08	Down		NS
At1D1108_01300	Atu0502	atoB	acetyl-CoA acetyltransferase	-0.754404	0.311909	NS	-1.35545	0.000774257	Down		NS
At1D1108_01310	Atu0503	fadB	enoyl-CoA hydratase	-0.946198	0.0802199	NS	-1.14987	0.0024706	Down		NS
At1D1108_01320	Atu0504	NA	hypothetical protein	-0.496137	0.913671	NS	1.51351	0.01222	NS		NS
At1D1108_01340	Atu0507	phaG	pH adaption potassium efflux system protein	-0.0583487	0.999948	NS	0.132732	0.829363	NS		NS
At1D1108_01350	Atu0508	phaF	pH adaption potassium efflux system protein	0.0842	0.999948	NS	1.08181	0.00147132	Up		NS
At1D1108_01360	Atu0509	phaE	pH adaption potassium efflux system protein	-0.127988	0.999948	NS	0.543369	0.0659502	NS		NS
At1D1108_01370	Atu0510	phaD	pH adaption potassium efflux system protein	-0.381016	0.598074	NS	-0.398069	0.180338	NS		NS
At1D1108_01380	Atu0511	phaC	pH adaption potassium efflux system protein	-0.268423	0.711972	NS	-0.339145	0.140211	NS		NS
At1D1108_01390	Atu8131	phaA	pH adaption potassium efflux system protein	-0.493559	0.275823	NS	-0.502501	0.0646679	NS		NS
At1D1108_01400	Atu0513	NA	hypothetical protein	-0.378506	0.949176	NS	-0.521361	0.381923	NS		NS
At1D1108_01410	Atu0514	mcp	methyl-accepting chemotaxis protein	-0.575251	0.768069	NS	-0.123562	0.848801	NS		NS
At1D1108_01420	Atu0515	cheX	chemotaxis protein CheX	-0.585427	NA	NS	0.751655	0.0733105	NS	-1.06	Down
At1D1108_01430	Atu0516	cheY	chemotaxis receiver protein	-0.293998	0.943744	NS	1.18888	0.00158898	Up		NS
At1D1108_01440	Atu0517	cheA	chemotaxis protein histidine kinase	-0.215023	0.975842	NS	0.762781	0.0390099	NS		NS
At1D1108_01450	Atu0518	cheR	chemotaxis methyltransferase	-0.274615	0.930799	NS	0.808712	0.0218445	NS		NS
At1D1108_01460	Atu0519	cheB	protein-glutamate methylesterase	-0.0288412	0.999948	NS	1.16437	0.00366522	Up		NS
At1D1108_01470	Atu0520	cheY	chemotaxis receiver protein	-0.0475689	0.999948	NS	1.38288	8.80364e-06	Up	-1.08	Down
At1D1108_01480	Atu0521	cheD	methyl-accepting chemotaxis protein	-0.108297	0.999948	NS	0.87908	0.0146297	NS		NS
At1D1108_01490	Atu0522	NA	hypothetical protein	-0.0736513	NA	NS	1.05022	0.00187714	Up		NS
At1D1108_01500	Atu0523	fliF	flagellar M-ring protein	-1.08706	0.162625	NS	-0.8842	0.0948784	NS		NS
At1D1108_01510	Atu0524	NA	LuxR family transcriptional regulator	-0.294006	0.993547	NS	-0.325313	0.612476	NS		NS
At1D1108_01520	Atu0525	agrR	LuxR family transcriptional regulator	-0.109123	0.999948	NS	-1.01155	0.0546959	NS		NS
At1D1108_01530	Atu0526	mcp	methyl-accepting chemotaxis protein	0.701342	0.183007	NS	1.76003	1.42628e-08	Up		NS
At1D1108_01540	Atu0527	NA	two component sensor kinase/response regulator hybrid	0.034078	0.999948	NS	0.552833	0.112549	NS		NS
At1D1108_01550	Atu0528	mscL	large conductance mechanosensitive channel protein	-0.188164	0.999948	NS	1.3329	0.00904577	Up		NS
At1D1108_01560	Atu0529	aspB	aspartate transaminase	-0.896854	0.015456	NS	-0.473854	0.133768	NS		NS
At1D1108_01570	Atu0530	galE	UDP-glucose 4-epimerase	-0.248602	0.993547	NS	-0.516957	0.313274	NS		NS
At1D1108_01580	Atu0531	NA	hypothetical protein	0.0717556	0.999948	NS	-0.790485	0.000120208	NS		NS
At1D1108_01600	Atu0533	maf	septum formation protein	-0.260867	0.993547	NS	-0.306893	0.592962	NS		NS
At1D1108_01610	Atu0534	infA	translation initiation factor IF-1	-0.127771	0.999948	NS	0.507559	0.459958	NS		NS
At1D1108_01620	Atu0535	NA	phosphotyrosine protein phosphatase	-0.165238	0.999948	NS	-0.307318	0.504805	NS		NS
At1D1108_01630	Atu0536	NA	hypothetical protein	-0.0516688	0.999948	NS	0.0335978	0.93112	NS		NS
At1D1108_01640	Atu0537	hisD	histidinol dehydrogenase	-0.0667291	0.999948	NS	-0.797114	0.039941	NS		NS
At1D1108_01650	Atu0538	NA	hypothetical protein	-0.34622	0.942133	NS	-1.66056	0.000176177	Down		NS
At1D1108_01660	Atu0539	murA	UDP-N-acetylglucosamine	0.411021	0.765357	NS	1.19386	0.00067188	Up		NS
At1D1108_01670	Atu0540	NA	hypothetical protein	0.0751804	NA	NS	0.476622	0.284869	NS		NS
At1D1108_01710	Atu0546	fliP	flagellar biosynthetic protein FliP	-0.0768543	0.999948	NS	-0.0485947	0.931351	NS		NS
At1D1108_01720	Atu0547	fliL	flagellar FliL protein	-0.444922	NA	NS	0.209406	0.774682	NS		NS
At1D1108_01730	Atu0548	flgH	flagellar L-ring protein precursor FlgH	-0.960877	NA	NS	-0.289816	0.77361	NS		NS
At1D1108_01740	Atu0549	NA	flagellar protein	-0.589176	NA	NS	-0.0613433	0.955727	NS		NS
At1D1108_01750	Atu0550	flgI	flagellar P-ring protein precursor FlgI	-0.647146	NA	NS	-0.289631	0.798031	NS		NS
At1D1108_01760	Atu0551	flgA	flagella basal body P-ring formation protein FlgA	-0.508699	NA	NS	-0.526084	0.650222	NS		NS
At1D1108_01770	Atu0552	flgG	flagellar basal-body rod protein FlgG	-0.839701	NA	NS	-0.168361	0.875028	NS		NS
At1D1108_01780	Atu0553	fliE	flagellar hook-basal body complex protein FliE	-0.53863	NA	NS	0.0665822	0.948367	NS		NS
At1D1108_01790	Atu0554	flgC	flagellar basal-body rod protein FlgC	-1.28148	NA	NS	-0.434375	0.619578	NS		NS
At1D1108_01800	Atu0555	flgB	flagellar basal-body rod protein FlgB	-1.42997	NA	NS	-0.947902	0.147644	NS		NS
At1D1108_01810	Atu0556	NA	hypothetical protein	-0.242145	NA	NS	-0.679488	0.450443	NS		NS
At1D1108_01820	Atu0557	fliI	flagellum-specific ATP synthase	-0.491062	0.965413	NS	-0.633418	0.478598	NS		NS
At1D1108_01830	Atu0558	flgF	flagellar basal-body rod protein FlgF	-0.78384	NA	NS	-0.617357	0.423639	NS		NS
At1D1108_01840	Atu0559	flgF	flagellar basal-body rod protein FlgF	-0.73257	NA	NS	-0.64298	0.54501	NS		NS
At1D1108_01850	Atu0560	motA	flagellar motor protein MotA	-0.654291	0.202897	NS	-0.684988	0.033906	NS		NS
At1D1108_01860	Atu0561	fliM	flagellar motor switch protein FliM	-0.947182	NA	NS	-0.691232	0.405613	NS		NS
At1D1108_01870	Atu0562	fliN	flagellar motor switch protein FliN	-0.922447	NA	NS	-1.0405	0.114969	NS		NS
At1D1108_01880	Atu0563	fliG	flagellar motor switch protein FliG	-0.946006	NA	NS	-1.24149	0.0209663	NS		NS
At1D1108_01890	Atu0564	flhB	flagellar biosynthetic protein FlhB	-0.489115	0.297378	NS	-0.287144	0.333853	NS		NS
At1D1108_01900	Atu0565	NA	hypothetical protein	-0.298568	NA	NS	0.272919	0.533181	NS		NS
At1D1108_01910	Atu0567	fliC	flagellin	-1.33209	0.00275928	Down	-0.813672	0.0383431	NS		NS
At1D1108_01920	Atu0568	NA	hypothetical protein	-1.2038	NA	NS	-0.924592	0.15797	NS		NS
At1D1108_01930	Atu0569	motB	flagellar motor protein MotB	-1.10457	0.365212	NS	-0.733454	0.307235	NS		NS
At1D1108_01940	Atu0570	motC	chemotaxis protein MotC	-0.600316	0.926192	NS	-0.666949	0.447602	NS		NS
At1D1108_01950	Atu0571	motD	chemotaxis protein MotD	-1.23157	0.360682	NS	-0.628907	0.444167	NS		NS
At1D1108_01960	Atu0572	NA	lytic transglycosylase	-0.979491	NA	NS	-0.743839	0.209543	NS		NS
At1D1108_01970	Atu0573	NA	transcriptional regulator	-0.964701	0.25013	NS	-0.965595	0.0621431	NS		NS
At1D1108_01980	Atu0574	flgE	flagellar hook protein FlgE	-1.71295	0.00269434	Down	-0.0721048	0.907983	NS		NS
At1D1108_01990	Atu0575	flgK	flagellar hook-associated protein 1 FlgK	-1.16429	0.017498	NS	0.224423	0.632348	NS		NS
At1D1108_02000	Atu0576	flgL	flagellar hook-associated protein 3 FlgL	-1.14792	0.0803162	NS	0.0295615	0.962353	NS		NS
At1D1108_02010	Atu0577	flaF	flagellar protein FlaF	-1.60861	0.0172572	NS	-0.468206	0.455028	NS		NS
At1D1108_02020	Atu0578	flbT	flagellar protein FlbT	-1.19313	0.11605	NS	-0.256121	0.684022	NS		NS
At1D1108_02030	Atu0579	flgD	flagellar basal-body rod modification protein FlgD	-0.850332	0.294131	NS	-0.180489	0.749602	NS		NS
At1D1108_02040	Atu0580	fliQ	flagellar biosynthetic protein FliQ	-0.608575	0.445446	NS	-0.265676	0.555295	NS		NS
At1D1108_02050	Atu0581	flhA	flagellar biosynthetic protein FlhA	-0.599362	0.434983	NS	-0.780545	0.0389091	NS		NS
At1D1108_02060	Atu0582	fliR	flagellar biosynthetic protein FliR	-0.413509	0.602016	NS	-0.734968	0.0139054	NS		NS
At1D1108_02070	Atu0583	NA	hypothetical protein	-0.126172	NA	NS	-1.22544	0.00700541	Down		NS
At1D1108_02080	Atu0584	NA	rod-binding protein	-1.25308	NA	NS	-0.319967	0.569839	NS		NS
At1D1108_02090	Atu0585	NA	hypothetical protein	-1.14841	0.0367116	NS	-0.00414069	0.994314	NS		NS
At1D1108_02100	Atu8132	NA	membrane protein	-0.926674	NA	NS	-0.233458	0.749403	NS		NS
At1D1108_02110	Atu0587	tagA	teichoic acid biosynthesis protein	0.487032	0.233127	NS	0.453746	0.0761218	NS		NS
At1D1108_02120	Atu0588	NA	hypothetical protein	1.00622	0.0200393	NS	1.32625	5.10315e-05	Up		NS
At1D1108_02130	Atu0589	folD	methylenetetrahydrofolate dehydrogenase (NADP+) / methenyltetrahydrofolate cyclohydrolase	-0.429488	0.3024	NS	-0.356517	0.150848	NS		NS
At1D1108_02140	Atu0590	lacI	LacI family transcriptional regulator	-0.279866	0.869082	NS	0.858391	0.00348799	NS		NS
At1D1108_02150	Atu0591	aglE	alpha-glucoside transport system substrate-binding protein	0.741226	0.28	NS	4.74265	8.81511e-43	Up		NS
At1D1108_02160	Atu0592	aglF	alpha-glucoside transport system permease protein	0.24442	0.999948	NS	3.67469	8.04003e-14	Up		NS
At1D1108_02170	Atu0593	aglG	alpha-glucoside transport system permease protein	0.293677	0.999948	NS	3.51017	1.08388e-06	Up		NS
At1D1108_02190	Atu0595	aglK	alpha-glucoside transport system ATP-binding protein	0.101534	0.999948	NS	3.19478	7.61811e-25	Up		NS
At1D1108_02200	Atu8133	NA	hypothetical protein	0.0795425	0.999948	NS	1.12387	0.0410287	NS		NS
At1D1108_02210	Atu0597	NA	serine/threonine protein phosphatase	-0.129479	0.999948	NS	0.296032	0.432318	NS		NS
At1D1108_02220	Atu0598	edd	phosphogluconate dehydratase	-0.0649591	0.999948	NS	0.155001	0.600336	NS		NS
At1D1108_02230	Atu0599	pgl	6-phosphogluconolactonase	-0.116145	0.999948	NS	-0.237886	0.630913	NS		NS
At1D1108_02240	Atu0600	zwf	glucose-6-phosphate 1-dehydrogenase	0.0933676	0.999948	NS	0.539581	0.276544	NS		NS
At1D1108_02260	Atu0601	ordL	oxidoreductase	-0.108007	0.999948	NS	-0.477716	0.0880676	NS		NS
At1D1108_02270	Atu0602	glnA	glutamine synthetase	0.00472559	0.999948	NS	0.465957	0.180781	NS		NS
At1D1108_02280	Atu0603	NA	oxidoreductase	-0.116939	NA	NS	-0.34091	0.578332	NS		NS
At1D1108_02290	Atu0604	NA	hypothetical protein	0.098152	0.999948	NS	0.959688	0.00158434	NS		NS
At1D1108_02300	Atu0605	NA	LysR family transcriptional regulator	0.0691947	0.999948	NS	1.80639	3.42222e-12	Up		NS
At1D1108_02310	Atu0606	NA	hypothetical protein	0.192605	0.975842	NS	5.04436	1.09312e-75	Up		NS
At1D1108_02320	Atu0607	aceA	isocitrate lyase	0.164788	0.999948	NS	6.88723	8.5532e-32	Up	2.06	Up
At1D1108_02330	Atu0608	NA	transcriptional regulator	-0.473689	0.793086	NS	-0.87565	0.0543809	NS		NS
At1D1108_02340	Atu0609	potF	putrescine transport system substrate-binding protein	-0.228488	0.999948	NS	0.238551	0.685636	NS		NS
At1D1108_02350	Atu0610	potG	putrescine transport system ATP-binding protein	-0.0531018	0.999948	NS	0.824328	0.000773087	NS		NS
At1D1108_02360	Atu0611	potH	putrescine transport system permease protein	0.415146	0.486789	NS	1.83195	3.15101e-14	Up		NS
At1D1108_02370	Atu0612	potI	putrescine transport system permease protein	0.078264	0.999948	NS	0.80182	0.0050209	NS		NS
At1D1108_02380	Atu0613	fbpB	iron(III) transport system permease protein	-0.0862445	0.999948	NS	-0.802775	0.0166069	NS		NS
At1D1108_02390	Atu0614	NA	two component sensor kinase	-0.163903	0.999948	NS	-1.2081	0.000123513	Down		NS
At1D1108_02410	Atu0619	ppx	exopolyphosphatase	0.160434	0.999948	NS	-0.418564	0.369449	NS		NS
At1D1108_02420	Atu0620	ftsJ	cell division protein FtsJ	0.215018	0.985689	NS	-0.0342842	0.942859	NS		NS
At1D1108_02430	Atu0621	NA	MFS permease	0.266993	0.752906	NS	0.60862	0.0073986	NS		NS
At1D1108_02440	Atu0622	NA	metallo-beta-lactamase superfamily protein	-0.0656279	0.999948	NS	1.05078	0.0249554	NS		NS
At1D1108_02450	Atu0624	guaB	inosine-5-monophosphate dehydrogenase	-0.334341	0.885265	NS	-0.353378	0.418448	NS		NS
At1D1108_02460	Atu8134	NA	membrane protein	-0.132848	NA	NS	0.608128	0.179554	NS		NS
At1D1108_02470	Atu0626	adhP	alcohol dehydrogenase	-0.798687	0.455436	NS	-1.24449	0.0137638	NS		NS
At1D1108_02480	Atu0627	dlhH	carboxymethylenebutenolidase	-0.498668	0.476203	NS	-0.999988	0.00146252	NS		NS
At1D1108_02490	Atu0631	moaB	molybdenum cofactor biosynthesis protein B	0.0642643	0.999948	NS	-0.231287	0.463185	NS		NS
At1D1108_02500	Atu0632	ipk	4-diphosphocytidyl-2-C-methyl-D-erythritol kinase	0.0127789	0.999948	NS	0.00978615	0.980858	NS		NS
At1D1108_02510	Atu0633	NA	hypothetical protein	-0.0863313	0.999948	NS	-0.112205	0.849111	NS		NS
At1D1108_02520	Atu0634	ispB	octaprenyl-diphosphate synthase	-0.0356897	0.999948	NS	-0.399097	0.349574	NS		NS
At1D1108_02530	Atu0635	NA	hypothetical protein	-0.13224	NA	NS	-0.00620815	0.991448	NS		NS
At1D1108_02540	Atu0636	NA	methyltransferase	-0.000305921	0.999948	NS	0.125455	0.764093	NS		NS
At1D1108_02550	Atu0637	sohB	proteinase sohB	-0.268571	0.963102	NS	-0.57479	0.194531	NS		NS
At1D1108_02560	Atu0638	NA	membrane protein	-0.200463	0.993547	NS	0.352029	0.401986	NS		NS
At1D1108_02570	Atu0639	NA	glycyl-tRNA synthetase subunit alpha	-0.248023	0.965413	NS	0.473627	0.272223	NS		NS
At1D1108_02580	Atu0641	NA	membrane protein	-0.327533	0.870961	NS	0.104555	0.816652	NS		NS
At1D1108_02590	Atu0642	aroA	3-phosphoshikimate 1-carboxyvinyltransferase	-0.16147	0.948581	NS	0.382658	0.0912585	NS		NS
At1D1108_02600	Atu0643	NA	membrane protein	-0.136419	0.970326	NS	0.243377	0.32902	NS		NS
At1D1108_02610	Atu0644	glyS	glycyl-tRNA synthetase beta chain	-0.14676	0.985689	NS	0.195141	0.514634	NS		NS
At1D1108_02620	Atu0645	NA	hypothetical protein	-0.295741	NA	NS	-0.443818	0.332657	NS		NS
At1D1108_02630	Atu0646	mcpA	methyl-accepting chemotaxis protein	-0.07948	0.999948	NS	-0.0303605	0.975488	NS		NS
At1D1108_02640	Atu8084	NA	hypothetical protein	0.533624	0.562796	NS	1.20122	0.00082235	Up		NS
At1D1108_02650	Atu0647	purD	phosphoribosylamine--glycine ligase	-0.3032	0.768192	NS	-0.273978	0.37611	NS		NS
At1D1108_02660	Atu0648	NA	transcription accessory protein	-0.0259063	0.999948	NS	-0.167813	0.601927	NS		NS
At1D1108_02670	Atu0649	cfa	cyclopropane-fatty-acyl-phospholipid synthase	0.220078	0.965333	NS	0.921164	0.00602684	NS		NS
At1D1108_02680	Atu0650	NA	outer membrane protein	1.26859	0.0769427	NS	2.28178	2.16012e-06	Up		NS
At1D1108_02690	Atu0651	ubiA	4-hydroxybenzoate octaprenyltransferase	0.0347045	0.999948	NS	0.0755171	0.754814	NS		NS
At1D1108_02700	Atu0652	NA	hypothetical protein	1.44145	0.00028599	Up	2.45755	7.62444e-14	Up		NS
At1D1108_02720	Atu0654	NA	LysR family transcriptional regulator	0.248497	0.983196	NS	-0.705975	0.122523	NS		NS
At1D1108_02730	Atu8135	NA	hypothetical protein	-2.312	2.57222e-06	Down	-2.54942	1.02578e-08	Down		NS
At1D1108_02740	Atu0656	gsh1	glutamate-cysteine ligase	0.0192248	0.999948	NS	0.206241	0.379869	NS		NS
At1D1108_02750	Atu0657	rsmE	16S rRNA (uracil1498-N3)-methyltransferase	-0.102116	NA	NS	-0.424061	0.422289	NS		NS
At1D1108_02760	Atu0658	pit	inorganic phosphate transporter, PiT family	-0.362473	0.598345	NS	-1.2441	4.56815e-07	Down		NS
At1D1108_02770	Atu0659	NA	NTP pyrophosphohydrolase, MutT family	-0.593521	0.749416	NS	-1.8911	0.000109932	Down		NS
At1D1108_02780	Atu0660	NA	mannosylfructose-6-phosphate phosphatase	-0.905195	0.341484	NS	-1.35202	0.00791897	Down		NS
At1D1108_02790	Atu0661	NA	mannosylfructose-phosphate synthase	-0.591022	0.813059	NS	0.974337	0.106107	NS		NS
At1D1108_02800	Atu0662	pdhR	GntR family transcriptional regulator, transcriptional repressor for pyruvate dehydrogenase complex	0.331276	0.764801	NS	-0.388199	0.227653	NS		NS
At1D1108_02810	Atu0663	NA	hypothetical protein	-0.230534	0.960911	NS	0.160866	0.695013	NS		NS
At1D1108_02820	Atu0664	NA	LysR family transcriptional regulator	0.171243	0.999948	NS	0.0647584	0.903673	NS		NS
At1D1108_02830	Atu0665	glcD	glycolate oxidase subunit	0.656263	0.633438	NS	-1.65289	0.000584929	Down		NS
At1D1108_02850	Atu0666	glcE	glycolate oxidase subunit	-0.0817045	0.999948	NS	-1.8545	3.34937e-05	Down		NS
At1D1108_02860	Atu0667	glcF	glycolate oxidase iron-sulfur subunit	-0.148767	0.999948	NS	-1.49522	0.000296576	Down		NS
At1D1108_02870	Atu0668	lpxQ	lipid A oxidase	-0.355087	0.959317	NS	2.31169	8.22687e-07	Up		NS
At1D1108_02880	Atu0669	NA	hypothetical protein	1.46507	0.00349462	Up	2.34434	4.76002e-09	Up		NS
At1D1108_02890	Atu0670	tag	3-methyladenine-DNA glycosylase	0.206396	0.964012	NS	-0.480755	0.158598	NS		NS
At1D1108_02900	Atu8085	NA	hypothetical protein	0.613352	0.814229	NS	0.0529244	0.944868	NS		NS
At1D1108_02910	Atu0671	NA	membrane protein	0.557183	0.963102	NS	0.739339	0.448332	NS		NS
At1D1108_02920	Atu0672	NA	LysR family transcriptional regulator	-0.0813904	NA	NS	-0.609034	0.263103	NS		NS
At1D1108_02930	Atu0673	NA	hypothetical protein	-0.132269	NA	NS	-0.693107	0.0445262	NS		NS
At1D1108_02940	Atu0674	relE	mRNA interferase RelE	-0.476866	NA	NS	-0.670284	0.0230159	NS		NS
At1D1108_02950	Atu0675	NA	DNA-binding protein	-0.873843	0.159455	NS	-1.00216	0.0124515	NS		NS
At1D1108_02960	Atu0676	hisS	histidyl-tRNA synthetase	-0.499767	0.150965	NS	-0.682777	0.00207536	NS		NS
At1D1108_02970	Atu0677	NA	hypothetical protein	-0.571805	0.341484	NS	-0.935716	0.00313033	NS		NS
At1D1108_02980	Atu0678	hisZ	ATP phosphoribosyltransferase regulatory subunit	0.116777	0.999948	NS	0.193112	0.495445	NS		NS
At1D1108_02990	Atu0679	hisG	ATP phosphoribosyltransferase	0.0786248	0.999948	NS	0.237552	0.548955	NS		NS
At1D1108_03000	Atu0680	NA	membrane protein	-0.053699	NA	NS	-0.130305	0.892538	NS		NS
At1D1108_03010	Atu0681	NA	hypothetical protein	-0.525011	0.804855	NS	-1.11769	0.0264508	NS		NS
At1D1108_03020	Atu0682	groEL	chaperonin GroEL	-1.29386	0.191531	NS	-0.331154	0.660225	NS		NS
At1D1108_03030	Atu0683	groES	chaperonin GroES	-1.3184	0.189022	NS	-1.45361	0.0231193	NS		NS
At1D1108_03040	Atu0684	NA	HAD family hydrolase	-0.287381	0.66178	NS	-0.198702	0.429305	NS		NS
At1D1108_03050	Atu0685	ribF	riboflavin biosynthesis bifunctional protein	-0.38296	0.432014	NS	-0.259346	0.322174	NS		NS
At1D1108_03060	Atu0686	ileS	isoleucyl-tRNA synthetase	-0.320804	0.823753	NS	-0.261136	0.482711	NS		NS
At1D1108_03070	Atu0687	NA	hypothetical protein	0.229899	0.999948	NS	0.418874	0.545943	NS		NS
At1D1108_03080	Atu0688	codA	cytidine and deoxycytidylate deaminase	-0.124344	0.999948	NS	-0.0190861	0.971141	NS		NS
At1D1108_03090	Atu0689	rluB	ribosomal large subunit pseudouridine synthase B	-0.204786	0.999948	NS	-0.18318	0.724571	NS		NS
At1D1108_03100	Atu0690	rsmD	16S rRNA (guanine966-N2)-methyltransferase	-0.0555909	0.999948	NS	0.363678	0.427749	NS		NS
At1D1108_03110	Atu0691	NA	patatin	-0.199681	0.967943	NS	-0.43277	0.217725	NS		NS
At1D1108_03120	Atu0692	kefB	glutathione-regulated potassium-efflux system protein	0.307321	0.823753	NS	0.0537845	0.890281	NS		NS
At1D1108_03130	Atu0693	pmbA	PmbA/TldD related protein	-0.0218454	0.999948	NS	-0.673314	0.101542	NS		NS
At1D1108_03140	Atu0694	suhB	inositol monophosphatase	-0.178305	0.999948	NS	-0.942155	0.00625536	NS		NS
At1D1108_03150	Atu8086	NA	inositol monophosphatase	-0.40724	0.928459	NS	-0.749516	0.18078	NS		NS
At1D1108_03160	Atu0695	kdtA	3-deoxy-D-manno-octulosonic-acid transferase	-0.436667	0.885265	NS	-0.921269	0.0775156	NS		NS
At1D1108_03170	Atu0696	gph	phosphoglycolate phosphatase	-0.0274531	0.999948	NS	-0.28206	0.499713	NS		NS
At1D1108_03180	Atu0697	lpxK	tetraacyldisaccharide 4'-kinase	0.145456	0.949176	NS	-0.108718	0.650222	NS		NS
At1D1108_03190	Atu0698	NA	hypothetical protein	-0.110383	0.999948	NS	-0.291266	0.580048	NS		NS
At1D1108_03200	Atu0699	mutL	DNA mismatch repair protein MutL	-0.444234	0.198202	NS	-0.713101	0.000616183	NS		NS
At1D1108_03210	Atu0700	NA	two component sensor kinase	-0.00335621	0.999948	NS	0.0257442	0.978717	NS		NS
At1D1108_03220	Atu0701	NA	GGDEF family protein	0.192213	0.934162	NS	0.520128	0.0424521	NS		NS
At1D1108_03230	Atu0702	NA	calcium-binding protein, regucalcin	0.0164426	0.999948	NS	0.531713	0.100123	NS		NS
At1D1108_03240	Atu0703	kdgA	keto-hydroxyglutarate-aldolase/keto-deoxy- phosphogluconate aldolase	0.132086	0.999948	NS	0.870491	0.0054424	NS		NS
At1D1108_03250	Atu0704	dgoK	2-dehydro-3-deoxygalactonate kinase	0.24953	0.899959	NS	0.508302	0.100535	NS		NS
At1D1108_03260	Atu0705	fabG	3-oxoacyl-[acyl-carrier-protein] reductase	0.381657	0.758726	NS	0.0286638	0.946883	NS		NS
At1D1108_03270	Atu0706	kdgR	transcriptional regulator KdgR	0.32531	0.869115	NS	-0.626694	0.0949269	NS		NS
At1D1108_03280	Atu0707	NA	LuxR family transcriptional regulator	-0.260704	0.999948	NS	-0.958333	0.0760504	NS		NS
At1D1108_03290	Atu0708	NA	NitT/TauT family transport system ATP-binding protein	-0.469876	0.750632	NS	-1.16167	0.00371876	Down		NS
At1D1108_03300	Atu0709	mrp	ATP-binding protein involved in chromosome partitioning	-0.303362	0.749416	NS	-0.439484	0.110469	NS		NS
At1D1108_03310	Atu0710	corA	magnesium/cobalt transport protein	-0.0330028	0.999948	NS	0.384033	0.414096	NS		NS
At1D1108_03330	Atu0712	NA	ATP-binding protein	1.11222	0.044139	NS	1.47978	0.000224968	Up		NS
At1D1108_03340	Atu0713	atpI	ATP synthase protein I	-0.915061	0.39248	NS	-1.61976	0.00232804	Down		NS
At1D1108_03350	Atu0714	atpB	ATP synthase A chain	-0.203398	0.999948	NS	1.67205	0.00133036	Up		NS
At1D1108_03360	Atu0715	atpE	ATP synthase C chain	-0.0204715	0.999948	NS	1.59344	0.00941392	Up		NS
At1D1108_03370	Atu0716	atpF	ATP synthase B chain	-0.227373	0.999948	NS	0.88916	0.131709	NS		NS
At1D1108_03380	Atu0717	atpF	ATP synthase B chain	-0.769946	0.735704	NS	-0.248582	0.754814	NS		NS
At1D1108_03400	Atu0720	rnhB	ribonuclease HII	-1.26461	0.000888129	Down	-1.22609	0.000159946	Down		NS
At1D1108_03410	Atu0721	NA	radical SAM protein	-3.55616	1.36736e-16	Down	-4.76358	3.75945e-32	Down		NS
At1D1108_03420	Atu0722	NA	glycosyl transferase	-0.138885	0.999948	NS	-0.469894	0.166651	NS		NS
At1D1108_03430	Atu0723	NA	FAD dependent oxidoreductase	-0.0358387	0.999948	NS	0.207297	0.433085	NS		NS
At1D1108_03440	Atu0724	NA	translation factor Sua5	0.29077	0.808964	NS	0.974667	0.000223049	NS		NS
At1D1108_03450	Atu0725	NA	hypothetical protein	1.55979	0.000743272	Up	2.43627	1.68395e-10	Up		NS
At1D1108_03460	Atu0726	NA	Rieske 2Fe-2S family protein	-0.0414828	0.999948	NS	1.37632	0.000971324	Up		NS
At1D1108_03470	Atu0727	NA	ferredoxin I	-0.153157	0.999948	NS	0.688027	0.185364	NS	-1.12	Down
At1D1108_03480	Atu0728	NA	hypothetical protein	-1.26394	0.183007	NS	0.418374	0.562177	NS		NS
At1D1108_03490	Atu0730	NA	hypothetical protein	-0.434123	0.928459	NS	0.510628	0.422257	NS		NS
At1D1108_03500	Atu0731	zntB	zinc transporter	-0.0228506	0.999948	NS	0.759147	0.0114702	NS		NS
At1D1108_03510	Atu0732	acd	acyl-CoA dehydrogenase	-0.78926	0.111188	NS	-1.00821	0.00249862	Down		NS
At1D1108_03520	Atu0733	NA	enoyl-CoA hydratase/isomerase	-0.770346	0.162625	NS	-1.30786	0.000128265	Down		NS
At1D1108_03530	Atu0734	NA	hypothetical protein	-0.0263728	0.999948	NS	0.65432	0.0260547	NS		NS
At1D1108_03540	Atu0735	rumA	23S rRNA (uracil1939-C5)-methyltransferase	0.103768	0.985689	NS	0.268677	0.160063	NS		NS
At1D1108_03550	Atu0736	NA	hemolysin	0.295941	0.820787	NS	0.441704	0.153234	NS		NS
At1D1108_03560	Atu0738	mcpG	chemotaxis methyl-accepting protein	0.0261729	0.999948	NS	0.686247	0.158067	NS		NS
At1D1108_03570	Atu0741	NA	amino acid-binding protein	-0.118025	0.999948	NS	-0.321204	0.41499	NS		NS
At1D1108_03580	Atu8012	NA	antibiotic biosynthesis monooxygenase	-0.512692	0.25725	NS	-0.901066	0.000423637	NS		NS
At1D1108_03590	Atu0743	NA	XRE family transcriptional regulator	-0.175858	0.975842	NS	-0.445188	0.152535	NS		NS
At1D1108_03600	Atu0744	NA	isomerase	0.0359676	0.999948	NS	-0.323439	0.340776	NS		NS
At1D1108_03610	Atu0745	dxs	1-deoxy-D-xylulose-5-phosphate synthase	-0.151252	0.999948	NS	-0.20416	0.624337	NS		NS
At1D1108_03620	Atu0746	NA	pirin	-0.470028	0.635273	NS	-0.444493	0.255734	NS		NS
At1D1108_03630	Atu0747	xseB	exodeoxyribonuclease small subunit	-0.497777	0.76671	NS	-1.11947	0.0111499	NS		NS
At1D1108_03640	Atu0748	NA	deacetylase	-0.292196	0.508986	NS	-0.090458	0.699253	NS		NS
At1D1108_03650	Atu0749	bioY	biotin synthesis BioY protein	0.0724404	0.999948	NS	0.854266	0.00732493	NS		NS
At1D1108_03660	Atu0750	bioN	biotin transport system permease protein	-0.246124	NA	NS	-0.169033	0.849111	NS		NS
At1D1108_03670	Atu0751	bioM	biotin transport system ATP-binding protein	-0.990099	0.0233011	NS	-1.80658	2.05372e-08	Down		NS
At1D1108_03680	Atu0752	NA	hypothetical protein	-2.03428	7.33303e-07	Down	-3.22925	1.28887e-18	Down		NS
At1D1108_03690	Atu0753	ribA	3,4-dihydroxy-2-butanone-4-phosphate synthase/GTP cyclohydrolase II	-0.904739	0.0233003	NS	-0.570202	0.0827969	NS		NS
At1D1108_03700	Atu0754	aroC	chorismate synthase	0.104693	0.999948	NS	0.556066	0.0442344	NS		NS
At1D1108_03710	Atu0755	NA	signal peptide protein	-0.483575	0.9583	NS	0.784217	0.313012	NS		NS
At1D1108_03720	Atu0756	gpmB	phosphoglycerate mutase	0.120889	0.999948	NS	0.115344	0.848336	NS		NS
At1D1108_03730	Atu0757	fabI	enoyl-[acyl-carrier protein] reductase I	0.510923	0.847241	NS	0.421499	0.500032	NS		NS
At1D1108_03740	Atu0758	dnaJ	molecular chaperone DnaJ	0.483094	0.743784	NS	1.43825	0.000252966	Up		NS
At1D1108_03750	Atu0759	NA	hypothetical protein	0.560724	0.557036	NS	1.92786	8.099e-08	Up		NS
At1D1108_03760	Atu0760	pdxH	pyridoxamine 5'-phosphate oxidase	-0.0051716	0.999948	NS	0.166888	0.716384	NS		NS
At1D1108_03770	Atu0761	NA	membrane protein	0.0675097	NA	NS	-0.27298	0.612686	NS		NS
At1D1108_03780	Atu0762	NA	pyrophosphatase	-0.477984	NA	NS	-1.40067	1.89134e-05	Down		NS
At1D1108_03790	Atu0763	NA	hydrolase	-0.403386	0.659753	NS	-0.675641	0.0331128	NS		NS
At1D1108_03800	Atu0764	NA	glyoxalase	-0.682168	0.467793	NS	-0.756336	0.0999293	NS		NS
At1D1108_03810	Atu0765	tldD	TldD protein	-0.0760847	0.999948	NS	-0.903069	0.0170596	NS		NS
At1D1108_03820	Atu0766	ialB	invasion associated protein B	0.0887675	0.999948	NS	0.0810582	0.884135	NS		NS
At1D1108_03830	Atu0767	coxB	cytochrome c oxidase subunit II	-0.335962	0.967943	NS	0.740241	0.211595	NS		NS
At1D1108_03840	Atu0768	coxA	cytochrome c oxidase subunit I	-0.0483277	0.999948	NS	0.842149	0.100567	NS		NS
At1D1108_03850	Atu0769	ctaB	protoheme IX farnesyltransferase	-0.368506	0.833506	NS	-0.0283196	0.952942	NS		NS
At1D1108_03860	Atu8013	NA	hypothetical protein	-0.650018	0.510244	NS	-0.325108	0.526545	NS		NS
At1D1108_03870	Atu0770	coxG	cytochrome c oxidase assembly protein	-0.504495	0.764801	NS	0.485039	0.335609	NS		NS
At1D1108_03880	Atu0771	coxC	cytochrome c oxidase subunit III	-0.227003	0.999948	NS	0.442969	0.41499	NS	-1.01	Down
At1D1108_03890	Atu0772	NA	membrane protein	-0.0630948	NA	NS	-0.177463	0.666099	NS		NS
At1D1108_03900	Atu0773	surf1	surfeit 1	-0.598722	0.489864	NS	-0.780157	0.0538735	NS		NS
At1D1108_03910	Atu0774	lytB	4-hydroxy-3-methylbut-2-enyl diphosphate reductase	-0.254857	0.9726	NS	-0.252887	0.617405	NS		NS
At1D1108_03920	Atu0775	thrB	homoserine kinase	-0.17873	0.993547	NS	-0.046944	0.909377	NS		NS
At1D1108_03930	Atu0776	NA	ribonuclease H	-0.0148265	NA	NS	0.0796173	0.856588	NS		NS
At1D1108_03940	Atu0777	NA	stress responsive protein	-0.00208525	0.999948	NS	0.504037	0.225049	NS		NS
At1D1108_03950	Atu0779	NA	peroxiredoxin	0.375734	0.820926	NS	1.34645	0.00012979	Up		NS
At1D1108_03960	Atu0780	NA	cytochrome c biogenesis protein	-0.169808	0.999948	NS	0.275719	0.547834	NS		NS
At1D1108_03970	Atu0781	NA	hypothetical protein	-0.722603	0.530052	NS	-1.30758	0.0071283	Down		NS
At1D1108_03980	Atu0782	NA	hypothetical protein	-0.672502	0.833506	NS	0.741875	0.335196	NS	1.27	Up
At1D1108_03990	Atu0783	NA	hypothetical protein	-0.0698451	0.999948	NS	1.96532	0.00116294	Up		NS
At1D1108_04000	Atu0784	NA	diguanylate cyclase	0.340059	0.602016	NS	1.55723	4.34192e-12	Up		NS
At1D1108_04010	Atu0785	rimJ	ribosomal-protein (S5)-alanine N-acetyltransferase	0.248447	0.993547	NS	0.882373	0.0595447	NS		NS
At1D1108_04020	Atu0786	NA	peptidase M16	0.170553	0.999948	NS	0.342407	0.569839	NS		NS
At1D1108_04030	Atu0787	thrC	threonine synthase	0.1815	0.999948	NS	0.595105	0.244632	NS		NS
At1D1108_04040	Atu0788	NA	hypothetical protein	0.243965	0.960404	NS	0.877652	0.0129955	NS		NS
At1D1108_04050	Atu0790	NA	HAD family hydrolase	-0.501575	0.730287	NS	-0.600698	0.185371	NS		NS
At1D1108_04060	Atu0791	NA	GntR family transcriptional regulator	0.165474	NA	NS	-0.269193	0.55029	NS		NS
At1D1108_04070	Atu0792	NA	hypothetical protein	-0.337088	0.9583	NS	0.606292	0.250213	NS		NS
At1D1108_04080	Atu8136	NA	hypothetical protein	-0.354044	0.965413	NS	1.05209	0.07268	NS		NS
At1D1108_04090	Atu0794	ccrM	cell cycle regulated site-specific DNA-methyltransferase protein	0.94232	0.137297	NS	0.460155	0.338473	NS		NS
At1D1108_04100	Atu0797	NA	hydrolase	0.0975284	0.999948	NS	0.279588	0.55672	NS		NS
At1D1108_04110	Atu0798	mutY	A/G-specific adenine glycosylase	-0.127237	0.999948	NS	-0.382582	0.158711	NS		NS
At1D1108_04120	Atu8137	NA	hypothetical protein	-0.24106	0.993547	NS	-0.579332	0.225049	NS		NS
At1D1108_04130	Atu0800	NA	DSBA oxidoreductase	0.102833	0.999948	NS	0.940489	0.0624912	NS		NS
At1D1108_04140	Atu0801	smc	chromosome segregation protein SMC	0.109847	0.963102	NS	0.0266425	0.898293	NS		NS
At1D1108_04150	Atu0802	NA	ring-cleavage extradiol dioxygenase	0.152436	0.999948	NS	0.634879	0.100123	NS		NS
At1D1108_04160	Atu0803	ppdK	pyruvate, orthophosphate dikinase	0.0377446	0.999948	NS	0.269129	0.405103	NS		NS
At1D1108_04190	Atu0804	NA	proton/glutamate transport protein	0.22819	0.999948	NS	0.403933	0.508626	NS		NS
At1D1108_04200	Atu0806	NA	hypothetical protein	0.132924	0.999948	NS	0.0488399	0.882594	NS		NS
At1D1108_04210	Atu0807	NA	metallo-beta-lactamase superfamily protein	-0.144543	0.999948	NS	-0.128982	0.714051	NS		NS
At1D1108_04230	Atu0811	mqo	malate:quinone oxidoreductase	-0.841573	0.0325775	NS	0.526915	0.0966811	NS	1.05	Up
At1D1108_04240	Atu0813	NA	hypothetical protein	0.105956	0.999948	NS	0.748313	0.0420499	NS		NS
At1D1108_04280	Atu0816	cysN	sulfate adenylyltransferase subunit 1	0.0281978	0.999948	NS	-0.980368	0.105924	NS		NS
At1D1108_04290	Atu0817	cysD	sulfate adenylyltransferase subunit 2	0.232753	0.999948	NS	0.261726	0.722932	NS		NS
At1D1108_04300	Atu0818	cysH	phosphoadenosine phosphosulfate reductase	0.305946	0.999948	NS	-0.11076	0.898293	NS		NS
At1D1108_04310	Atu0819	NA	Rrf2 family transcriptional regulator	0.498325	0.775255	NS	0.267597	0.62339	NS		NS
At1D1108_04320	Atu0820	cysP	sulfate transport system substrate-binding protein	0.110143	0.999948	NS	1.31653	0.00956264	Up		NS
At1D1108_04330	Atu0821	cysU	sulfate transport system permease protein	0.00693688	0.999948	NS	0.754906	0.0524465	NS		NS
At1D1108_04340	Atu0822	cysW	sulfate transport system permease protein	0.0368232	0.999948	NS	0.360583	0.16317	NS		NS
At1D1108_04350	Atu0823	cysA	sulfate transport system ATP-binding protein	0.0196996	0.999948	NS	0.686064	0.00114787	NS		NS
At1D1108_04370	Atu0825	NA	quinone oxidoreductase	-0.246314	0.958816	NS	-0.256025	0.541934	NS		NS
At1D1108_04380	Atu0826	NA	diguanylate cyclase	-0.4654	0.441085	NS	1.20364	7.74519e-06	Up		NS
At1D1108_04390	Atu0827	NA	hypothetical protein	-0.727768	0.338167	NS	-1.73359	8.37487e-06	Down		NS
At1D1108_04400	Atu0828	betI	transcriptional regulator BetI	-0.000759778	NA	NS	0.991239	0.00842035	NS		NS
At1D1108_04410	Atu0829	betB	betaine-aldehyde dehydrogenase	-0.0309404	0.999948	NS	0.769069	0.0680983	NS		NS
At1D1108_04420	Atu0830	betA	choline dehydrogenase	-0.192304	0.993547	NS	0.128348	0.765892	NS		NS
At1D1108_04440	Atu8138	NA	prevent-host-death protein	-0.22595	0.978709	NS	-0.841979	0.0318135	NS		NS
At1D1108_04450	Atu0832	NA	chloride channel protein	0.00176535	0.999948	NS	-0.104062	0.638947	NS		NS
At1D1108_04460	Atu8139	NA	hypothetical protein	0.0780632	NA	NS	0.411386	0.642531	NS		NS
At1D1108_04470	Atu0834	NA	asparaginase	0.0928779	0.999948	NS	0.0650607	0.881763	NS		NS
At1D1108_04480	Atu0835	gst	glutathione S-transferase	-0.216331	0.993547	NS	-0.0195912	0.971061	NS		NS
At1D1108_04490	Atu0836	gst	glutathione S-transferase	-0.47476	0.517287	NS	-0.635121	0.0528114	NS		NS
At1D1108_04500	Atu0837	NA	MarR family transcriptional regulator	-1.51909	2.77917e-05	Down	-2.20554	3.07287e-12	Down		NS
At1D1108_04510	Atu0838	NA	MFS permease	-1.34571	0.000851816	Down	-1.14479	0.00102832	Down		NS
At1D1108_04520	Atu0839	NA	beta-lactamase	0.300766	0.965333	NS	0.150916	0.793212	NS		NS
At1D1108_04530	Atu0840	NA	ATP-dependent DNA ligase	0.075582	0.999948	NS	0.253988	0.637272	NS		NS
At1D1108_04540	Atu0841	NA	aminopeptidase	0.475778	0.593992	NS	0.999361	0.0027815	NS	1.83	Up
At1D1108_04550	Atu0843	NA	P type cation (metal) transporter, ATPase component	0.443146	0.930799	NS	2.89877	3.84057e-08	Up		NS
At1D1108_04560	Atu0844	NA	hypothetical protein	-0.473321	NA	NS	-0.727869	0.266072	NS		NS
At1D1108_04570	Atu0845	NA	hypothetical protein	-0.153025	0.999948	NS	0.5263	0.173839	NS		NS
At1D1108_04580	Atu0846	ohrR	MarR family transcriptional regulator	-0.188306	0.999948	NS	1.20201	0.0365766	NS		NS
At1D1108_04590	Atu0847	ohr	organic hydroperoxide resistance protein	-0.17748	0.999948	NS	2.18819	7.56957e-07	Up		NS
At1D1108_04600	Atu0848	NA	XRE family transcriptional regulator	-0.256614	0.963102	NS	0.928158	0.0176065	NS		NS
At1D1108_04610	Atu0849	NA	hypothetical protein	-0.215475	0.918863	NS	0.661015	0.0109861	NS		NS
At1D1108_04620	Atu0850	NA	ABC transporter, nucleotide binding/ATPase protein	-0.219006	0.993547	NS	-0.376449	0.405434	NS		NS
At1D1108_04640	Atu0851	NA	dehydrogenase	0.988057	NA	NS	0.411769	0.54506	NS		NS
At1D1108_04650	Atu0852	NA	MarR family transcriptional regulator	1.76328	0.0783195	NS	-0.527853	0.54063	NS		NS
At1D1108_04660	Atu0853	NA	thioredoxin	0.765918	0.538674	NS	1.51258	0.00322589	Up		NS
At1D1108_04670	Atu0854	NA	ABC transporter permease	0.916483	0.328637	NS	2.40282	5.06288e-07	Up		NS
At1D1108_04680	Atu0855	NA	glyoxalase	0.470028	0.823753	NS	1.58506	0.000389511	Up		NS
At1D1108_04690	Atu0856	NA	LysR family transcriptional regulator	-0.0761144	NA	NS	-0.405999	0.344877	NS		NS
At1D1108_04700	Atu0857	NA	oxidoreductase	0.0161075	NA	NS	-0.762593	0.355571	NS		NS
At1D1108_04710	Atu0859	NA	hypothetical protein	-0.161387	NA	NS	-0.096602	0.82026	NS		NS
At1D1108_04720	Atu0860	NA	hypothetical protein	-0.226927	0.949176	NS	0.1269	0.742321	NS		NS
At1D1108_04730	Atu0862	NA	hypothetical protein	-0.895481	0.312755	NS	-1.52019	0.00159947	Down		NS
At1D1108_04740	Atu0863	NA	ArsR family transcriptional regulator	-0.62305	0.390211	NS	-0.701819	0.066484	NS		NS
At1D1108_04750	Atu0864	dltE	oxidoreductase	0.331055	0.749416	NS	0.403279	0.186908	NS		NS
At1D1108_04760	Atu0865	NA	AraC family transcriptional regulator	-0.073386	0.999948	NS	-0.404605	0.156548	NS		NS
At1D1108_04780	Atu0866	NA	RhtB family transporter	0.0668425	0.999948	NS	0.806836	0.0591915	NS		NS
At1D1108_04790	Atu0867	NA	aldo/keto reductase	0.0556463	0.999948	NS	1.08263	0.018105	NS		NS
At1D1108_04800	Atu0868	NA	DNA-binding protein	-0.0011546	NA	NS	-0.312354	0.626692	NS		NS
At1D1108_04810	Atu0869	NA	drug:proton antiporter	-0.655894	NA	NS	-1.06252	0.00133852	Down		NS
At1D1108_04820	Atu0870	tam	trans-aconitate methyltransferase	-0.847697	0.0387025	NS	-1.12768	0.00017848	Down		NS
At1D1108_04830	Atu0871	ilvE	branched-chain-amino-acid aminotransferase	-1.3658	0.00677738	Down	-0.739959	0.0971495	NS		NS
At1D1108_04840	Atu0872	mcpC	methyl-accepting chemotaxis protein	0.931583	0.0514859	NS	1.41876	2.88702e-05	Up		NS
At1D1108_04850	Atu0873	oxyR	LysR family transcriptional regulator	0.213257	NA	NS	-0.561679	0.304861	NS		NS
At1D1108_04860	Atu0874	pat	phosphinothricin acetyltransferase	0.4078	0.64607	NS	0.498662	0.128767	NS		NS
At1D1108_04870	Atu0875	NA	hypothetical protein	0.402362	0.873135	NS	0.330339	0.531083	NS		NS
At1D1108_04880	Atu0876	sodB	superoxide dismutase	-0.127664	0.999948	NS	0.633268	0.248745	NS		NS
At1D1108_04890	Atu0877	NA	phosphatase	0.182289	0.999948	NS	1.95432	0.000296495	Up		NS
At1D1108_04900	Atu0878	NA	transcriptional regulator	-0.00527393	NA	NS	-0.143874	0.873657	NS		NS
At1D1108_04910	Atu0879	NA	RhtB family transporter	-0.292953	NA	NS	-0.452571	0.700866	NS		NS
At1D1108_04920	Atu0881	NA	cytochrome c-556	0.725194	0.445446	NS	0.911395	0.0520551	NS	1.59	Up
At1D1108_04930	Atu0882	NA	diacylglycerol kinase	0.552847	0.408338	NS	1.54985	5.52678e-07	Up		NS
At1D1108_04940	Atu0883	NA	hypothetical protein	0.0934333	0.999948	NS	-0.039692	0.950265	NS		NS
At1D1108_04950	Atu0884	NA	cobalt transporter	0.28208	0.963102	NS	1.34516	0.00121807	Up		NS
At1D1108_04960	Atu0885	NA	hypothetical protein	-0.213976	NA	NS	-0.280557	0.399645	NS		NS
At1D1108_04970	Atu0886	NA	thiamine biosynthesis protein ThiJ	-1.19488	0.0363061	NS	-2.69587	3.70439e-11	Down		NS
At1D1108_04980	Atu0887	NA	acetyltransferase	-0.694497	0.595081	NS	-2.13515	6.83746e-06	Down	-1.15	Down
At1D1108_04990	Atu0888	NA	MerR family transcriptional regulator	-0.285207	0.963102	NS	-1.33643	0.00149807	Down		NS
At1D1108_05010	Atu0890	NA	hypothetical protein	-0.0244698	NA	NS	0.680005	0.565488	NS		NS
At1D1108_05020	Atu0891	NA	cation efflux system protein	0.0460626	NA	NS	0.899842	0.193863	NS		NS
At1D1108_05030	Atu0892	NA	hypothetical protein	-0.501944	NA	NS	0.425918	0.66993	NS		NS
At1D1108_05050	Atu0893	proV	glycine betaine/proline transport system ATP-binding protein	-1.13812	0.000731629	Down	-0.187594	0.600919	NS		NS
At1D1108_05060	Atu0894	proW	glycine betaine/proline transport system permease protein	-1.47348	1.27564e-06	Down	0.158291	0.646073	NS		NS
At1D1108_05070	Atu0895	proX	glycine betaine/proline transport system substrate-binding protein	-2.13031	1.25895e-08	Down	0.209011	0.642531	NS		NS
At1D1108_05080	Atu0897	ptrB	oligopeptidase B	-0.189057	0.999948	NS	-0.247731	0.595204	NS		NS
At1D1108_05090	Atu0898	NA	signal peptide protein	0.378501	0.900918	NS	0.893995	0.0530009	NS		NS
At1D1108_05100	Atu0899	dapA	dihydrodipicolinate synthase	0.124999	0.999948	NS	0.0508074	0.894291	NS		NS
At1D1108_05110	Atu0900	NA	polysaccharide deacetylase	0.277038	0.787158	NS	0.4349	0.100883	NS		NS
At1D1108_05120	Atu0901	ada	6-O-methylguanine-DNA methyltransferase	-0.341636	0.808128	NS	-0.46175	0.190569	NS		NS
At1D1108_05130	Atu0902	NA	permease	-0.2103	0.999948	NS	0.567773	0.330969	NS		NS
At1D1108_05140	Atu0903	catE	catechol 2,3-dioxygenase	-0.0328956	0.999948	NS	-0.922075	0.00614219	NS		NS
At1D1108_05150	Atu0904	NA	universal stress protein	-0.736605	0.357315	NS	-3.03746	3.55123e-15	Down	-1.48	Down
At1D1108_05160	Atu0905	dskA	dnaK suppressor protein	-0.701887	0.441238	NS	-2.35643	6.96535e-09	Down		NS
At1D1108_05170	Atu0906	yqfA	hemolysin III	0.498654	0.76671	NS	1.50168	0.000447586	Up		NS
At1D1108_05180	Atu0907	pat	phosphinothricin acetyltransferase	0.113254	0.999948	NS	0.120651	0.710312	NS		NS
At1D1108_05200	Atu0908	msrB	peptide-methionine (R)-S-oxide reductase	-0.266488	0.963102	NS	-0.700345	0.101362	NS		NS
At1D1108_05210	Atu0909	mnhA	Na+/H+ antiporter	0.117156	0.999948	NS	0.781799	0.0121977	NS		NS
At1D1108_05220	Atu0910	mnhB	Na+/H+ antiporter	-0.070431	NA	NS	0.651688	0.265452	NS		NS
At1D1108_05230	Atu0911	mnhC	Na+/H+ antiporter	0.242808	NA	NS	1.462	0.0161737	NS		NS
At1D1108_05240	Atu0912	mnhD	Na+/H+ antiporter	0.131851	0.999948	NS	0.929516	0.128247	NS		NS
At1D1108_05250	Atu0913	mnhE	Na+/H+ antiporter	-0.0277395	NA	NS	1.12243	0.0108486	NS		NS
At1D1108_05260	Atu0914	mnhF	Na+/H+ antiporter	0.176838	NA	NS	0.922468	0.188803	NS		NS
At1D1108_05270	Atu0915	mnhG	Na+/H+ antiporter	0.290608	NA	NS	1.12765	0.0171187	NS		NS
At1D1108_05280	Atu0916	ros	transcriptional regulator	-0.169044	0.999948	NS	1.06332	0.0718941	NS		NS
At1D1108_05290	Atu0917	NA	DNA replication protein	-0.420368	NA	NS	-1.04754	0.495619	NS		NS
At1D1108_05300	Atu0918	NA	hypothetical protein	-0.274558	0.993547	NS	-1.40842	0.00436042	Down		NS
At1D1108_05310	Atu0919	sufE	cysteine desulfuration protein SufE	-0.396748	0.85999	NS	-1.55248	0.000114746	Down		NS
At1D1108_05320	Atu0920	NA	hypothetical protein	0.286969	0.963102	NS	1.37987	0.00110872	Up		NS
At1D1108_05330	Atu0921	divJ	two-component system, cell cycle sensor histidine kinase DivJ	0.717023	0.0987495	NS	1.47259	1.72495e-07	Up		NS
At1D1108_05340	Atu8087	NA	peptidoglycan-binding protein	0.733454	0.0781684	NS	0.912362	0.0016196	NS		NS
At1D1108_05350	Atu0922	NA	hypothetical protein	0.481094	NA	NS	0.481112	0.305048	NS		NS
At1D1108_05360	Atu0923	NA	hypothetical protein	0.813734	0.0418894	NS	1.46079	2.18538e-07	Up		NS
At1D1108_05370	Atu0924	NA	hypothetical protein	-0.193316	0.999948	NS	0.281332	0.661128	NS		NS
At1D1108_05380	Atu0925	NA	membrane protein	0.255289	0.874137	NS	0.81602	0.00291871	NS		NS
At1D1108_05390	Atu0926	NA	membrane protein	-0.387725	0.870993	NS	-2.09603	1.78892e-07	Down		NS
At1D1108_05410	Atu0927	lysE	LysE family transporter	-0.153089	NA	NS	-1.48997	0.100993	NS		NS
At1D1108_05430	Atu0928	iciA	LysR family transcriptional regulator, chromosome initiation inhibitor	0.123716	NA	NS	-0.621064	0.463185	NS		NS
At1D1108_05450	Atu0931	mrcA	penicillin-binding protein 1A	0.0131647	0.999948	NS	0.304987	0.459581	NS		NS
At1D1108_05460	Atu0932	NA	hypothetical protein	-0.297239	0.958816	NS	-0.715305	0.111867	NS		NS
At1D1108_05470	Atu0933	oxa	beta-lactamase class D	0.316373	0.85999	NS	0.710413	0.0368203	NS		NS
At1D1108_05480	Atu0936	NA	hypothetical protein	0.386676	0.591506	NS	0.773844	0.00373764	NS		NS
At1D1108_05490	Atu0938	cueR	MerR family transcriptional regulator	-0.0842229	0.999948	NS	1.05798	0.050547	NS		NS
At1D1108_05510	Atu0942	NA	MFS permease	-0.249095	0.993547	NS	0.998013	0.0289756	NS		NS
At1D1108_05520	Atu0943	NA	hypothetical protein	-0.404008	0.949176	NS	1.42653	0.0107278	NS		NS
At1D1108_05530	Atu0944	cscA	sucrose hydrolase	0.0806813	0.999948	NS	1.71425	4.17857e-05	Up	1.43	Up
At1D1108_05540	Atu1988	NA	hypothetical protein	0.0324564	0.999948	NS	0.167901	0.64925	NS		NS
At1D1108_05550	Atu0945	NA	hypothetical protein	-0.573442	0.494219	NS	-1.43076	7.41095e-05	Down		NS
At1D1108_05560	Atu0946	NA	dehydrogenase	-3.05851	9.98466e-12	Down	-2.26049	1.80886e-07	Down		NS
At1D1108_05570	Atu0947	NA	AraC family transcriptional regulator	0.0501336	NA	NS	-0.269424	0.644426	NS		NS
At1D1108_05580	Atu0948	NA	HxlR family transcriptional regulator	-0.960332	0.516848	NS	-2.13602	0.000662477	Down		NS
At1D1108_05590	Atu0949	NA	NmrA family protein	0.0734262	NA	NS	-0.71546	0.387184	NS		NS
At1D1108_05600	Atu0950	NA	membrane protein	-0.138312	0.963102	NS	0.322854	0.134905	NS		NS
At1D1108_05610	Atu8088	NA	hypothetical protein	-0.87964	NA	NS	-2.18946	0.00309531	Down		NS
At1D1108_05620	Atu0951	NA	large terminase phage packaging protein	-0.0613464	0.999948	NS	2.42168	3.91461e-14	Up		NS
At1D1108_05640	Atu8140	NA	chitinase	-0.29551	NA	NS	-0.459422	0.715416	NS		NS
At1D1108_05650	Atu0953	NA	stress responsive protein	-0.111796	NA	NS	-0.56028	0.0634157	NS		NS
At1D1108_05660	Atu0954	gp34	phage head portal protein	-0.0361275	NA	NS	-0.853942	0.435113	NS		NS
At1D1108_05670	Atu0955	NA	hypothetical protein	-0.15347	NA	NS	-0.516015	0.776448	NS	-1.05	Down
At1D1108_05680	Atu0956	gp35	phage prohead protease	0.224049	NA	NS	-0.263075	0.890549	NS		NS
At1D1108_05690	Atu0957	gp36	phage phi-C31 major capsid gp36-like protein	-0.203085	NA	NS	-0.847725	0.547834	NS		NS
At1D1108_05720	Atu0959	NA	hypothetical protein	0.109712	NA	NS	-0.917332	0.62152	NS		NS
At1D1108_05730	Atu0960	NA	MFS permease	0.0957168	NA	NS	-0.168324	0.845174	NS		NS
At1D1108_05770	Atu8141	NA	tail protein	0.0343607	NA	NS	-0.0544402	0.974719	NS		NS
At1D1108_05780	Atu0964	NA	glycoside hydrolase family 24	-0.0438663	NA	NS	-1.17166	0.459958	NS		NS
At1D1108_05790	Atu0965	NA	beta tubulin, autoregulation binding site	0.0505212	NA	NS	-0.964352	0.557114	NS		NS
At1D1108_05800	Atu0966	NA	peptidase P60	0.356822	NA	NS	-0.436317	0.798627	NS		NS
At1D1108_05810	Atu0967	NA	hypothetical protein	-0.00892208	0.999948	NS	-0.460024	0.689281	NS		NS
At1D1108_05820	Atu0968	NA	hypothetical protein	0.00861483	NA	NS	-0.204874	0.86994	NS		NS
At1D1108_05830	Atu8142	NA	hypothetical protein	-0.153905	0.999948	NS	0.705995	0.150405	NS		NS
At1D1108_05840	Atu0970	NA	two component response regulator	-0.471046	0.839357	NS	-0.0241587	0.971132	NS		NS
At1D1108_05850	Atu0971	NA	two component sensor kinase	0.0719776	0.999948	NS	0.523485	0.108845	NS		NS
At1D1108_05860	Atu0972	NA	lipA protein	-0.291297	0.942881	NS	0.188945	0.686959	NS		NS
At1D1108_05870	Atu0973	cycH	cycH protein	-0.450842	0.708011	NS	-1.48774	1.93851e-05	Down		NS
At1D1108_05880	Atu0974	cycJ	cytochrome c biosynthesis heme-carrier protein cycJ	-0.141232	0.999948	NS	-0.8474	0.00984409	NS		NS
At1D1108_05890	Atu0975	cycK	cytochrome c-type synthesis protein	0.0212396	0.999948	NS	-0.108559	0.73152	NS		NS
At1D1108_05900	Atu0976	cycL	cycL protein	0.155716	NA	NS	0.0791855	0.886541	NS		NS
At1D1108_05910	Atu0977	dop	serine protease DO-like protease	0.506035	0.642967	NS	2.96619	1.14101e-17	Up		NS
At1D1108_05920	Atu0978	ragA	two component response regulator	0.322125	0.83357	NS	2.09104	1.22718e-12	Up		NS
At1D1108_05930	Atu0979	ragB	two component sensor kinase	0.377746	0.17045	NS	1.89002	1.3671e-35	Up		NS
At1D1108_05950	Atu8143	NA	outer membrane protein	-0.420052	NA	NS	-0.959209	0.0835698	NS		NS
At1D1108_05960	Atu0981	glnE	glutamate-ammonia-ligase adenylyltransferase	0.0445043	0.999948	NS	0.219065	0.471892	NS		NS
At1D1108_05970	Atu0982	pleC	two-component system, cell cycle sensor histidine kinase PleC	-0.296813	0.820787	NS	0.246737	0.466022	NS		NS
At1D1108_05980	Atu0983	NA	hypothetical protein	-1.28981	0.0232138	NS	-3.85838	4.84008e-21	Down	-1.88	Down
At1D1108_05990	Atu0984	pepN	aminopeptidase N	0.0692821	0.999948	NS	0.607728	0.116877	NS		NS
At1D1108_06000	Atu0985	NA	permease	-0.355023	0.714394	NS	-0.346664	0.280305	NS		NS
At1D1108_06020	Atu0987	dpo	DNA polymerase	-0.185764	0.963102	NS	-0.293282	0.349181	NS		NS
At1D1108_06030	Atu0988	yegD	molecular chaperone, Hsp70 family	-0.0757694	0.999948	NS	0.228513	0.650222	NS		NS
At1D1108_06040	Atu0989	NA	histidine kinase	-0.355964	NA	NS	-1.07229	0.00645998	Down		NS
At1D1108_06050	Atu0990	fabG	3-oxoacyl-[acyl-carrier-protein] reductase	-0.320354	0.764801	NS	-0.789817	0.00451261	NS		NS
At1D1108_06060	Atu0991	NA	cation efflux system component	-0.403268	NA	NS	-0.555264	0.298237	NS		NS
At1D1108_06080	Atu0994	NA	electrotransfer ubiquinone oxidoreductase	-1.30119	0.0313212	NS	-2.08526	2.32054e-06	Down		NS
At1D1108_06090	Atu0995	NA	hypothetical protein	-0.469434	0.799326	NS	-1.57885	0.000200372	Down		NS
At1D1108_06100	Atu0996	NA	zinc-binding dehydrogenase	0.141854	0.999948	NS	-0.483638	0.142759	NS		NS
At1D1108_06110	Atu0997	NA	transcriptional regulator	-0.128677	0.999948	NS	-0.0327182	0.947364	NS		NS
At1D1108_06120	Atu0998	bacA	undecaprenyl pyrophosphate phosphatase, possible bacitracin resistance protein	0.088209	0.999948	NS	0.403105	0.118699	NS		NS
At1D1108_06130	Atu0999	mgtE	magnesium transport protein	-0.427017	0.436453	NS	0.249105	0.407783	NS		NS
At1D1108_06140	Atu1000	NA	MFS permease	-0.0431446	0.999948	NS	-0.0393708	0.904527	NS		NS
At1D1108_06150	Atu1001	NA	diacylglycerol kinase	0.549558	0.54529	NS	1.4751	3.24397e-05	Up		NS
At1D1108_06160	Atu1002	NA	aminotransferase class-III	0.00563776	0.999948	NS	0.527602	0.0146286	NS		NS
At1D1108_06170	Atu1003	NA	peroxiredoxin	0.263121	0.960404	NS	1.1302	0.00243493	Up		NS
At1D1108_06180	Atu1006	amn	AMP nucleosidase	-0.388696	0.820787	NS	-0.110765	0.816934	NS		NS
At1D1108_06210	Atu1008	NA	hypothetical protein	-0.607502	0.445446	NS	-0.842936	0.0282095	NS		NS
At1D1108_06220	Atu1009	NA	hypothetical protein	-1.31987	0.103281	NS	-1.40718	0.0123957	NS		NS
At1D1108_06230	Atu8144	NA	hypothetical protein	0.514797	0.85999	NS	1.02424	0.0709834	NS		NS
At1D1108_06240	Atu1011	hisC	histidinol-phosphate aminotransferase	0.214138	0.885265	NS	0.44526	0.073995	NS		NS
At1D1108_06250	Atu8145	NA	hypothetical protein	-0.00583469	0.999948	NS	1.03762	0.035336	NS		NS
At1D1108_06260	Atu1013	hcaD	ferredoxin reductase	0.301312	0.764801	NS	0.558895	0.0373197	NS		NS
At1D1108_06270	Atu1014	hpaI	4-hydroxy-2-oxo-heptane-1,7-dioate aldolase	0.0051583	0.999948	NS	0.386243	0.298421	NS		NS
At1D1108_06290	Atu8146	NA	hypothetical protein	-0.754561	0.662787	NS	0.623407	0.348312	NS		NS
At1D1108_06320	Atu1022	slt	soluble lytic murein transglycosylase	0.646791	0.428692	NS	1.16135	0.00285721	Up		NS
At1D1108_06330	Atu1024	dapA	dihydrodipicolinate synthase	-0.226114	0.993547	NS	-0.286195	0.558935	NS		NS
At1D1108_06340	Atu1025	smpB	SSRA-binding protein	0.177361	0.999948	NS	-0.197354	0.716384	NS		NS
At1D1108_06350	Atu1027	mcpV	methyl-accepting chemotaxis protein	0.810669	0.205004	NS	1.07828	0.00607917	Up		NS
At1D1108_06360	Atu1028	NA	hypothetical protein	-0.0908738	0.999948	NS	-0.305093	0.627	NS		NS
At1D1108_06370	Atu1029	rnpO	DNA-directed RNA polymerase omega subunit	0.235075	0.999948	NS	1.08585	0.0511437	NS		NS
At1D1108_06380	Atu1030	NA	GTP pyrophosphohydrolase/synthetase, RelA/SpoT family	0.423643	0.364137	NS	0.382032	0.145694	NS		NS
At1D1108_06390	Atu1031	NA	hypothetical protein	-0.867214	0.293836	NS	-3.37295	2.42457e-15	Down	-1.49	Down
At1D1108_06400	Atu1032	NA	membrane protein	-0.825453	0.428631	NS	-1.26981	0.0119737	NS		NS
At1D1108_06410	Atu1033	acpS	holo-[acyl-carrier-protein] synthase	-0.488246	0.530052	NS	-0.0918966	0.823478	NS		NS
At1D1108_06420	Atu1034	sipf	prokaryotic type I signal peptidase	-0.0544204	0.999948	NS	0.759699	0.107769	NS		NS
At1D1108_06430	Atu1035	rnc	ribonuclease III	-0.0878812	0.999948	NS	-0.848545	0.052516	NS		NS
At1D1108_06440	Atu1036	era	GTP-binding protein Era	0.0946505	0.999948	NS	-0.450124	0.338991	NS		NS
At1D1108_06450	Atu1037	fixK	nitrogen fixation regulatory protein	-0.201647	0.999948	NS	1.56437	0.0152144	NS		NS
At1D1108_06460	Atu1038	NA	two component response regulator	0.159328	NA	NS	0.318578	0.541807	NS		NS
At1D1108_06470	Atu1039	recO	DNA repair protein RecO	-0.281728	0.960404	NS	-1.08868	0.00783527	Down		NS
At1D1108_06480	Atu1040	NA	MFS permease	-0.529566	0.115648	NS	-0.430484	0.0699662	NS		NS
At1D1108_06490	Atu1041	NA	methyltransferase	-0.0194052	0.999948	NS	0.112891	0.643741	NS		NS
At1D1108_06500	Atu1042	NA	molybdenum cofactor sulfurase	0.173066	0.943248	NS	0.47329	0.0420912	NS		NS
At1D1108_06510	Atu1043	NA	phosphohydrolase	0.414492	NA	NS	0.881145	0.223582	NS		NS
At1D1108_06520	Atu1044	NA	membrane protein	-0.00849971	0.999948	NS	1.1677	1.27934e-09	Up		NS
At1D1108_06530	Atu1045	catE	catechol 2,3-dioxygenase	-0.555716	0.766904	NS	0.111084	0.858552	NS		NS
At1D1108_06540	Atu1046	NA	NitT/TauT family transport system substrate-binding protein	-0.121702	NA	NS	0.583726	0.48588	NS		NS
At1D1108_06550	Atu1047	NA	NitT/TauT family transport system ATP-binding protein	0.0673067	NA	NS	0.15958	0.870288	NS		NS
At1D1108_06560	Atu1048	NA	NitT/TauT family transport system permease protein	-0.878069	0.635273	NS	-2.26539	0.000400668	Down		NS
At1D1108_06570	Atu1049	znuA	zinc transport system substrate-binding protein	-0.410656	0.999948	NS	-3.5186	3.01251e-05	Down	-2.94	Down
At1D1108_06580	Atu1050	NA	mechanosensitive ion channel protein	-0.459799	0.836369	NS	1.39894	0.00205574	Up		NS
At1D1108_06590	Atu1051	NA	tyrosine phosphatase	0.0462899	0.999948	NS	0.185539	0.620092	NS		NS
At1D1108_06600	Atu1052	NA	hydrolase	0.00639591	NA	NS	-0.125437	0.733302	NS		NS
At1D1108_06610	Atu1053	gcvT	glycine cleavage system T protein, aminomethyltransferase	-0.0932252	0.999948	NS	-0.0487887	0.893453	NS		NS
At1D1108_06620	Atu1054	NA	hypothetical protein	-0.135457	0.999948	NS	0.074239	0.900995	NS		NS
At1D1108_06630	Atu1055	NA	hypothetical protein	-0.600084	0.734249	NS	-0.825525	0.123653	NS		NS
At1D1108_06640	Atu1056	NA	hypothetical protein	-0.187917	0.999948	NS	-0.516997	0.38719	NS		NS
At1D1108_06650	Atu1057	nudF	ADP-ribose pyrophosphatase	0.124196	0.999948	NS	0.0731458	0.905351	NS		NS
At1D1108_06660	Atu1058	NA	hypothetical protein	-0.162582	0.999948	NS	-0.502439	0.258557	NS		NS
At1D1108_06670	Atu1059	NA	hypothetical protein	-0.111076	0.999948	NS	-0.197908	0.539399	NS		NS
At1D1108_06680	Atu1060	NA	two component response regulator	-0.0394459	0.999948	NS	-0.0436002	0.947364	NS		NS
At1D1108_06700	Atu1062	pssA	phosphatidylserine synthase	0.131117	0.999948	NS	0.928801	0.00214286	NS		NS
At1D1108_06710	Atu1063	psd	phosphatidylserine decarboxylase	0.172577	0.999948	NS	0.619816	0.112598	NS		NS
At1D1108_06720	Atu1064	NA	ABC transporter, nucleotide binding/ATPase protein	0.204945	0.943744	NS	0.27165	0.3882	NS		NS
At1D1108_06730	Atu8147	NA	peptidoglycan-binding protein LysM	-0.0752947	0.999948	NS	0.430312	0.189122	NS		NS
At1D1108_06740	Atu1066	NA	lysine decarboxylase	-0.359126	0.960283	NS	-0.677849	0.237515	NS		NS
At1D1108_06760	Atu1068	rarD	chloramphenicol-sensitive protein RarD	-1.39243	0.00479353	Down	-1.03419	0.0139636	NS		NS
At1D1108_06770	Atu1069	pip	proline iminopeptidase	0.433837	0.531694	NS	1.00627	0.000324368	Up		NS
At1D1108_06790	Atu1070	NA	aldehyde-activating protein	0.283462	0.920768	NS	1.08496	0.00118715	Up		NS
At1D1108_06800	Atu1071	NA	aldehyde-activating protein	0.0702017	0.999948	NS	0.48688	0.195926	NS		NS
At1D1108_06810	Atu1072	NA	hypothetical protein	-0.119166	0.999948	NS	-0.588662	0.165484	NS		NS
At1D1108_06820	Atu1073	cysS	cysteinyl-tRNA synthetase	-0.117859	0.999948	NS	0.242828	0.442017	NS		NS
At1D1108_06830	Atu1074	NA	NAD/NADP dependent oxidoreductase	-0.139622	0.991275	NS	0.226847	0.417324	NS		NS
At1D1108_06840	Atu1075	purF	amidophosphoribosyltransferase	-0.303966	0.955937	NS	-0.467067	0.337612	NS		NS
At1D1108_06850	Atu1076	cvpA	colicin V production protein	-0.13069	0.999948	NS	0.784599	0.161351	NS		NS
At1D1108_06860	Atu1077	radA	DNA repair protein	-1.62544	0.000736756	Down	-2.10903	1.78894e-07	Down		NS
At1D1108_06880	Atu1079	NA	antitoxin	-2.04058	0.000547811	Down	-4.01198	1.25897e-16	Down		NS
At1D1108_06890	Atu1080	alr	alanine racemase	-0.0869187	0.999948	NS	-0.0683547	0.811017	NS		NS
At1D1108_06900	Atu1081	NA	AraC family transcriptional regulator	-0.345457	0.768069	NS	-0.53415	0.0997729	NS		NS
At1D1108_06910	Atu1082	NA	branched-chain amino acid permease	-0.305949	NA	NS	-0.647113	0.521459	NS		NS
At1D1108_06920	Atu1083	NA	membrane protein	-0.144502	NA	NS	-0.0183677	0.977321	NS		NS
At1D1108_06930	Atu1084	dnaC	replicative DNA helicase	-0.136322	0.999948	NS	0.066453	0.892224	NS		NS
At1D1108_06940	Atu1085	slyA	MarR family transcriptional regulator	-0.368252	NA	NS	0.193605	0.603452	NS		NS
At1D1108_06950	Atu1086	NA	MFS permease	-0.0416044	0.999948	NS	1.21108	8.27872e-05	Up		NS
At1D1108_06960	Atu1087	NA	secretion protein	-0.142003	0.993547	NS	0.583391	0.0255144	NS		NS
At1D1108_06970	Atu1088	rplI	50S ribosomal protein L9	-0.428409	0.930799	NS	-0.6796	0.26665	NS		NS
At1D1108_06980	Atu1089	NA	membrane protein	-0.326459	0.965333	NS	-0.306967	0.616438	NS		NS
At1D1108_06990	Atu1090	rpsR	30S ribosomal protein S18	0.451378	0.908076	NS	1.2434	0.0235608	NS		NS
At1D1108_07000	Atu1091	rpsF	30S ribosomal protein S6	0.353546	0.975244	NS	0.758606	0.240803	NS		NS
At1D1108_07010	Atu1093	NA	aldo/keto reductase	-0.120382	0.999948	NS	0.66058	0.0863146	NS		NS
At1D1108_07020	Atu1094	fabD	[acyl-carrier-protein] S-malonyltransferase	-0.0834568	0.999948	NS	0.70122	0.0262756	NS		NS
At1D1108_07030	Atu1095	fabG	3-oxoacyl-[acyl-carrier-protein] reductase	0.0420537	0.999948	NS	0.602612	0.248476	NS		NS
At1D1108_07040	Atu1096	acpP	acyl carrier protein	-0.378923	0.965413	NS	0.439329	0.534397	NS		NS
At1D1108_07050	Atu1097	fabF	3-oxoacyl-[acyl-carrier-protein] synthase II	-0.0396085	0.999948	NS	0.691256	0.129935	NS		NS
At1D1108_07060	Atu1099	NA	4-amino-4-deoxychorismate lyase	0.122324	0.999948	NS	1.16415	0.00114422	Up		NS
At1D1108_07070	Atu1100	NA	hypothetical protein	-0.170403	0.96878	NS	0.442639	0.123892	NS		NS
At1D1108_07080	Atu1101	gmk	guanylate kinase	-0.0124883	0.999948	NS	0.514673	0.143435	NS		NS
At1D1108_07090	Atu1102	NA	phospholipase	-0.0736714	NA	NS	-0.365808	0.295562	NS		NS
At1D1108_07100	Atu1103	ksgA	rRNA-adenine N6,N6-dimethyltransferase	0.349676	0.646268	NS	0.263335	0.384133	NS		NS
At1D1108_07110	Atu1104	pdxA	pyridoxal phosphate biosynthesis protein	0.434277	0.793086	NS	1.02306	0.010829	NS		NS
At1D1108_07120	Atu1105	surA	molecular chaperone SurA	0.249164	0.999948	NS	1.00771	0.055473	NS		NS
At1D1108_07130	Atu1106	ostA	organic solvent tolerance protein	0.0198738	0.999948	NS	0.341761	0.578332	NS		NS
At1D1108_07140	Atu1107	lptG	lipopolysaccharide export system permease protein	-0.116544	0.999948	NS	-0.179219	0.769112	NS		NS
At1D1108_07150	Atu1108	lptF	lipopolysaccharide export system permease protein	0.0193092	0.999948	NS	0.551058	0.187459	NS		NS
At1D1108_07160	Atu1110	pepA	leucyl aminopeptidase	0.131426	0.999948	NS	0.463607	0.264075	NS		NS
At1D1108_07170	Atu1111	holC	DNA polymerase III subunit chi	-0.0232694	0.999948	NS	-0.168154	0.750721	NS		NS
At1D1108_07180	Atu1112	NA	diguanylate cyclase	-0.256322	0.965413	NS	0.019012	0.971705	NS		NS
At1D1108_07190	Atu1113	gal	D-galactose 1-dehydrogenase	-0.0340592	0.999948	NS	0.128933	0.627	NS		NS
At1D1108_07200	Atu1114	NA	GGDEF family protein	-0.219004	0.960404	NS	-0.737266	0.0218445	NS		NS
At1D1108_07210	Atu1118	NA	ABC transporter, nucleotide binding/ATPase protein	-0.252968	0.849306	NS	0.148175	0.638182	NS		NS
At1D1108_07220	Atu1119	NA	diguanylate cyclase	0.165282	0.999948	NS	0.682024	0.0867064	NS		NS
At1D1108_07230	Atu1121	ligE	lignin degradation protein	-0.496561	0.485189	NS	-0.212888	0.580495	NS		NS
At1D1108_07240	Atu1122	ndk	nucleoside diphosphate kinase	0.0344651	0.999948	NS	0.925145	0.114014	NS		NS
At1D1108_07260	Atu1123	NA	hypothetical protein	-1.4134	NA	NS	-2.44813	1.73188e-07	Down		NS
At1D1108_07270	Atu1124	NA	hypothetical protein	-1.53425	0.0325775	NS	-2.81336	7.70068e-08	Down		NS
At1D1108_07280	Atu1125	livH	branched-chain amino acid transport system permease protein	-1.32484	0.0234127	NS	-1.92633	1.0944e-05	Down		NS
At1D1108_07290	Atu1126	moaE	molybdopterin synthase catalytic subunit	-0.00323664	0.999948	NS	0.111368	0.742795	NS		NS
At1D1108_07300	Atu1127	moaD	molybdopterin synthase sulfur carrier subunit	0.197797	NA	NS	0.224166	0.512294	NS		NS
At1D1108_07310	Atu1128	pgsA	phosphatidylglycerophosphate synthase	0.144003	0.999948	NS	1.30271	0.000224968	Up		NS
At1D1108_07320	Atu1129	uvrC	excinuclease ABC chain C	-0.0803778	0.999948	NS	-0.63642	0.0600019	NS		NS
At1D1108_07330	Atu1130	NA	dehydrogenase	-0.156326	0.999948	NS	-0.131631	0.754305	NS		NS
At1D1108_07340	Atu1131	ropB	outer membrane protein	1.24275	0.199441	NS	1.60582	0.00754533	Up	1.76	Up
At1D1108_07350	Atu1132	NA	glutathione S-transferase related protein	0.0765617	0.999948	NS	0.180706	0.577442	NS		NS
At1D1108_07360	Atu1133	rns	ribonuclease	0.0328332	NA	NS	0.587307	0.192952	NS		NS
At1D1108_07370	Atu1134	NA	membrane protein	0.102021	0.999948	NS	0.353025	0.462181	NS		NS
At1D1108_07380	Atu1135	rlmJ	23S rRNA (adenine2030-N6)-methyltransferase	-0.0220564	0.999948	NS	0.141637	0.640985	NS		NS
At1D1108_07390	Atu1136	NA	reductase	-0.334321	0.869082	NS	0.0626671	0.892819	NS		NS
At1D1108_07400	Atu1137	NA	NTP pyrophosphohydrolase, MutT family	-0.145252	0.999948	NS	-0.404137	0.328387	NS		NS
At1D1108_07420	Atu1139	NA	outer membrane protease	-0.551249	0.526849	NS	-0.662145	0.0888051	NS		NS
At1D1108_07430	Atu1140	purN	phosphoribosyalaminoimidazole-succinocarboxamide synthase	-0.242346	0.958816	NS	0.415514	0.277082	NS		NS
At1D1108_07440	Atu1141	garS	phosphoribosylglycinamide synthetase	-0.337122	0.869082	NS	0.108835	0.811903	NS		NS
At1D1108_07450	Atu1142	NA	permease	0.248202	0.76671	NS	0.771194	0.000233806	NS		NS
At1D1108_07460	Atu1143	NA	hypothetical protein	0.23008	0.798289	NS	0.159508	0.529011	NS		NS
At1D1108_07470	Atu1144	ppk	polyphosphate kinase	0.11426	0.999948	NS	1.45865	0.000123513	Up		NS
At1D1108_07480	Atu1145	ppx	exopolyphosphatase	-0.0624539	0.999948	NS	0.281322	0.455073	NS		NS
At1D1108_07490	Atu1146	NA	acetyl transferase	-0.158056	0.996778	NS	0.421781	0.183595	NS		NS
At1D1108_07500	Atu8089	NA	hypothetical protein	-0.365375	0.930799	NS	0.656622	0.193785	NS		NS
At1D1108_07510	Atu1147	NA	hypothetical protein	0.123483	NA	NS	0.95104	0.112917	NS		NS
At1D1108_07520	Atu1148	NA	glycerophosphodiester phosphodiesterase	-0.082272	0.999948	NS	3.73692	4.23799e-07	Up		NS
At1D1108_07530	Atu1149	cyaA	adenylate cyclase	0.285216	0.822753	NS	1.30042	5.58274e-07	Up		NS
At1D1108_07540	Atu1150	NA	hypothetical protein	0.426048	0.499326	NS	1.29799	4.32362e-07	Up	1.14	Up
At1D1108_07550	Atu1151	rnd	ribonuclease D	-0.242891	0.991275	NS	-0.374089	0.455217	NS		NS
At1D1108_07560	Atu1152	NA	MFS permease	0.0695693	0.999948	NS	0.238773	0.562382	NS		NS
At1D1108_07570	Atu1153	aspS	aspartyl-tRNA synthetase	0.0220003	0.999948	NS	0.68591	0.150625	NS		NS
At1D1108_07580	Atu1155	NA	hypothetical protein	0.0314833	0.999948	NS	0.41942	0.254686	NS		NS
At1D1108_07590	Atu1156	NA	sulfate permease, SulP family	-0.486189	0.823753	NS	1.23638	0.00929389	Up		NS
At1D1108_07600	Atu1157	NA	membrane protein	0.431876	0.85999	NS	1.41908	0.00140615	Up		NS
At1D1108_07610	Atu1158	parC	topoisomerase IV subunit A	-0.287425	0.926192	NS	-0.703724	0.0618819	NS		NS
At1D1108_07630	Atu1159	ate1	arginine-tRNA-protein transferase	-0.144903	0.999948	NS	0.0804244	0.888571	NS		NS
At1D1108_07640	Atu1160	NA	membrane protein	-0.0765365	0.999948	NS	-0.389217	0.468925	NS		NS
At1D1108_07650	Atu1161	hemB	delta-aminolevulinic acid dehydratase	0.0340189	0.999948	NS	-0.387581	0.435113	NS		NS
At1D1108_07660	Atu1162	NA	membrane protein	-0.647304	0.44397	NS	-1.47562	0.000141357	Down		NS
At1D1108_07670	Atu1163	mucS	exopolysaccharide II synthesis transcriptional activator ExpG	1.15872	0.0328398	NS	1.49129	0.000223049	Up		NS
At1D1108_07680	Atu1164	NA	amidase	0.793982	0.471207	NS	1.25831	0.0134948	NS		NS
At1D1108_07700	Atu1166	nrdR	NrdR family transcriptional regulator	-0.332481	0.922199	NS	-0.35287	0.462181	NS		NS
At1D1108_07710	Atu8148	ribD	bifunctional riboflavin deaminase-reductase	-0.228895	0.985689	NS	-0.422228	0.350146	NS		NS
At1D1108_07720	Atu1169	ribE	riboflavin synthase alpha chain	-0.00338775	0.999948	NS	-0.452776	0.382193	NS		NS
At1D1108_07730	Atu1170	NA	RhtB family transporter	-0.117945	0.997399	NS	0.228512	0.362899	NS		NS
At1D1108_07740	Atu1171	ribH	riboflavin synthase beta chain	-0.00965763	0.999948	NS	0.405063	0.493393	NS		NS
At1D1108_07750	Atu1172	nusB	N utilization substance protein B	0.131086	0.999948	NS	0.138568	0.77203	NS		NS
At1D1108_07760	Atu1173	NA	MFS permease	0.239778	0.917768	NS	0.41537	0.190932	NS		NS
At1D1108_07770	Atu1174	rrpP	H+ translocating pyrophosphate synthase	0.418376	0.798289	NS	1.42851	0.000148221	Up		NS
At1D1108_07780	Atu1175	NA	membrane protein	0.224019	0.999948	NS	1.26181	0.00893714	Up		NS
At1D1108_07790	Atu1176	NA	ubiquinol-cytochrome c chaperone	0.305404	0.959317	NS	0.954663	0.0323943	NS		NS
At1D1108_07800	Atu1177	NA	metal-binding protein	0.0548649	0.999948	NS	0.697684	0.152535	NS		NS
At1D1108_07810	Atu1178	plsX	fatty acid/phospholipid synthesis protein	0.131309	0.999948	NS	0.691339	0.152677	NS		NS
At1D1108_07820	Atu1179	fabH	3-oxoacyl-[acyl-carrier-protein] synthase III	-0.075678	0.999948	NS	0.494066	0.197539	NS		NS
At1D1108_07830	Atu1180	ihfA	integration host factor alpha subunit	-0.580436	0.799814	NS	-0.870292	0.136546	NS		NS
At1D1108_07840	Atu1181	NA	MerR family transcriptional regulator	-0.289407	0.999948	NS	-0.775409	0.225486	NS		NS
At1D1108_07850	Atu1182	NA	nuclease	0.729195	0.174158	NS	1.46775	4.84637e-06	Up		NS
At1D1108_07880	Atu1196	NA	naphthalene 1,2-dioxygenase	-0.0309495	0.999948	NS	-0.667688	0.0361415	NS		NS
At1D1108_07890	Atu1197	cueR	MerR family transcriptional regulator	0.0146231	NA	NS	0.00449114	0.994314	NS		NS
At1D1108_07900	Atu1198	NA	peptide/nickel transport system permease protein	0.0742007	NA	NS	0.602709	0.392984	NS		NS
At1D1108_07910	Atu1199	NA	peptide/nickel transport system permease protein	-0.0422202	0.999948	NS	0.0310924	0.913306	NS		NS
At1D1108_07920	Atu1200	NA	peptide/nickel transport system ATP-binding protein	0.0814835	0.999948	NS	-0.0622775	0.897034	NS		NS
At1D1108_07930	Atu1201	NA	peptide/nickel transport system ATP-binding protein	-0.103221	NA	NS	-0.528708	0.230466	NS		NS
At1D1108_07940	Atu1202	NA	peptide/nickel transport system substrate-binding protein	-0.142779	NA	NS	-0.725919	0.266902	NS		NS
At1D1108_07950	Atu1203	copZ	copper chaperone	0.281871	NA	NS	1.17655	0.00870717	Up		NS
At1D1108_07960	Atu1204	trkH	potassium uptake protein	-0.144327	0.999948	NS	0.628765	0.031232	NS		NS
At1D1108_07970	Atu1205	ilvA	threonine dehydratase	-0.00140267	0.999948	NS	0.228289	0.650341	NS		NS
At1D1108_07980	Atu1206	NA	hypothetical protein	-0.441139	0.824969	NS	0.134799	0.803996	NS		NS
At1D1108_07990	Atu1207	NA	GGDEF family protein	0.0935318	0.999948	NS	0.422186	0.320478	NS		NS
At1D1108_08000	Atu1208	acpD	acyl-carrier-protein phosphodiesterase	-0.23367	0.925224	NS	-0.614446	0.0396319	NS		NS
At1D1108_08010	Atu1209	NA	LysR family transcriptional regulator	0.0556067	0.999948	NS	-0.0364022	0.923529	NS		NS
At1D1108_08030	Atu1210	cpdB	2',3'-cyclic-nucleotide 2'-phosphodiesterase / 3'-nucleotidase	-0.159629	0.999948	NS	1.27005	0.000109684	Up		NS
At1D1108_08040	Atu8149	NA	pilus assembly protein PilZ	0.8203	NA	NS	0.724501	0.020454	NS		NS
At1D1108_08050	Atu1212	NA	hypothetical protein	0.0657231	NA	NS	-0.277357	0.653246	NS		NS
At1D1108_08060	Atu1213	NA	hypothetical protein	-0.0472789	0.999948	NS	0.751063	0.0966528	NS		NS
At1D1108_08070	Atu1214	NA	DNA-binding protein	0.123844	0.999948	NS	1.04643	0.00480707	Up		NS
At1D1108_08080	Atu1215	sseA	thiosulfate sulfurtransferase	-0.132062	0.999948	NS	0.24734	0.622349	NS		NS
At1D1108_08090	Atu1216	alaS	alanyl-tRNA synthetase	-0.408967	0.8656	NS	0.0673796	0.903469	NS		NS
At1D1108_08100	Atu1217	cysK	cysteine synthase	-0.295255	0.934105	NS	0.116455	0.80884	NS		NS
At1D1108_08120	Atu1218	phrB	deoxyribodipyrimidine photo-lyase	0.0543797	0.999948	NS	1.27954	0.00378984	Up		NS
At1D1108_08130	Atu1219	NA	hypothetical protein	-0.297731	0.9952	NS	0.239387	0.727648	NS	1.22	Up
At1D1108_08140	Atu1220	ogt	methylated-DNA-[protein]-cysteine S-methyltransferase	0.0365064	0.999948	NS	0.635101	0.0629809	NS		NS
At1D1108_08150	Atu1221	NA	signal peptide protein	0.0309027	0.999948	NS	1.88758	0.000112188	Up	2.16	Up
At1D1108_08170	Atu1222	NA	hypothetical protein	-0.592537	0.861954	NS	1.95001	0.0015021	Up		NS
At1D1108_08180	Atu1225	NA	hypothetical protein	0.0190316	0.999948	NS	0.739619	0.128058	NS		NS
At1D1108_08190	Atu1226	exoD	exoD protein	-0.374661	0.925224	NS	0.469493	0.382068	NS		NS
At1D1108_08210	Atu1227	NA	membrane protein	0.0888692	NA	NS	0.850436	0.000510334	NS		NS
At1D1108_08220	Atu8150	NA	tyrosine/serine protein phosphatase	0.089137	0.999948	NS	6.08147	3.66389e-40	Up		NS
At1D1108_08310	Atu1232	NA	membrane protein	-0.0419213	0.999948	NS	2.20784	2.33733e-05	Up		NS
At1D1108_08320	Atu1233	NA	hypothetical protein	-0.058107	0.999948	NS	2.14941	2.59965e-06	Up		NS
At1D1108_08330	Atu8151	NA	hypothetical protein	-0.714304	0.793086	NS	1.01798	0.152443	NS		NS
At1D1108_08340	Atu1235	NA	membrane protein	0.759709	0.401754	NS	1.23758	0.0054567	Up		NS
At1D1108_08350	Atu1236	NA	polysaccharide biosynthesis glycosyltransferase	0.503701	0.310552	NS	0.877684	0.00103389	NS		NS
At1D1108_08360	Atu1237	NA	glycosyl transferase	0.542186	0.749416	NS	1.19568	0.00958608	Up		NS
At1D1108_08370	Atu1238	gumB	polysaccharide export protein	0.585047	0.445446	NS	1.84812	3.56041e-08	Up		NS
At1D1108_08380	Atu1239	exoP	succinoglycan biosynthesis transport protein ExoP	0.764421	0.0130881	NS	1.15535	7.97598e-07	Up		NS
At1D1108_08390	Atu1240	celD	cellulose biosynthesis protein CelD	0.542291	0.294131	NS	0.82792	0.00376527	NS		NS
At1D1108_08400	Atu1241	NA	hypothetical protein	-0.202184	0.999948	NS	-0.174294	0.754814	NS		NS
At1D1108_08410	Atu1242	cox15	cytochrome oxidase assembly factor	0.249204	0.890444	NS	0.475212	0.11935	NS		NS
At1D1108_08420	Atu1243	strB	streptomycin resistance protein	0.00469275	0.999948	NS	0.316238	0.284089	NS		NS
At1D1108_08430	Atu1244	argC	N-acetyl-gamma-glutamyl-phosphate reductase	-0.0401323	0.999948	NS	0.636116	0.174372	NS		NS
At1D1108_08440	Atu1245	speB	agmatinase	0.18772	0.963765	NS	1.29231	1.2415e-06	Up		NS
At1D1108_08450	Atu1246	rpsI	30S ribosomal protein S9	0.212291	0.999948	NS	0.87022	0.148479	NS		NS
At1D1108_08460	Atu1247	rplM	50S ribosomal protein L13	0.246872	0.999948	NS	1.42591	0.0190082	NS		NS
At1D1108_08470	Atu1248	NA	membrane protein	-0.122412	NA	NS	0.420324	0.306353	NS		NS
At1D1108_08480	Atu1250	NA	CoA-binding protein	-0.417829	0.869115	NS	-1.59641	0.000277177	Down		NS
At1D1108_08490	Atu1251	metY	O-acetylhomoserine sulfhydrylase	-0.0829871	0.999948	NS	-0.0770054	0.886541	NS		NS
At1D1108_08500	Atu1253	NA	cupin	0.104302	0.999948	NS	-0.00925256	0.984985	NS		NS
At1D1108_08510	Atu1256	NA	cytochrome P450 hydroxylase	0.148263	0.999948	NS	-0.168522	0.650419	NS		NS
At1D1108_08520	Atu1257	NA	GGDEF family protein	0.374511	0.668809	NS	0.975751	0.000491626	NS		NS
At1D1108_08530	Atu1258	clpP	ATP-dependent Clp protease, protease subunit	-0.0537132	0.999948	NS	-0.261775	0.640257	NS		NS
At1D1108_08540	Atu1259	clpX	ATP-dependent Clp protease ATP-binding subunit ClpX	-0.180897	0.999948	NS	-0.559834	0.304849	NS		NS
At1D1108_08550	Atu1261	lon	ATP-dependent Lon protease	-0.445311	0.848327	NS	-1.43992	0.00143268	Down		NS
At1D1108_08560	Atu1262	hupA	transcriptional regulator HU alpha subunit	0.33606	0.965413	NS	0.910073	0.107206	NS		NS
At1D1108_08570	Atu1263	NA	alkaline phosphatase	-0.0392607	0.999948	NS	3.17621	6.47954e-16	Up		NS
At1D1108_08590	Atu1268	nuoA	NADH ubiquinone oxidoreductase chain A	-0.393557	0.934162	NS	0.120498	0.853149	NS		NS
At1D1108_08600	Atu1269	nuoB	NADH ubiqionone oxidoreductase chain B	-0.311863	0.963102	NS	-0.204663	0.72523	NS		NS
At1D1108_08610	Atu1270	nuoC	NADH ubiquinone oxidoreductase chain C	-0.0854336	0.999948	NS	-0.101966	0.892538	NS		NS
At1D1108_08620	Atu1271	NA	aldehyde-activating protein	-0.224929	0.999948	NS	0.353575	0.612964	NS		NS
At1D1108_08630	Atu1272	nouD	NADH ubiquinone oxidoreductase chain D	0.179466	0.999948	NS	0.441488	0.423639	NS		NS
At1D1108_08640	Atu1273	NA	signal peptide protein	0.270591	0.975941	NS	0.645492	0.193287	NS		NS
At1D1108_08650	Atu1274	nuoE	NADH ubiquinone oxidoreductase chain E	0.031274	0.999948	NS	0.205739	0.742321	NS		NS
At1D1108_08660	Atu1275	nuoF	NADH ubiquinone oxidoreductase chain F	-0.039544	0.999948	NS	-0.388053	0.532906	NS		NS
At1D1108_08670	Atu1276	nuoG	NADH ubiquinone oxidoreductase chain G	0.232993	0.999948	NS	0.507527	0.370277	NS		NS
At1D1108_08680	Atu1277	nuoH	NADH ubiquinone oxidoreductase chain H	0.400586	0.916668	NS	1.6076	0.000774257	Up		NS
At1D1108_08690	Atu1278	nuoI	NADH ubiquinone oxidoreductase chain I	0.153425	0.999948	NS	0.721386	0.174372	NS		NS
At1D1108_08700	Atu1279	nuoJ	NADH ubiquinone oxidoreductase chain J	0.15506	0.999948	NS	1.17709	0.0131076	NS		NS
At1D1108_08710	Atu1280	nuoK	NADH ubiquinone oxidoreductase chain K	0.672632	0.496015	NS	2.2171	7.22103e-08	Up		NS
At1D1108_08720	Atu1281	nuoL	NADH ubiquinone oxidoreductase chain L	0.495584	0.764801	NS	1.83184	8.54367e-06	Up		NS
At1D1108_08730	Atu1282	nuoM	NADH ubiquinone oxidoreductase chain M	0.403592	0.9227	NS	1.30764	0.00893714	Up		NS
At1D1108_08740	Atu1283	nuoN	NADH ubiquinone oxidoreductase chain N	0.326672	0.960283	NS	1.27265	0.00667966	Up		NS
At1D1108_08750	Atu1284	birA	birA bifunctional protein	0.353763	0.839892	NS	1.21767	0.000490689	Up		NS
At1D1108_08760	Atu1285	NA	beta-lactamase	-0.00522248	0.999948	NS	-0.0807056	0.873286	NS		NS
At1D1108_08770	Atu1286	NA	membrane protein	-0.160897	0.999948	NS	0.395061	0.443799	NS		NS
At1D1108_08780	Atu1288	proS	prolyl-tRNA synthetase	-0.0892196	0.999948	NS	-0.399303	0.512294	NS		NS
At1D1108_08790	Atu1289	lolC	lipoprotein-releasing system permease protein	0.172906	0.999948	NS	0.491811	0.346177	NS		NS
At1D1108_08800	Atu1290	lolD	lipoprotein-releasing system ATP-binding protein	0.135006	0.999948	NS	0.185606	0.700321	NS		NS
At1D1108_08810	Atu1292	dnaE	DNA polymerase III subunit alpha	-2.53823	6.78199e-09	Down	-3.85783	3.90873e-22	Down		NS
At1D1108_08820	Atu1293	NA	hypothetical protein	-0.214692	0.993547	NS	0.178206	0.710678	NS		NS
At1D1108_08830	Atu1294	dinP	DNA polymerase IV	-0.547711	0.25013	NS	-1.0949	4.97656e-05	Down		NS
At1D1108_08840	Atu8152	NA	hypothetical protein	-0.0782743	0.999948	NS	0.166526	0.782488	NS		NS
At1D1108_08850	Atu1296	divK	two component response regulator	-0.313484	0.949176	NS	0.110017	0.837358	NS		NS
At1D1108_08860	Atu1297	pleD	two component response regulator	0.31067	0.805339	NS	0.191177	0.589573	NS		NS
At1D1108_08870	Atu1299	rpmG	50S ribosomal protein L33	-0.0237218	0.999948	NS	0.552682	0.410569	NS		NS
At1D1108_08880	Atu1300	NA	MFS permease	-0.0136084	0.999948	NS	1.34891	2.47289e-07	Up		NS
At1D1108_08890	Atu1301	NA	hydrolase	-0.0219596	0.999948	NS	0.937827	0.0288936	NS		NS
At1D1108_08900	Atu1302	NA	zinc-finger protein	-0.176106	0.999948	NS	-0.475886	0.379463	NS		NS
At1D1108_08910	Atu1303	rnr	exoribonuclease	0.0228205	0.999948	NS	-0.340644	0.468963	NS		NS
At1D1108_08920	Atu1304	topA	DNA topoisomerase I	0.0240499	0.999948	NS	-0.0993262	0.854815	NS		NS
At1D1108_08940	Atu1305	smf	DNA processing chain A	0.041385	0.999948	NS	0.370757	0.10369	NS		NS
At1D1108_08950	Atu1306	plsY	glycerol-3-phosphate acyltransferase	0.254642	0.902978	NS	0.814566	0.00596463	NS		NS
At1D1108_08960	Atu1307	pyrC	dihydroorotase	-0.00900746	0.999948	NS	0.827243	0.00833162	NS		NS
At1D1108_08970	Atu1308	pyrB	aspartate carbamoyl transferase catalytic subunit	0.143734	0.999948	NS	1.3053	1.57472e-05	Up		NS
At1D1108_08980	Atu1310	acd	acyl-CoA dehydrogenase	0.110154	0.999948	NS	0.361172	0.287683	NS		NS
At1D1108_08990	Atu1311	NA	acetyltransferase	0.101916	0.999948	NS	0.358352	0.374605	NS		NS
At1D1108_09000	Atu1314	NA	TetR family transcriptional regulator	0.0355147	0.999948	NS	-0.198576	0.627754	NS		NS
At1D1108_09020	Atu8155	NA	membrane protein	0.29637	0.885265	NS	1.34612	1.93193e-05	Up		NS
At1D1108_09030	Atu1316	NA	Holliday junction resolvase	0.12589	0.999948	NS	1.10518	9.39138e-06	Up		NS
At1D1108_09050	Atu1317	NA	metal dependent hydrolase	0.143757	0.999948	NS	0.893601	0.00983616	NS		NS
At1D1108_09060	Atu1318	gatC	aspartyl-tRNA(Asn)/glutamyl-tRNA(Gln) amidotransferase subunit C	0.236102	0.999948	NS	1.46646	0.00105388	Up		NS
At1D1108_09070	Atu1319	gatA	aspartyl-tRNA(Asn)/glutamyl-tRNA(Gln) amidotransferase subunit A	0.239235	0.9726	NS	0.893041	0.0246911	NS		NS
At1D1108_09080	Atu1321	NA	hypothetical protein	0.285034	NA	NS	-0.0963278	0.829363	NS		NS
At1D1108_09090	Atu1322	NA	acetyltransferase	0.168682	0.999948	NS	-0.818496	0.0749522	NS		NS
At1D1108_09100	Atu1323	NA	membrane protein	0.122971	0.999948	NS	-0.537589	0.19545	NS		NS
At1D1108_09110	Atu1324	gatB	aspartyl-tRNA(Asn)/glutamyl-tRNA(Gln) amidotransferase subunit B	-0.160171	0.999948	NS	0.00115836	0.998717	NS		NS
At1D1108_09120	Atu1325	NA	acetyltransferase	0.0805594	NA	NS	0.551598	0.151376	NS		NS
At1D1108_09130	Atu1326	NA	acetyltransferase	0.170622	0.999948	NS	0.626313	0.0761218	NS		NS
At1D1108_09140	Atu1327	NA	NADH-ubiquinone oxidoreductase	-0.397452	0.930658	NS	-0.559981	0.330197	NS		NS
At1D1108_09150	Atu1328	NA	hypothetical protein	-0.185885	0.999948	NS	0.707137	0.306041	NS		NS
At1D1108_09160	Atu1329	aat	leucyl/phenylalanyl-tRNA-protein transferase	0.110546	0.999948	NS	1.10126	0.00334687	Up		NS
At1D1108_09170	Atu1330	accC	acetyl-CoA carboxylase, biotin carboxylase	0.11629	0.999948	NS	0.739321	0.213641	NS		NS
At1D1108_09180	Atu1331	accB	acetyl-CoA carboxylase, biotin carboxyl carrier protein	0.262502	0.999948	NS	1.43041	0.00548401	Up		NS
At1D1108_09190	Atu1332	aroQ	3-dehydroquinate dehydratase	0.28091	0.996778	NS	2.02955	6.73482e-05	Up		NS
At1D1108_09200	Atu1333	NA	outer membrane protein	0.359879	0.878346	NS	1.48538	0.000100842	Up		NS
At1D1108_09210	Atu1334	aspB	aspartate transaminase	-0.64107	0.145736	NS	-1.29823	2.16582e-06	Down		NS
At1D1108_09220	Atu1335	NA	AraC family transcriptional regulator	-1.07867	0.21854	NS	-3.29503	3.35676e-11	Down		NS
At1D1108_09230	Atu1336	NA	hypothetical protein	0.0586423	NA	NS	-0.936282	0.436728	NS		NS
At1D1108_09240	Atu1337	NA	antibiotic biosynthesis monooxygenase	0.0949629	NA	NS	-0.906836	0.491458	NS		NS
At1D1108_09250	Atu1338	fabG	3-oxoacyl-[acyl-carrier-protein] reductase	-0.238534	0.949176	NS	-0.201737	0.612686	NS		NS
At1D1108_09260	Atu1339	rne	ribonuclease E	-0.137015	0.999948	NS	0.0515288	0.931604	NS		NS
At1D1108_09280	Atu1340	amiA	N-acetylmuramoyl-L-alanine amidase	0.181298	0.996778	NS	1.38709	2.18311e-05	Up		NS
At1D1108_09290	Atu1341	mrcA	penicillin-binding protein 1A	0.0861933	0.999948	NS	0.441458	0.392275	NS		NS
At1D1108_09300	Atu1342	prfB	peptide chain release factor 2	0.0584143	0.999948	NS	0.238735	0.650341	NS		NS
At1D1108_09310	Atu1343	NA	hydrolase	-0.0750207	NA	NS	-0.154045	0.65245	NS		NS
At1D1108_09320	Atu1344	NA	hypothetical protein	-0.169948	0.999948	NS	-0.280121	0.477981	NS		NS
At1D1108_09330	Atu1345	NA	inorganic polyphosphate kinase	0.0902395	0.999948	NS	0.527272	0.094286	NS		NS
At1D1108_09340	Atu1346	phzF	phenazine antibiotic biosynthesis related protein	0.153655	0.999948	NS	0.865717	0.00374272	NS		NS
At1D1108_09350	Atu1348	NA	lipoprotein	0.720847	0.441238	NS	1.21148	0.00631531	Up		NS
At1D1108_09370	Atu1349	NA	transcriptional regulator	0.267788	0.953728	NS	1.1855	0.00104411	Up		NS
At1D1108_09380	Atu1350	fdx	ferrodoxin	0.136892	0.999948	NS	-0.289569	0.562691	NS		NS
At1D1108_09390	Atu1351	NA	peptidase	0.361584	0.848327	NS	1.97033	8.69391e-09	Up		NS
At1D1108_09400	Atu1352	folP	dihydropteroate synthase	-0.181802	NA	NS	0.34253	0.258305	NS		NS
At1D1108_09410	Atu1353	folB	dihydroneopterin aldolase	-0.0349445	NA	NS	0.209096	0.616496	NS		NS
At1D1108_09420	Atu1354	folK	6-hydroxymethyl-7,8-dihydropterin pyrophosphokinase	0.427725	0.566756	NS	0.531535	0.0866532	NS		NS
At1D1108_09430	Atu1355	NA	signal peptide protein	0.558683	0.746662	NS	1.58507	0.000595518	Up		NS
At1D1108_09440	Atu1356	NA	membrane protein	-0.232463	0.991275	NS	0.238968	0.627975	NS		NS
At1D1108_09450	Atu1357	NA	amino acid regulated cytosolic protein	-0.358788	0.925224	NS	-1.01418	0.0261657	NS		NS
At1D1108_09460	Atu1358	NA	phosphohistidine phosphatase	-0.166896	0.999948	NS	-0.158375	0.694758	NS		NS
At1D1108_09470	Atu1359	dksA	DnaK suppressor protein	0.648343	0.704422	NS	0.434642	0.477342	NS		NS
At1D1108_09480	Atu1360	fliO	flagellar biosynthetic protein FliO	0.0747657	0.999948	NS	2.1758	1.56546e-08	Up		NS
At1D1108_09500	Atu1362	cckA	two-component system, cell cycle sensor histidine kinase and response regulator CckA	0.0620245	0.999948	NS	0.0317916	0.938124	NS		NS
At1D1108_09520	Atu1363	clpS	ATP-dependent Clp protease adaptor protein ClpS	-0.554998	0.768192	NS	-0.413689	0.47844	NS		NS
At1D1108_09530	Atu1364	clpA	ATP-dependent Clp protease ATP-binding subunit ClpA	-0.22204	0.996778	NS	-0.327869	0.513107	NS		NS
At1D1108_09540	Atu8156	NA	AzlC family protein	0.0540308	0.999948	NS	1.03292	0.000887359	Up		NS
At1D1108_09550	Atu1366	NA	branched-chain amino acid transport	0.207907	NA	NS	1.01185	0.0311457	NS		NS
At1D1108_09570	Atu1367	NA	LysR family transcriptional regulator	0.327838	NA	NS	0.2346	0.679316	NS		NS
At1D1108_09580	Atu1368	NA	hypothetical protein	0.362474	NA	NS	0.59429	0.325779	NS		NS
At1D1108_09590	Atu1369	hinT	HIT family protein	0.25524	0.975842	NS	0.585593	0.20558	NS		NS
At1D1108_09600	Atu1370	NA	hypothetical protein	0.186234	0.999948	NS	-0.0322383	0.947364	NS		NS
At1D1108_09610	Atu1371	NA	glycerophosphoryl diester phosphodiesterase	0.43543	0.778359	NS	1.50246	7.49751e-05	Up		NS
At1D1108_09620	Atu1372	NA	translation initiation inhibitor protein	0.616376	0.587356	NS	1.90943	3.90944e-06	Up		NS
At1D1108_09630	Atu1373	NA	ATP-binding protein	0.166334	0.999948	NS	0.37409	0.511499	NS		NS
At1D1108_09650	Atu1374	rpsB	30S ribosomal protein S2	0.0872961	0.999948	NS	0.392146	0.517386	NS		NS
At1D1108_09660	Atu1375	tsf	translation elongation factor Ts	-0.151113	0.999948	NS	0.818789	0.103126	NS		NS
At1D1108_09670	Atu1376	pyrH	uridylate kinase	0.233385	0.999948	NS	1.38103	0.00207536	Up		NS
At1D1108_09680	Atu1377	rrf	ribosome recycling factor	0.186949	0.999948	NS	0.723898	0.199619	NS		NS
At1D1108_09690	Atu1378	uppS	undecaprenyl pyrophosphate synthase	0.136161	0.999948	NS	0.548164	0.391987	NS		NS
At1D1108_09700	Atu1379	cdsA	phosphatidate cytidylyltransferase	0.371523	0.868829	NS	1.57217	3.63343e-05	Up		NS
At1D1108_09710	Atu1380	NA	zinc metallopeptidase	0.352075	0.88695	NS	1.67557	1.11988e-05	Up		NS
At1D1108_09720	Atu1381	omp1	group 1 outer membrane protein precursor	0.0914312	0.999948	NS	0.696026	0.209554	NS		NS
At1D1108_09730	Atu1382	lpxD	UDP glucosamine N-acyltransferase	-0.0658085	0.999948	NS	0.803996	0.0810826	NS		NS
At1D1108_09740	Atu1383	fabZ	3-hydroxyacyl-[acyl-carrier-protein] dehydratase	0.283349	0.963102	NS	1.55717	0.000117367	Up		NS
At1D1108_09750	Atu1384	lpxA	UDP-N-acetylglucosamine acyltransferase	0.0813116	0.999948	NS	0.990109	0.0164114	NS		NS
At1D1108_09760	Atu1385	NA	hypothetical protein	0.207542	NA	NS	0.594206	0.211588	NS		NS
At1D1108_09770	Atu1386	lpxB	lipid-A-disaccharide synthase	-0.00853709	0.999948	NS	0.479763	0.0751587	NS		NS
At1D1108_09780	Atu1392	cisY	citrate synthase	0.244836	0.993547	NS	1.65607	8.3091e-05	Up		NS
At1D1108_09790	Atu1393	NA	membrane protein	-0.238877	0.960404	NS	-0.35881	0.360636	NS		NS
At1D1108_09800	Atu1394	NA	glutathione S-transferase	-0.781056	0.128429	NS	-0.732037	0.0364309	NS		NS
At1D1108_09810	Atu1395	lexA	LexA repressor	-1.03595	0.060693	NS	-1.74309	5.72483e-06	Down		NS
At1D1108_09820	Atu1423	NA	lactoylglutathione lyase	-0.664614	NA	NS	-0.465932	0.198889	NS		NS
At1D1108_09830	Atu1424	kdsA	2-dehydro-3-deoxyphosphooctonate aldolase	-0.246229	0.949176	NS	0.459685	0.20487	NS		NS
At1D1108_09840	Atu1426	eno	enolase	0.0510777	0.999948	NS	1.3343	0.0103163	NS		NS
At1D1108_09850	Atu1428	NA	cell division protein	-0.398669	0.898811	NS	-0.576294	0.270863	NS		NS
At1D1108_09860	Atu1429	pdhA	pyruvate dehydrogenase alpha subunit	-0.27742	0.963102	NS	-0.262572	0.601855	NS		NS
At1D1108_09870	Atu1430	pdhB	pyruvate dehydrogenase beta subunit	-0.414711	0.820234	NS	-0.481646	0.288044	NS		NS
At1D1108_09880	Atu1432	aceF	dihydrolipoamide acetyltransferase	-0.0902127	0.999948	NS	0.154745	0.750721	NS		NS
At1D1108_09890	Atu1433	NA	arylesterase	0.0357022	0.999948	NS	0.348669	0.438472	NS		NS
At1D1108_09900	Atu1434	lpdA	dihydrolipoamide dehydrogenase	-0.0901644	0.999948	NS	0.2293	0.627	NS		NS
At1D1108_09910	Atu1435	NA	membrane protein	-0.411751	0.88725	NS	-0.4502	0.409092	NS		NS
At1D1108_09920	Atu1436	lipA	lipoic acid synthetase	-0.326272	0.942133	NS	-0.156202	0.769782	NS		NS
At1D1108_09930	Atu1437	NA	multidrug DMT transporter permease	-0.232117	0.943744	NS	0.0963125	0.799272	NS		NS
At1D1108_09940	Atu1438	NA	AraC family transcriptional regulator	-0.132984	0.999948	NS	-0.171486	0.716101	NS		NS
At1D1108_09950	Atu1439	NA	hypothetical protein	0.10997	0.999948	NS	-0.741757	0.124889	NS		NS
At1D1108_09960	Atu1440	NA	ATPase AAA	0.120189	NA	NS	0.000423453	0.999116	NS		NS
At1D1108_09970	Atu1441	NA	coenzyme Q-binding protein COQ10	-0.0116048	0.999948	NS	0.0782398	0.890078	NS		NS
At1D1108_09980	Atu1442	cinA	competence/damage-inducible protein CinA	0.0477324	NA	NS	0.140777	0.724955	NS		NS
At1D1108_09990	Atu1443	ispF	2-C-methyl-D-erythritol 2,4-cyclodiphosphate synthase	0.206147	0.985689	NS	0.474656	0.223296	NS		NS
At1D1108_10000	Atu1444	nifR	nitrogen regulation protein	-0.00391513	0.999948	NS	-0.142384	0.757975	NS		NS
At1D1108_10010	Atu1445	ntrB	two component sensor kinase	0.0479431	0.999948	NS	0.108693	0.786539	NS		NS
At1D1108_10020	Atu1446	ntrC	two component response regulator	0.084858	0.999948	NS	0.323919	0.439571	NS		NS
At1D1108_10030	Atu1447	ntrY	two component sensor kinase	0.200285	0.999948	NS	0.0897388	0.885264	NS		NS
At1D1108_10040	Atu1448	ntrX	two component response regulator	0.322447	0.9583	NS	0.216973	0.700721	NS		NS
At1D1108_10050	Atu1449	trkA	potassium uptake protein	0.248653	0.959317	NS	0.283217	0.500956	NS		NS
At1D1108_10060	Atu1450	hfq	host factor-I protein	-0.275634	0.999948	NS	0.158837	0.835072	NS		NS
At1D1108_10070	Atu1451	hflx	GTP-binding protein HFLX	-0.337807	0.905549	NS	0.438103	0.339089	NS		NS
At1D1108_10080	Atu1452	mazG	nucleoside triphosphate hydrolase	-0.0449907	0.999948	NS	-0.213488	0.606732	NS		NS
At1D1108_10090	Atu1453	NA	cytidine deaminase	0.115689	0.999948	NS	0.27431	0.567809	NS		NS
At1D1108_10100	Atu1454	cysG	siroheme synthase	0.271801	0.999948	NS	-0.205001	0.754814	NS		NS
At1D1108_10110	Atu1455	NA	hypothetical protein	0.281559	0.999948	NS	-0.0906422	0.905641	NS		NS
At1D1108_10120	Atu1456	cysI	sulfite reductase (NADPH) hemoprotein beta-component	0.214951	0.999948	NS	-0.27064	0.689281	NS		NS
At1D1108_10130	Atu1457	NA	oxidoreductase	0.254917	0.999948	NS	-0.438825	0.459581	NS		NS
At1D1108_10140	Atu1458	mvrA	ferredoxin NADP+ reductase	-0.580719	0.717361	NS	-1.58201	0.000649006	Down		NS
At1D1108_10150	Atu1459	NA	MFS permease	0.0352029	0.999948	NS	1.45462	0.020454	NS		NS
At1D1108_10160	Atu1460	NA	hypothetical protein	-0.293463	0.999948	NS	3.23474	4.6721e-08	Up		NS
At1D1108_10170	Atu1461	NA	metal-dependent hydrolase	-0.0673445	0.999948	NS	2.19466	3.01089e-06	Up		NS
At1D1108_10180	Atu1462	gcvP	glycine cleavage system protein P2	-0.154491	0.999948	NS	0.730086	0.0754268	NS		NS
At1D1108_10190	Atu1463	gcvH	glycine cleavage system component H	-0.255045	0.960404	NS	1.16384	0.00131967	Up		NS
At1D1108_10200	Atu1464	gcvT	glycine cleavage system T protein, aminomethyltransferase	-0.724053	0.252981	NS	-0.139925	0.762421	NS		NS
At1D1108_10220	Atu1467	NA	hypothetical protein	0.92751	0.172416	NS	0.39861	0.430317	NS	-1.01	Down
At1D1108_10230	Atu1468	NA	signal peptide protein	0.252024	0.996778	NS	-0.485382	0.378073	NS	-1.21	Down
At1D1108_10250	Atu1469	NA	hypothetical protein	0.385824	0.948981	NS	1.69332	0.000801132	Up		NS
At1D1108_10260	Atu1470	crcB	camphor resistance protein	-0.0132757	NA	NS	0.701246	0.0729488	NS		NS
At1D1108_10270	Atu1471	rluC	ribosomal large subunit pseudouridine synthase C	-0.107259	0.999948	NS	0.66271	0.0368971	NS		NS
At1D1108_10280	Atu1472	gph	phosphoglycolate phosphatase	0.0473651	0.999948	NS	1.17255	2.21949e-05	Up		NS
At1D1108_10290	Atu1473	NA	ATPase	0.232276	0.949176	NS	1.10861	0.000235922	Up		NS
At1D1108_10300	Atu1474	NA	hypothetical protein	0.0893853	0.999948	NS	1.06687	0.000115541	Up		NS
At1D1108_10320	Atu1476	fghA	S-formylglutathione hydrolase	-0.166957	0.999948	NS	0.721911	0.0986555	NS		NS
At1D1108_10330	Atu1477	NA	membrane protein	0.111777	0.999948	NS	1.71959	5.48517e-07	Up		NS
At1D1108_10340	Atu1478	NA	hypothetical protein	0.0333109	0.999948	NS	1.00324	0.000298262	Up		NS
At1D1108_10350	Atu8157	NA	XRE family transcriptional regulator	-2.52652	1.31044e-09	Down	-3.14662	3.22611e-16	Down		NS
At1D1108_10360	Atu1480	NA	peroxidase	-1.16963	0.0515347	NS	-0.266467	0.622349	NS		NS
At1D1108_10370	Atu3701	gst	glutathione S-transferase	-0.133797	0.999948	NS	-0.0744605	0.848801	NS		NS
At1D1108_10380	Atu4480	NA	hypothetical protein	1.24743	0.0343667	NS	-0.0265474	0.965418	NS		NS
At1D1108_10390	Atu1483	NA	hypothetical protein	0.124324	0.999948	NS	-0.517337	0.131125	NS		NS
At1D1108_10400	Atu1484	NA	hypothetical protein	-0.0420054	0.999948	NS	-0.416611	0.142382	NS		NS
At1D1108_10410	Atu1485	NA	hypothetical protein	0.569805	NA	NS	0.228858	0.683521	NS		NS
At1D1108_10420	Atu1486	NA	hypothetical protein	0.529127	NA	NS	-0.375328	0.405347	NS		NS
At1D1108_10430	Atu1487	NA	hypothetical protein	0.27585	0.885265	NS	-0.334924	0.347534	NS		NS
At1D1108_10450	Atu4264	NA	LysR family transcriptional regulator	0.363727	NA	NS	0.583697	0.407783	NS		NS
At1D1108_10460	Atu4263	NA	hypothetical protein	-0.0212549	NA	NS	-0.167906	0.820699	NS		NS
At1D1108_10470	Atu4262	NA	NitT/TauT family transport system substrate-binding protein	-0.0227671	0.999948	NS	0.743803	0.00939501	NS		NS
At1D1108_10480	Atu4261	NA	NitT/TauT family transport system ATP-binding protein	-0.0625666	NA	NS	0.32736	0.302818	NS		NS
At1D1108_10490	Atu4260	NA	NitT/TauT family transport system permease protein	-0.319381	0.685272	NS	0.0966306	0.750476	NS		NS
At1D1108_10510	Atu5378	NA	response regulator	-0.360607	0.962789	NS	1.79178	0.000463622	Up		NS
At1D1108_10540	Atu3054	NA	hypothetical protein	0.201207	0.993547	NS	1.65419	6.04181e-07	Up		NS
At1D1108_10550	Atu4379	cyc	cytochrome c	-0.506522	NA	NS	1.61043	1.73633e-08	Up		NS
At1D1108_10560	Atu4378	NA	twin-arginine translocation pathway signal	-0.147734	0.999948	NS	2.36354	1.64052e-06	Up		NS
At1D1108_10570	Atu4377	NA	oxidoreductase	-0.0624885	0.999948	NS	1.91518	4.98617e-06	Up		NS
At1D1108_10580	Atu4376	NA	xylose isomerase	-0.0104131	0.999948	NS	2.21869	3.29465e-18	Up		NS
At1D1108_10590	Atu4375	NA	oxidoreductase	-0.202593	0.999948	NS	1.38806	0.000774257	Up		NS
At1D1108_10610	Atu4373	cytR	LacI family transcriptional regulator	-0.281199	0.839089	NS	0.812033	0.00327258	NS		NS
At1D1108_10620	Atu4372	rbsC	ribose transport system permease protein	-0.930253	0.250055	NS	0.576348	0.274598	NS		NS
At1D1108_10630	Atu4371	rbsC	ribose transport system permease protein	-0.774406	0.746662	NS	0.401164	0.613336	NS		NS
At1D1108_10640	Atu4370	rbsA	ribose transport system ATP-binding protein	-0.74707	0.623218	NS	0.417446	0.523439	NS		NS
At1D1108_10650	Atu4369	rbsB	ribose transport system substrate-binding protein	-1.53219	0.21854	NS	-0.212347	0.824923	NS		NS
At1D1108_10660	Atu3177	rnhA	ribonuclease H	0.0156193	NA	NS	-0.881175	0.0338363	NS		NS
At1D1108_10690	Atu1493	clc	chloride channel protein	0.157943	0.986133	NS	0.496041	0.0827808	NS		NS
At1D1108_10700	Atu1494	NA	metal dependent hydrolase	0.158036	0.999948	NS	0.682545	0.0511003	NS		NS
At1D1108_10710	Atu1495	tatD	TatD DNase family protein	0.0484801	0.999948	NS	0.41929	0.252552	NS		NS
At1D1108_10720	Atu1496	metS	methionyl-tRNA synthetase	-0.0152898	0.999948	NS	0.281905	0.579539	NS		NS
At1D1108_10730	Atu1497	holB	DNA polymerase III subunit delta'	0.216696	0.959317	NS	0.74844	0.0151958	NS		NS
At1D1108_10740	Atu1498	tmk	thymydilate kinase	0.220572	0.910255	NS	0.586217	0.0263613	NS		NS
At1D1108_10750	Atu1499	dac	D-alanyl-D-alanine carboxypeptidase (penicillin-binding protein)	0.792222	0.0692639	NS	1.78812	7.51524e-10	Up		NS
At1D1108_10760	Atu1500	rlpA	rare lipoprotein A	0.76822	0.620415	NS	1.82027	0.00103389	Up		NS
At1D1108_10770	Atu1501	NA	hypothetical protein	-0.159593	0.999948	NS	2.4437	1.66147e-05	Up		NS
At1D1108_10780	Atu1503	NA	hypothetical protein	-0.0301634	0.999948	NS	0.8916	0.0229284	NS		NS
At1D1108_10800	Atu8090	NA	membrane protein	-0.00373521	NA	NS	0.663729	0.117082	NS		NS
At1D1108_10810	Atu1505	dac	D-alanyl-D-alanine carboxypeptidase (penicillin-binding protein)	1.35168	0.0154178	NS	3.06522	7.72784e-14	Up		NS
At1D1108_10820	Atu1506	NA	hypothetical protein	0.979624	0.107019	NS	1.98657	3.82952e-07	Up		NS
At1D1108_10830	Atu1507	gyrA	DNA gyrase subunit A	-0.28914	0.989453	NS	-0.771361	0.158355	NS		NS
At1D1108_10840	Atu1508	NA	MarC family transcriptional regulator	0.281384	NA	NS	0.959854	0.000259104	NS		NS
At1D1108_10850	Atu1509	NA	membrane protein	-0.874524	0.126957	NS	-0.656313	0.107598	NS		NS
At1D1108_10860	Atu1512	ssb	single-strand DNA binding protein	-1.25161	0.0448646	NS	-0.989233	0.0414345	NS		NS
At1D1108_10870	Atu1513	uvrA	ABC excinuclease subunit A	-1.2549	0.0199319	NS	-2.04893	3.4554e-07	Down		NS
At1D1108_10880	Atu1514	NA	hypothetical protein	-1.41146	0.00767565	Down	-1.92013	4.53909e-06	Down		NS
At1D1108_10890	Atu1515	dusA	tRNA-dihydrouridine synthase A	-1.16694	0.0210108	NS	-1.77243	2.82966e-06	Down		NS
At1D1108_10900	Atu1516	NA	fumarylacetoacetase	0.186202	0.999948	NS	0.816939	0.0460385	NS		NS
At1D1108_10910	Atu1517	NA	acetyltransferase	0.374795	0.806055	NS	0.199736	0.640758	NS		NS
At1D1108_10920	Atu1518	zur	Fur family transcriptional regulator, zinc uptake regulator	0.126696	0.999948	NS	-0.298313	0.505192	NS		NS
At1D1108_10930	Atu1519	znuB	zinc transport system permease protein	-0.322208	0.88695	NS	-0.830524	0.0261944	NS		NS
At1D1108_10940	Atu1520	znuC	zinc transport system ATP-binding protein	-0.406457	0.885265	NS	-1.27741	0.00528246	Down		NS
At1D1108_10950	Atu1521	znuA	zinc transport system substrate-binding protein	-0.284101	0.965413	NS	-0.598026	0.22651	NS		NS
At1D1108_10960	Atu1522	lacI	LacI family transcriptional regulator	-0.168329	0.999948	NS	-0.627756	0.128807	NS		NS
At1D1108_10970	Atu1523	manB	beta-mannosidase precursor	0.255707	0.949176	NS	0.986113	0.00401895	NS		NS
At1D1108_10980	Atu1524	NA	L-glyceraldehyde 3-phosphate reductase	0.49606	0.738188	NS	1.82235	3.56007e-06	Up		NS
At1D1108_10990	Atu1525	NA	membrane protein	0.427065	0.963102	NS	2.74018	6.90649e-06	Up		NS
At1D1108_11000	Atu1526	gntZ	6-phosphogluconate dehydrogenase, decarboxylating	-0.520652	0.714394	NS	-0.179203	0.731918	NS		NS
At1D1108_11010	Atu1527	fixS	nitrogen fixation protein FixS	-0.12813	0.999948	NS	-0.617426	0.150104	NS		NS
At1D1108_11020	Atu1528	fixI	nitrogen fixation protein FixI	-0.362892	0.900918	NS	-1.81236	8.89661e-06	Down		NS
At1D1108_11030	Atu1529	fixH	nitrogen fixation protein FixH	-0.371863	0.913191	NS	-2.38628	1.78528e-08	Down	-0.99	NS
At1D1108_11040	Atu1530	fixG	nitrogen fixation protein FixG	-0.689916	0.441238	NS	-2.72186	5.35499e-12	Down		NS
At1D1108_11050	Atu1531	NA	polyketide cyclase	0.0719342	NA	NS	0.807159	0.0263613	NS		NS
At1D1108_11060	Atu1532	NA	glyoxalase/bleomycin resistance protein/dioxygenase superfamily protein	0.315087	0.885265	NS	0.873279	0.0129955	NS		NS
At1D1108_11070	Atu1534	fixP	cytochrome c oxidase, FixP chain	-0.0631035	0.999948	NS	-0.883917	0.10517	NS	-1.29	Down
At1D1108_11080	Atu1535	fixQ	cytochrome c oxidase, FixQ chain	0.103692	0.999948	NS	-0.626186	0.252519	NS	-1.78	Down
At1D1108_11090	Atu1536	fixO	cytochrome c oxidase, FixO chain	0.0649409	0.999948	NS	-0.995489	0.0578917	NS	-1.95	Down
At1D1108_11100	Atu1537	fixN	cytochrome c oxidase, FixN chain	-0.00406892	0.999948	NS	-1.25849	0.00515773	Down	-2.23	Down
At1D1108_11110	Atu1542	cobP	bifunctional adenosylcobalamin biosynthesis protein cobP	0.0846651	0.999948	NS	0.221522	0.438472	NS		NS
At1D1108_11120	Atu1544	NA	membrane protein	0.108742	0.999948	NS	0.33634	0.443736	NS		NS
At1D1108_11130	Atu1545	NA	membrane protein	0.145291	0.999948	NS	0.724322	0.0185078	NS		NS
At1D1108_11140	Atu1546	NA	MerR family transcriptional regulator	-0.413624	0.930799	NS	-1.4951	0.00452937	Down		NS
At1D1108_11150	Atu1547	mgtE	magnesium transport protein	-0.0800183	0.999948	NS	0.85462	0.00534799	NS		NS
At1D1108_11170	Atu1549	NA	hypothetical protein	-0.109393	NA	NS	0.0716803	0.92976	NS		NS
At1D1108_11180	Atu1550	def	polypeptide deformylase	-0.0371785	NA	NS	0.215768	0.70998	NS		NS
At1D1108_11190	Atu1551	NA	stress-induced protein	-0.0555415	NA	NS	0.214355	0.599843	NS		NS
At1D1108_11200	Atu8158	NA	hypothetical protein	-0.347284	0.985689	NS	1.92717	0.00105704	Up		NS
At1D1108_11210	Atu1553	NA	hypothetical protein	-0.230671	NA	NS	0.976054	0.0323943	NS		NS
At1D1108_11220	Atu1554	NA	hypothetical protein	-0.172327	0.999948	NS	-0.690919	0.135258	NS		NS
At1D1108_11230	Atu1556	lipB	lipoate biosynthesis protein B	0.239257	0.925224	NS	0.976888	0.000692099	NS		NS
At1D1108_11240	Atu1557	NA	alcohol dehydrogenase	0.285	0.88695	NS	0.937341	0.00346806	NS		NS
At1D1108_11250	Atu1558	NA	permease	-0.0938039	0.999948	NS	0.467275	0.114483	NS		NS
At1D1108_11260	Atu1559	NA	hypothetical protein	-0.63209	NA	NS	-0.743767	0.220174	NS		NS
At1D1108_11270	Atu1560	crtB	phytoene synthase	0.248732	0.900918	NS	0.316589	0.339089	NS		NS
At1D1108_11280	Atu1561	NA	membrane protein	-0.0565966	0.999948	NS	0.0693705	0.902163	NS		NS
At1D1108_11290	Atu1562	secD	protein-export membrane protein SECD	0.0282782	0.999948	NS	0.764893	0.152019	NS		NS
At1D1108_11300	Atu1563	yajC	preprotein tranlocase protein	0.0175554	0.999948	NS	0.654391	0.278401	NS		NS
At1D1108_11310	Atu1564	NA	ATPase AAA	0.446281	0.64776	NS	0.718495	0.0377489	NS		NS
At1D1108_11320	Atu1567	fdhA	glutathione-independent formaldehyde dehydrogenase	0.227379	0.999948	NS	1.63845	0.0337541	NS		NS
At1D1108_11330	Atu1568	NA	TetR family transcriptional regulator	0.228639	NA	NS	0.365059	0.524956	NS		NS
At1D1108_11340	Atu1569	NA	cytochrome P450	-0.368307	0.625906	NS	-0.148734	0.650012	NS		NS
At1D1108_11350	Atu1570	NA	hypothetical protein	-0.0802186	0.999948	NS	-0.314871	0.563424	NS		NS
At1D1108_11360	Atu1571	cysE	serine acetyltransferase	-0.0462782	0.999948	NS	-0.991136	0.0324657	NS		NS
At1D1108_11370	Atu1572	NA	hydrolase	0.0599067	0.999948	NS	0.506276	0.194301	NS		NS
At1D1108_11380	Atu1573	NA	hypothetical protein	-0.00560604	0.999948	NS	1.17785	0.0133038	NS		NS
At1D1108_11390	Atu1574	nah	salicylate hydroxylase	0.132143	0.970326	NS	0.395887	0.0745016	NS		NS
At1D1108_11400	Atu1575	metC	cystathionine beta lyase	0.249579	0.971052	NS	0.947581	0.0210895	NS		NS
At1D1108_11410	Atu1577	aapJ	general L-amino acid transport system substrate-binding protein	0.38884	0.962789	NS	0.657574	0.307567	NS	-1.27	Down
At1D1108_11420	Atu1578	aapQ	general L-amino acid transport system permease protein	0.574683	0.825524	NS	1.8645	0.000812641	Up		NS
At1D1108_11430	Atu1579	aapM	general L-amino acid transport system permease protein	0.686519	0.632346	NS	1.72834	0.000526707	Up		NS
At1D1108_11440	Atu1580	aapP	general L-amino acid transport system ATP-binding protein	0.688706	0.64776	NS	1.20835	0.0236009	NS		NS
At1D1108_11450	Atu1586	recJ	single-stranded-DNA-specific exonuclease	-0.0474763	0.999948	NS	-0.10031	0.737841	NS		NS
At1D1108_11470	Atu1588	hom	homoserine dehydrogenase	-0.0506031	0.999948	NS	0.352841	0.451104	NS		NS
At1D1108_11480	Atu1589	alaC	alanine-synthesizing transaminase	-0.121822	0.999948	NS	-0.455085	0.431596	NS		NS
At1D1108_11490	Atu1590	iunH	inosine-uridine preferring nucleoside hydrolase	-0.0522954	0.999948	NS	0.484187	0.105557	NS		NS
At1D1108_11500	Atu1591	NA	membrane protein	-0.108381	0.999948	NS	-0.382155	0.194204	NS		NS
At1D1108_11510	Atu1592	NA	hypothetical protein	-0.0909981	0.999948	NS	-0.758787	0.130837	NS		NS
At1D1108_11520	Atu1594	msbB	lipid A biosynthesis lauroyl acyltransferase	0.0677207	0.999948	NS	0.685804	0.117082	NS		NS
At1D1108_11530	Atu1595	adh	alcohol dehydrogenase	0.13104	0.999948	NS	0.150373	0.777553	NS		NS
At1D1108_11540	Atu1596	fabF	3-oxoacyl-[acyl-carrier-protein] synthase II	0.144822	0.999948	NS	-0.0432597	0.939471	NS		NS
At1D1108_11550	Atu1597	fabF	3-oxoacyl-[acyl-carrier-protein] synthase II	0.142477	0.999948	NS	-0.191294	0.720114	NS		NS
At1D1108_11560	Atu1599	fabZ	3-hydroxyacyl-[acyl-carrier-protein] dehydratase	0.014048	0.999948	NS	-0.28093	0.628589	NS		NS
At1D1108_11570	Atu1600	acpP	acyl carrier protein	0.132296	0.999948	NS	-0.0970639	0.885264	NS		NS
At1D1108_11580	Atu1601	hemN	oxygen-independent coproporphyrinogen III oxidase	-0.59395	0.566756	NS	-3.0059	3.09454e-15	Down	-1.51	Down
At1D1108_11590	Atu1602	fnrN	transcriptional activator, Crp family	-0.391492	0.88695	NS	-1.57292	0.000275112	Down		NS
At1D1108_11600	Atu8159	NA	hypothetical protein	0.271766	0.970326	NS	1.03905	0.0195376	NS		NS
At1D1108_11610	Atu1604	phbC	poly-beta-hydroxybutyrate synthase	-0.0710849	0.999948	NS	0.199219	0.547834	NS		NS
At1D1108_11620	Atu1605	sfsA	sugar fermentation stimulation protein	-0.0991053	NA	NS	0.115691	0.818284	NS		NS
At1D1108_11630	Atu1606	map	methionine aminopeptidase	0.249312	0.930799	NS	1.07554	0.000469974	Up		NS
At1D1108_11640	Atu1607	radC	DNA repair protein	0.332957	0.640331	NS	0.876036	0.000212126	NS		NS
At1D1108_11650	Atu1608	NA	signal peptide protein	1.20814	0.0186037	NS	2.74956	8.04003e-14	Up		NS
At1D1108_11660	Atu1609	NA	membrane protein	1.41971	3.22512e-07	Up	2.46543	9.70317e-24	Up		NS
At1D1108_11670	Atu1610	dhs	2-dehydro-3-deoxyphosphoheptonate aldolase	-0.405335	0.965333	NS	-1.34963	0.0350166	NS		NS
At1D1108_11680	Atu1611	gor	glutathione reductase	-0.219953	0.978174	NS	-1.22704	0.000721668	Down		NS
At1D1108_11690	Atu8160	NA	hypothetical protein	0.223264	0.999948	NS	1.08661	0.0272137	NS		NS
At1D1108_11700	Atu1613	rpiA	ribose 5-phosphate isomerase	-0.207534	0.999948	NS	0.882993	0.0987246	NS		NS
At1D1108_11710	Atu1614	gph	phosphoglycolate phosphatase	0.136873	0.999948	NS	1.30884	1.25114e-06	Up		NS
At1D1108_11730	Atu1615	NA	peptidoglycan-binding protein	0.687637	0.432014	NS	0.944213	0.0280517	NS		NS
At1D1108_11740	Atu1616	fumC	fumarate hydratase	0.428441	0.836741	NS	1.59623	0.000134759	Up		NS
At1D1108_11750	Atu1617	NA	hypothetical protein	0.202014	0.956325	NS	0.0915976	0.793212	NS		NS
At1D1108_11760	Atu1618	pyrG	CTP synthase	-0.100594	0.999948	NS	0.125754	0.829363	NS		NS
At1D1108_11770	Atu1619	secG	protein-export membrane protein SECG	-0.197773	0.999948	NS	-0.044638	0.940458	NS		NS
At1D1108_11780	Atu1620	tpiA	triosephosphate isomerase	0.108333	0.999948	NS	0.427586	0.398253	NS		NS
At1D1108_11790	Atu1621	NA	phospholipase	0.348826	0.411082	NS	0.368944	0.0902506	NS		NS
At1D1108_11800	Atu1622	gyrB	DNA gyrase subunit B	-0.259589	0.968623	NS	-0.674463	0.132458	NS		NS
At1D1108_11810	Atu1627	clpP	ATP-dependent Clp protease, protease subunit	-0.129783	NA	NS	-0.315174	0.339709	NS		NS
At1D1108_11820	Atu1628	NA	hypothetical protein	0.365445	NA	NS	0.343786	0.446495	NS		NS
At1D1108_11830	Atu1629	NA	AraC family transcriptional regulator	-0.0706156	NA	NS	-0.203975	0.70998	NS		NS
At1D1108_11840	Atu1630	NA	phospholipase D family protein	0.172286	0.999948	NS	1.54217	0.000434369	Up		NS
At1D1108_11850	Atu1631	rrpX	two component response regulator	0.158803	0.999948	NS	0.520996	0.186328	NS		NS
At1D1108_11860	Atu1632	NA	dimethylglycine dehydrogenase	0.00144231	0.999948	NS	1.02697	0.020988	NS		NS
At1D1108_11890	Atu1633	kefA	potassium efflux system KEFA	0.284317	0.611083	NS	1.11328	5.9584e-09	Up		NS
At1D1108_12230	Atu1636	NA	hypothetical protein	0.107222	NA	NS	-1.78208	0.0761894	NS		NS
At1D1108_12240	Atu1637	NA	hypothetical protein	-0.0369757	0.999948	NS	-0.702908	0.0652217	NS	-1.05	Down
At1D1108_12250	Atu8018	NA	hypothetical protein	0.221712	NA	NS	0.244226	0.733044	NS		NS
At1D1108_12280	Atu1640	NA	hypothetical protein	-2.51266	2.62249e-05	Down	-1.84022	0.000852091	Down		NS
At1D1108_12300	Atu1643	NA	membrane protein	-0.268311	0.996778	NS	-0.782187	0.150317	NS		NS
At1D1108_12320	Atu1644	linN	cholesterol transport system auxiliary component	-0.139904	0.999948	NS	-0.0281992	0.949098	NS		NS
At1D1108_12330	Atu1645	linM	phospholipid/cholesterol/gamma-HCH transport system substrate-binding protein	-0.40951	0.848327	NS	-0.422195	0.388467	NS		NS
At1D1108_12340	Atu1646	linL	phospholipid/cholesterol/gamma-HCH transport system ATP-binding protein	-0.539386	0.695068	NS	-1.00368	0.0211619	NS		NS
At1D1108_12350	Atu1647	linK	phospholipid/cholesterol/gamma-HCH transport system permease protein	-0.182103	0.999948	NS	0.131509	0.771489	NS		NS
At1D1108_12360	Atu1648	NA	mandelate racemase/muconate lactonizing enzyme family protein	0.192017	0.820926	NS	0.757137	1.19825e-05	NS		NS
At1D1108_12370	Atu1649	NA	serine/threonine protein phosphatase	-0.0525394	0.999948	NS	4.21729	8.14923e-48	Up		NS
At1D1108_12390	Atu1653	NA	hypothetical protein	0.254033	0.820787	NS	1.03969	6.39712e-06	Up		NS
At1D1108_12400	Atu1654	NA	nitroreductase	0.0320519	0.999948	NS	-0.246923	0.589748	NS		NS
At1D1108_12410	Atu1656	tolB	tolB protein	0.073832	0.999948	NS	-0.164454	0.575123	NS		NS
At1D1108_12430	Atu1657	nadE	NAD+ synthase	-0.0694984	0.999948	NS	0.183108	0.728373	NS		NS
At1D1108_12440	Atu1658	cgmA	cyclic beta-1,2-glucan modification protein	-0.00551768	0.999948	NS	0.840232	0.0320296	NS		NS
At1D1108_12450	Atu1659	NA	membrane protein	0.443933	0.620415	NS	1.12945	0.00026577	Up		NS
At1D1108_12460	Atu1661	sthA	soluble pyridine nucleotide transhydrogenase	-0.232385	0.949176	NS	-0.558969	0.0944896	NS		NS
At1D1108_12470	Atu1662	NA	hypothetical protein	-0.5029	0.499326	NS	-2.10241	1.02765e-11	Down		NS
At1D1108_12490	Atu1663	NA	hypothetical protein	-0.596899	0.647265	NS	-2.82124	2.11111e-11	Down		NS
At1D1108_12500	Atu1664	tig	trigger factor	-0.147063	0.999948	NS	0.0230071	0.976654	NS		NS
At1D1108_12540	Atu1669	gid	glucose inhibited division protein	-0.288522	0.89862	NS	0.151402	0.714997	NS		NS
At1D1108_12580	Atu1670	adhC	alcohol dehydrogenase class III	0.0941857	0.999948	NS	0.609008	0.113564	NS		NS
At1D1108_12590	Atu8112	NA	hypothetical protein	0.555002	0.664048	NS	1.77846	9.21314e-06	Up		NS
At1D1108_12600	Atu8162	NA	acyl carrier protein	1.29296	0.100111	NS	2.88993	1.19709e-08	Up		NS
At1D1108_12610	Atu1672	fadD	long-chain acyl-CoA synthetase	1.07865	0.0894198	NS	2.07707	7.4656e-07	Up		NS
At1D1108_12620	Atu1673	lysA	diaminopimelate decarboxylase	0.369102	0.848327	NS	0.957082	0.0116059	NS		NS
At1D1108_12630	Atu1676	pabB	para-aminobenzoate synthase component I	0.0986154	NA	NS	0.364714	0.46519	NS		NS
At1D1108_12640	Atu1677	tgt	queuine tRNA-ribosyltransferase	0.179745	0.993547	NS	0.661471	0.0518072	NS		NS
At1D1108_12650	Atu1678	queA	S-adenosylmethionine tRNA ribosyltransferase-isomerase	-0.108679	0.999948	NS	0.971949	0.00181869	NS		NS
At1D1108_12660	Atu1679	ppiB	peptidyl-prolyl cis-trans isomerase B (cyclophilin B)	0.288218	0.993547	NS	1.68117	0.00100725	Up		NS
At1D1108_12670	Atu1680	ppiA	peptidyl-prolyl cis-trans isomerase A (cyclophilin A)	0.422187	0.870766	NS	1.9379	8.74878e-06	Up		NS
At1D1108_12680	Atu1681	coaD	phosphopantetheine adenylyltransferase	-0.049933	0.999948	NS	0.0379593	0.954748	NS		NS
At1D1108_12690	Atu1683	NA	hypothetical protein	-0.0878643	0.999948	NS	2.36625	1.10231e-05	Up		NS
At1D1108_12710	Atu1686	ppiD	peptidyl-prolyl cis-trans isomerase D	0.130188	0.999948	NS	0.677458	0.130031	NS		NS
At1D1108_12720	Atu1687	trpD	anthranilate phosphoribosyltransferase	-0.13983	0.999948	NS	-0.240208	0.619578	NS		NS
At1D1108_12730	Atu1688	trpC	indole-3-glycerol-phosphate synthase	-0.10678	0.999948	NS	-0.423625	0.437439	NS		NS
At1D1108_12740	Atu1689	moaC	molybdenum cofactor biosynthesis protein C	0.121591	0.999948	NS	0.0467559	0.929085	NS		NS
At1D1108_12750	Atu1690	moeA	molybdopterin biosynthesis protein	0.359516	0.668809	NS	1.02149	0.000123984	Up		NS
At1D1108_12760	Atu1691	dgcB	diguanylate cyclase	-0.126899	0.999948	NS	0.449481	0.449149	NS		NS
At1D1108_12770	Atu1692	NA	pyridoxamine 5'-phosphate oxidase	-0.116009	0.999948	NS	0.152092	0.728768	NS		NS
At1D1108_12780	Atu1693	kefB	glutathione-regulated potassium-efflux system protein	-0.178332	0.900918	NS	-0.0181514	0.946441	NS		NS
At1D1108_12790	Atu1694	NA	hypothetical protein	0.0455221	0.999948	NS	-0.0511027	0.908426	NS		NS
At1D1108_12800	Atu1695	moaA	molybdenum cofactor biosynthesis protein A	0.113785	0.999948	NS	-0.261541	0.615777	NS		NS
At1D1108_12810	Atu1696	NA	membrane protein	-0.389613	0.750333	NS	-0.0349412	0.934227	NS		NS
At1D1108_12820	Atu1697	NA	MFS permease	0.162908	NA	NS	0.670915	0.3669	NS		NS
At1D1108_12830	Atu1698	mobA	molybdopterin-guanine dinucleotide biosynthesis protein A	0.318966	NA	NS	0.23364	0.694179	NS		NS
At1D1108_12840	Atu1699	mobB	molybdopterin-guanine dinucleotide biosynthesis protein B	0.208219	NA	NS	-0.0157647	0.976654	NS		NS
At1D1108_12850	Atu1700	NA	lipoprotein	1.32878	0.0234127	NS	2.0346	3.34293e-06	Up		NS
At1D1108_12860	Atu1701	pcm	protein-L-isoaspartate O-methyltransferase	-0.240613	0.996778	NS	-1.07802	0.0195106	NS		NS
At1D1108_12870	Atu1702	surE	stationary-phase survival protein	-0.333687	0.949176	NS	-0.86227	0.0745016	NS		NS
At1D1108_12880	Atu1703	serS	seryl-tRNA synthetase	0.0878608	0.999948	NS	0.480504	0.186087	NS		NS
At1D1108_12890	Atu1704	tatC	sec-independent protein translocase protein TatC	0.333827	0.889591	NS	1.20591	0.00127971	Up		NS
At1D1108_12900	Atu1705	tatB	sec-independent protein translocase protein TatB	0.311451	0.965333	NS	0.504249	0.358268	NS		NS
At1D1108_12910	Atu1706	tatA	sec-independent protein translocase protein TatA	-0.0559142	0.999948	NS	-1.08905	0.0415682	NS		NS
At1D1108_12920	Atu1707	scpB	segregation and condensation protein B	-0.0858732	0.999948	NS	0.0836815	0.770626	NS		NS
At1D1108_12930	Atu1708	scpA	segregation and condensation protein A	0.0846814	0.999948	NS	0.0914172	0.773511	NS		NS
At1D1108_12940	Atu1709	NA	glycosyl hydrolase	0.690207	0.226849	NS	0.885475	0.0102444	NS		NS
At1D1108_12950	Atu1710	NA	sporulation protein	0.98955	0.150114	NS	1.49213	0.000647452	Up		NS
At1D1108_12960	Atu1711	argS	arginyl-tRNA synthetase	-0.0683533	0.999948	NS	0.487919	0.384591	NS		NS
At1D1108_12970	Atu1712	dgt	dGTPase	0.170791	0.996778	NS	0.628411	0.0589328	NS		NS
At1D1108_12980	Atu1713	NA	heme biosynthesis protein HemY	0.107303	0.999948	NS	0.0191535	0.972023	NS		NS
At1D1108_12990	Atu1714	xthA	exodeoxyribonuclease III	-0.122979	0.999948	NS	-0.403503	0.420995	NS		NS
At1D1108_13000	Atu1715	exoR	exopolysaccharide production negative regulator	0.180201	0.999948	NS	0.383616	0.615777	NS		NS
At1D1108_13010	Atu1717	fadL	long-chain fatty acid transport protein	-0.517091	0.736253	NS	-0.322853	0.531813	NS	-1.23	Down
At1D1108_13020	Atu1719	valS	valyl-tRNA synthetase	0.0970597	0.999948	NS	0.091833	0.856895	NS		NS
At1D1108_13030	Atu1720	NA	hypothetical protein	-0.714634	0.471207	NS	-1.01816	0.0288068	NS		NS
At1D1108_13040	Atu1721	pcm	protein-L-isoaspartate O-methyltransferase	-0.0854971	0.999948	NS	-0.388315	0.405613	NS		NS
At1D1108_13070	Atu1725	NA	hypothetical protein	0.0117487	0.999948	NS	1.94125	1.64586e-06	Up		NS
At1D1108_13110	Atu1728	wrbA	TrpR binding protein WrbA	-0.521901	0.798193	NS	0.7547	0.149869	NS		NS
At1D1108_13120	Atu1729	NA	molybdenum cofactor biosynthesis protein	0.329401	0.804855	NS	1.02039	0.000666235	Up		NS
At1D1108_13130	Atu1730	NA	universal stress protein	-0.45678	0.735704	NS	-1.32017	0.00036686	Down		NS
At1D1108_13140	Atu1731	gpt	xanthine-guanine phosphoribosyltransferase	-0.359779	0.833506	NS	-0.286272	0.501575	NS		NS
At1D1108_13150	Atu1733	nrdE	ribonucleoside-diphosphate reductase 2 alpha chain	-0.0706964	0.999948	NS	-1.27331	0.00481193	Down		NS
At1D1108_13170	Atu1736	mntH	manganese transport protein	0.243692	0.997399	NS	-0.0212076	0.972165	NS		NS
At1D1108_13180	Atu1737	NA	hypothetical protein	0.251582	0.999948	NS	1.6982	0.00419958	Up		NS
At1D1108_13190	Atu1738	NA	ABC transporter, nucleotide binding/ATPase protein	-0.266528	0.836741	NS	0.399863	0.164069	NS		NS
At1D1108_13200	Atu1739	NA	permease	-0.0618114	0.999948	NS	0.332974	0.493393	NS		NS
At1D1108_13210	Atu1740	NA	acetyltransferase	-0.254425	0.873135	NS	-0.67747	0.0159207	NS		NS
At1D1108_13220	Atu1741	NA	hypothetical protein	0.386021	0.600489	NS	0.84915	0.00142946	NS		NS
At1D1108_13230	Atu1742	NA	hypothetical protein	0.67041	0.0377786	NS	0.991133	1.97532e-05	NS		NS
At1D1108_13240	Atu1743	NA	flavin reductase	-0.00825969	NA	NS	0.192263	0.711323	NS		NS
At1D1108_13250	Atu1744	NA	nitroreductase family protein	0.0659512	NA	NS	0.305031	0.552835	NS		NS
At1D1108_13260	Atu1745	NA	hypothetical protein	0.597636	0.49603	NS	1.883	2.94332e-07	Up		NS
At1D1108_13270	Atu1746	thrS	threonyl-tRNA synthetase	-0.313181	0.92755	NS	-0.153952	0.752105	NS		NS
At1D1108_13280	Atu8091	NA	hypothetical protein	0.318647	0.718564	NS	-0.0338677	0.918251	NS		NS
At1D1108_13290	Atu1747	NA	membrane protein	0.258234	0.885265	NS	-0.454301	0.148679	NS		NS
At1D1108_13300	Atu1748	nifU	nitrogen fixation protein NifU	-0.232437	0.975842	NS	-1.1916	0.00177116	Down		NS
At1D1108_13310	Atu1749	folE	GTP cyclohydrolase I	0.0951178	0.999948	NS	0.116422	0.833226	NS		NS
At1D1108_13320	Atu1750	hisI	phosphoribosyl c-AMP cyclohydrolase	0.0127416	0.999948	NS	0.449927	0.379385	NS		NS
At1D1108_13330	Atu1751	NA	patatin	-0.166064	0.999948	NS	0.182429	0.711323	NS		NS
At1D1108_13340	Atu1752	NA	inosine-5-monophosphate dehydrogenase	-0.259914	0.993547	NS	-1.30568	0.00634797	Down		NS
At1D1108_13350	Atu1753	NA	membrane protein	0.223936	0.913191	NS	0.385315	0.187198	NS		NS
At1D1108_13360	Atu1754	NA	hypothetical protein	0.185186	NA	NS	-0.10568	0.918251	NS		NS
At1D1108_13370	Atu8163	NA	pilus assembly protein PilZ	0.522928	0.324326	NS	1.5599	4.45543e-09	Up		NS
At1D1108_13380	Atu1757	NA	hypothetical protein	1.60211	0.00019098	Up	2.11735	6.20869e-09	Up		NS
At1D1108_13390	Atu1758	NA	hypothetical protein	-0.00331124	0.999948	NS	0.132865	0.718516	NS		NS
At1D1108_13400	Atu1759	sdaA	L-serine dehydratase	-0.522267	0.250352	NS	-0.621791	0.0222766	NS		NS
At1D1108_13420	Atu8164	NA	hypothetical protein	-0.219008	0.999948	NS	-0.356671	0.500399	NS		NS
At1D1108_13430	Atu1762	NA	periplasmic protein	-0.264468	0.997399	NS	0.853817	0.112709	NS		NS
At1D1108_13440	Atu8019	NA	entericidin	-0.560306	0.900918	NS	0.735058	0.328831	NS		NS
At1D1108_13450	Atu1763	NA	formyl transferase	0.236317	0.997399	NS	0.800404	0.0911565	NS		NS
At1D1108_13460	Atu1764	metF	methylenetetrahydrofolate reductase	-0.257944	0.996778	NS	-1.33705	0.00598754	Down		NS
At1D1108_13470	Atu1765	NA	LysR family transcriptional regulator	0.315893	0.960404	NS	0.396398	0.460632	NS		NS
At1D1108_13480	Atu1766	NA	hypothetical protein	-0.926659	NA	NS	-0.982092	0.00299027	NS		NS
At1D1108_13490	Atu1767	NA	AraC family transcriptional regulator	-0.299519	0.949176	NS	-0.881534	0.0374733	NS		NS
At1D1108_13500	Atu1768	NA	hypothetical protein	-0.0103625	0.999948	NS	-0.300927	0.185364	NS		NS
At1D1108_13510	Atu1769	glnB	nitrogen regulatory protein PII	0.237147	0.999948	NS	1.44163	0.010471	NS		NS
At1D1108_13520	Atu1770	glnA	glutamine synthetase	0.339069	0.965413	NS	1.64362	0.00145009	Up		NS
At1D1108_13530	Atu1771	NA	membrane protein	-0.113223	NA	NS	0.0490677	0.91809	NS		NS
At1D1108_13540	Atu8165	NA	DNA-binding protein	-0.467374	0.833506	NS	-1.90759	2.0671e-05	Down		NS
At1D1108_13550	Atu1773	NA	invasion protein B	0.0207799	0.999948	NS	0.775969	0.190932	NS		NS
At1D1108_13560	Atu1774	NA	peptide/nickel transport system substrate-binding protein	0.0994433	0.999948	NS	0.530299	0.107159	NS		NS
At1D1108_13570	Atu1775	NA	polyketide biosynthesis associated protein	0.103217	0.999948	NS	0.295964	0.49011	NS		NS
At1D1108_13580	Atu1776	NA	transporter	-0.182848	0.963102	NS	1.71129	3.2604e-12	Up		NS
At1D1108_13590	Atu1777	NA	hypothetical protein	0.510818	0.749416	NS	3.99646	2.17821e-24	Up		NS
At1D1108_13600	Atu1778	mfd	transcription-repair coupling factor	-0.581959	0.0429081	NS	-0.788982	0.00015648	NS		NS
At1D1108_13610	Atu1779	NA	hypothetical protein	-0.886913	0.273529	NS	-0.722979	0.14791	NS		NS
At1D1108_13620	Atu1780	recG	ATP-dependent DNA helicase	-0.189016	0.925224	NS	0.0403399	0.892931	NS		NS
At1D1108_13630	Atu1781	NA	hypothetical protein	-0.229879	NA	NS	0.199403	0.63237	NS		NS
At1D1108_13660	Atu1784	NA	membrane protein	0.369462	0.701595	NS	1.80509	1.40945e-11	Up		NS
At1D1108_13670	Atu1785	NA	acetyltransferase	0.119985	0.999948	NS	0.933937	0.00277996	NS		NS
At1D1108_13680	Atu1786	glmS	glucosamine--fructose-6-phosphate aminotransferase	0.469256	0.749416	NS	0.472195	0.298726	NS		NS
At1D1108_13690	Atu1787	glmU	UDP-N-acetylglucosamine pyrophosphorylase	0.214591	0.890444	NS	0.19205	0.509163	NS		NS
At1D1108_13700	Atu1788	NA	GntR family transcriptional regulator	-0.379335	0.750578	NS	-0.331504	0.372692	NS		NS
At1D1108_13710	Atu1789	NA	simple sugar transport system substrate-binding protein	0.152455	0.999948	NS	0.84774	0.0801353	NS		NS
At1D1108_13720	Atu1790	NA	simple sugar transport system permease protein	0.228868	0.938066	NS	1.55383	2.20625e-08	Up		NS
At1D1108_13730	Atu1791	NA	simple sugar transport system permease protein	0.165116	0.943744	NS	1.31843	2.54556e-11	Up		NS
At1D1108_13740	Atu1792	NA	simple sugar transport system ATP-binding protein	-0.0218447	0.999948	NS	0.624391	0.0100338	NS		NS
At1D1108_13750	Atu1793	pcs	phosphatidylcholine synthase	-0.207165	0.999948	NS	0.362147	0.458891	NS		NS
At1D1108_13760	Atu1794	ubiH	2-octaprenyl-6-methoxyphenol hydroxylase	-0.0315715	0.999948	NS	-0.0727228	0.860561	NS		NS
At1D1108_13770	Atu1795	NA	malonate transporter	-0.225385	0.909599	NS	-0.811239	0.00228363	NS		NS
At1D1108_13780	Atu1796	ccdA	cytochrome c-type biogenesis protein	-0.084806	0.999948	NS	0.0280059	0.935502	NS		NS
At1D1108_13810	Atu1799	NA	hypothetical protein	-0.290095	0.885265	NS	-0.453912	0.197918	NS		NS
At1D1108_13820	Atu1800	NA	hypothetical protein	-0.0618777	0.999948	NS	0.242017	0.686959	NS		NS
At1D1108_13830	Atu1802	gloA	lactoylglutathione lyase	0.208351	0.999948	NS	0.560884	0.405331	NS		NS
At1D1108_13840	Atu1803	cspA	cold shock protein	-0.144719	0.999948	NS	-0.931724	0.0816709	NS		NS
At1D1108_13850	Atu1804	NA	signal peptide protein	0.278641	0.965413	NS	-0.663937	0.156383	NS		NS
At1D1108_13860	Atu1805	NA	hypothetical protein	-0.155231	0.999948	NS	-1.81603	6.10929e-06	Down	1.49	Up
At1D1108_13870	Atu8166	NA	hypothetical protein	0.218494	0.999948	NS	2.73789	4.28493e-06	Up		NS
At1D1108_13880	Atu1808	ugcG	UDP-glucose:ceramide glycosyltransferase	-0.302352	0.958816	NS	2.35653	1.90903e-09	Up		NS
At1D1108_13890	Atu1810	NA	NADH-ubiquinone oxidoreductase	-0.571715	0.814229	NS	-0.647185	0.298726	NS		NS
At1D1108_13910	Atu8022	NA	hypothetical protein	0.361028	NA	NS	0.648618	0.173631	NS		NS
At1D1108_13920	Atu1815	NA	HlyD family secretion protein	0.0601769	0.999948	NS	0.80039	0.000153945	NS		NS
At1D1108_13930	Atu1816	NA	ABC transporter, nucleotide binding/ATPase protein	0.13205	0.996778	NS	0.832331	0.00045877	NS		NS
At1D1108_13940	Atu1817	NA	multidrug ABC transporter substrate-binding protein	0.236635	0.965413	NS	0.995828	0.00699984	NS		NS
At1D1108_13950	Atu1818	NA	hypothetical protein	-0.206346	0.999948	NS	-1.84801	1.12979e-05	Down		NS
At1D1108_13960	Atu1819	iscA	FeS assembly scaffold SufA	-0.244492	0.993547	NS	-1.35759	0.0019826	Down		NS
At1D1108_13970	Atu1820	NA	FeS assembly SUF system protein	-0.102452	0.999948	NS	-0.886386	0.0580427	NS		NS
At1D1108_13980	Atu1821	sufS	cysteine desulfurase / selenocysteine lyase	-0.267635	0.975842	NS	-0.828638	0.0754684	NS		NS
At1D1108_13990	Atu1822	sufD	Fe-S cluster assembly protein SufD	-0.326537	0.9583	NS	-0.683114	0.172407	NS		NS
At1D1108_14000	Atu1823	sufC	Fe-S cluster assembly ATP-binding protein	-0.482794	0.820787	NS	-0.31756	0.5772	NS		NS
At1D1108_14010	Atu1824	sufB	Fe-S cluster assembly protein SufB	-0.550825	0.764801	NS	-0.91526	0.0721479	NS		NS
At1D1108_14020	Atu1825	iscS	cysteine desulfurase	-0.255413	0.999948	NS	-2.16869	0.000422391	Down		NS
At1D1108_14030	Atu1826	NA	alpha/beta hydrolase	0.0918638	0.999948	NS	0.818035	0.142281	NS		NS
At1D1108_14040	Atu1827	anmK	anhydro-N-acetylmuramic acid kinase	-0.244023	0.778361	NS	-0.638889	0.0034136	NS		NS
At1D1108_14050	Atu1828	tyrS	tyrosyl-tRNA synthetase	-0.461321	0.848327	NS	-0.0143489	0.980858	NS		NS
At1D1108_14060	Atu8167	NA	membrane protein	0.219116	0.900918	NS	0.70862	0.00569113	NS		NS
At1D1108_14070	Atu1830	bcp	bacterioferritin comigratory protein	-0.165518	0.999948	NS	0.610915	0.29089	NS		NS
At1D1108_14080	Atu1831	NA	rhamnosyltransferase	-0.415832	0.768069	NS	0.223591	0.616557	NS		NS
At1D1108_14090	Atu1832	NA	membrane protein associated metalloendopeptidase	0.695524	0.143284	NS	1.00053	0.00100898	Up		NS
At1D1108_14100	Atu1833	NA	ATP-dependent RNA helicase	-0.224662	0.999948	NS	-0.132779	0.839659	NS		NS
At1D1108_14110	Atu1834	mutT	DNA mismatch repair protein MutT	-0.432248	0.88695	NS	-1.02074	0.0463595	NS		NS
At1D1108_14120	Atu1838	livK	branched-chain amino acid transport system substrate-binding protein	0.107811	0.999948	NS	0.774189	0.00390491	NS		NS
At1D1108_14130	Atu1839	rpe	ribulose-phosphate 3-epimerase	0.0728425	0.999948	NS	0.874197	0.00203414	NS		NS
At1D1108_14140	Atu1840	NA	hypothetical protein	-0.175705	NA	NS	-0.445436	0.480162	NS		NS
At1D1108_14150	Atu1841	purB	adenylosuccinate lyase	0.0419078	0.999948	NS	1.06512	0.00204506	Up		NS
At1D1108_14160	Atu1842	NA	alpha/beta hydrolase	-0.0621328	0.999948	NS	-0.66271	0.193595	NS		NS
At1D1108_14170	Atu1843	purC	phosphoribosylaminoimidazole-succinocarboxamide synthase	-0.236772	0.999948	NS	0.336448	0.608929	NS		NS
At1D1108_14180	Atu1844	purS	phosphoribosylformylglycinamidine synthetase	-0.496771	0.867755	NS	0.416292	0.510378	NS		NS
At1D1108_14190	Atu1845	purQ	phosphoribosylformylglycinamidine synthase I	-0.293535	0.975842	NS	0.50811	0.3669	NS		NS
At1D1108_14200	Atu1846	NA	lipoprotein	-0.225534	0.970326	NS	0.344929	0.409092	NS		NS
At1D1108_14210	Atu1847	NA	hypothetical protein	0.0190977	0.999948	NS	-4.12023	8.56256e-14	Down		NS
At1D1108_14220	Atu1848	NA	GntR family transcriptional regulator	0.382969	0.959317	NS	-2.51271	1.35303e-06	Down		NS
At1D1108_14230	Atu1849	NA	lipid A 3-O-deacylase	-0.518308	0.64776	NS	-1.16401	0.0027899	Down		NS
At1D1108_14240	Atu1850	purL	phosphoribosylformylglycinamidine synthetase II	-0.391665	0.925224	NS	-0.0840478	0.893453	NS		NS
At1D1108_14250	Atu1851	NA	BolA/YrbA family protein	-0.415232	0.9583	NS	-1.32592	0.027238	NS		NS
At1D1108_14260	Atu1852	NA	membrane protein	0.0558781	0.999948	NS	0.085274	0.87202	NS		NS
At1D1108_14270	Atu1853	NA	hypothetical protein	-0.305442	0.963102	NS	-0.428673	0.421681	NS		NS
At1D1108_14280	Atu1854	grlA	glutaredoxin-related protein	-0.228905	0.999948	NS	0.0669936	0.91696	NS		NS
At1D1108_14290	Atu1855	bcr	MFS permease	-0.0958647	0.999948	NS	-0.117869	0.830904	NS		NS
At1D1108_14300	Atu1856	NA	inositol monophosphatase family protein	-0.0692686	0.999948	NS	0.264767	0.512294	NS		NS
At1D1108_14310	Atu1857	NA	inositol monophosphatase family protein	-0.0865621	0.999948	NS	0.70009	0.0276404	NS		NS
At1D1108_14320	Atu1858	ttcA	tRNA 2-thiocytidine biosynthesis protein TtcA	-0.0237429	0.999948	NS	0.138012	0.710312	NS		NS
At1D1108_14330	Atu1859	glsA	glutaminase A	-0.124878	0.999948	NS	0.0992707	0.763494	NS		NS
At1D1108_14340	Atu1860	rpsD	30S ribosomal protein S4	-0.105116	0.999948	NS	-0.31207	0.666306	NS		NS
At1D1108_14350	Atu1861	NA	transporter	-0.351255	0.850154	NS	0.318642	0.451449	NS		NS
At1D1108_14370	Atu1862	NA	ATP-binding protein	-0.0840687	0.999948	NS	-0.593238	0.00977781	NS		NS
At1D1108_14380	Atu1863	NA	permease	0.0174923	NA	NS	0.305866	0.645264	NS		NS
At1D1108_14390	Atu1864	NA	lysine transporter LysE	-0.105913	0.999948	NS	0.494276	0.101735	NS		NS
At1D1108_14400	Atu1865	NA	hypothetical protein	-1.27245	NA	NS	-1.83999	1.87602e-07	Down		NS
At1D1108_14420	Atu1867	murI	glutamate racemase	0.207043	0.930799	NS	0.643513	0.0146303	NS		NS
At1D1108_14430	Atu1868	lasT	tRNA/rRNA methyltransferase	0.198715	0.993547	NS	0.254936	0.554609	NS		NS
At1D1108_14440	Atu1869	NA	hypothetical protein	-0.0843901	0.999948	NS	-0.614098	0.0212339	NS		NS
At1D1108_14450	Atu1870	icdA	isocitrate dehydrogenase	0.355809	0.965333	NS	1.3616	0.0138284	NS		NS
At1D1108_14460	Atu1871	gst	glutathione S-transferase	-0.535212	0.360682	NS	-1.26278	1.69851e-05	Down		NS
At1D1108_14470	Atu1872	NA	hypothetical protein	-0.423444	NA	NS	-0.955043	0.019235	NS		NS
At1D1108_14480	Atu1873	alaS	alanyl-tRNA synthetase	-0.802317	0.293836	NS	-0.644468	0.167248	NS		NS
At1D1108_14490	Atu1874	recA	RecA protein	-2.57671	8.60316e-08	Down	-4.55607	4.42446e-26	Down		NS
At1D1108_14500	Atu1875	NA	carbohydrate kinase	-0.0578126	0.999948	NS	0.403082	0.0800383	NS		NS
At1D1108_14510	Atu1876	psuG	pseudouridine-5'-phosphate glycosidase	0.175172	0.985689	NS	1.08479	0.000183528	Up		NS
At1D1108_14520	Atu1877	NA	OmpA family protein	0.1272	0.999948	NS	2.57987	2.3351e-08	Up		NS
At1D1108_14530	Atu1879	NA	polar amino acid transport system substrate-binding protein	0.13654	0.999948	NS	1.28246	0.00335803	Up		NS
At1D1108_14540	Atu1880	NA	polar amino acid transport system permease protein	0.169572	0.999948	NS	1.53665	2.24235e-06	Up		NS
At1D1108_14550	Atu1881	NA	polar amino acid transport system permease protein	0.229492	0.963102	NS	0.876927	0.00966245	NS		NS
At1D1108_14560	Atu1882	usg	usg protein	1.8429	1.85238e-06	Up	1.79342	4.13609e-07	Up		NS
At1D1108_14570	Atu1883	NA	3-demethylubiquinone-9 3-methyltransferase	0.552764	0.345452	NS	1.04397	0.000552649	Up		NS
At1D1108_14580	Atu1884	ssuA	sulfonate transport system substrate-binding protein	0.241521	NA	NS	0.461173	0.397645	NS		NS
At1D1108_14590	Atu1885	ybaO	AraC family transcriptional regulator	0.320579	0.965413	NS	1.30508	0.00910917	Up		NS
At1D1108_14600	Atu1886	NA	uracil-DNA glycosylase	0.243408	NA	NS	0.0768205	0.932563	NS		NS
At1D1108_14610	Atu1887	exoI	succinoglycan biosynthesis protein ExoI	-0.103035	NA	NS	-0.432311	0.194946	NS		NS
At1D1108_14620	Atu1888	pleC	two-component system, cell cycle sensor histidine kinase PleC	0.716282	0.180027	NS	1.42533	8.80594e-06	Up		NS
At1D1108_14630	Atu1889	dgk	diacylglycerol kinase	0.00447269	0.999948	NS	-0.19261	0.579539	NS		NS
At1D1108_14640	Atu1890	cobT	cobyrinic acid synthase	-0.324012	0.758726	NS	-0.640341	0.024993	NS		NS
At1D1108_14650	Atu1891	cobS	cobalamin biosynthesis protein	0.289324	0.975842	NS	1.00571	0.0415886	NS		NS
At1D1108_14660	Atu1892	NA	Fe-S protein	0.313444	0.88695	NS	0.986452	0.0044721	NS		NS
At1D1108_14670	Atu1893	NA	aspartic protease	0.206824	0.930799	NS	0.595794	0.0238057	NS		NS
At1D1108_14680	Atu1906	NA	ABC transporter, membrane spanning protein	-0.144927	0.999948	NS	0.142012	0.782189	NS		NS
At1D1108_14690	Atu1907	NA	ABC transporter, nucleotide binding/ATPase protein	-0.357898	0.871065	NS	-0.682727	0.100926	NS		NS
At1D1108_14700	Atu1908	NA	membrane protein	-0.0488416	NA	NS	-0.25215	0.569836	NS		NS
At1D1108_14710	Atu1910	NA	extensin	1.33181	0.003577	Up	2.23905	7.19609e-10	Up		NS
At1D1108_14720	Atu1912	mcp	methyl-accepting chemotaxis protein	-0.0763224	0.999948	NS	1.23719	7.43432e-09	Up	-1.19	Down
At1D1108_14730	Atu1913	NA	hypothetical protein	0.818819	0.464761	NS	2.01044	4.57927e-05	Up		NS
At1D1108_14740	Atu1914	NA	ATPase, AAA family protein	0.176396	0.913744	NS	0.547251	0.00992914	NS		NS
At1D1108_14750	Atu1915	NA	htrA family protein	0.12143	0.999948	NS	0.973319	0.000248891	NS		NS
At1D1108_14760	Atu1916	NA	hypothetical protein	-0.379579	0.965333	NS	0.989505	0.109384	NS		NS
At1D1108_14770	Atu1917	NA	beta-lactamase	0.0746929	0.999948	NS	1.24864	0.0127216	NS		NS
At1D1108_14780	Atu1918	ilvD	dihydroxy-acid dehydratase	0.070325	0.999948	NS	0.0750271	0.885264	NS		NS
At1D1108_14790	Atu1919	yedY	sulfoxide reductase catalytic subunit YedY	-0.194113	0.963102	NS	0.307232	0.342366	NS		NS
At1D1108_14800	Atu1920	yedZ	sulfoxide reductase heme-binding subunit YedZ	-0.00189155	0.999948	NS	0.454568	0.125355	NS		NS
At1D1108_14820	Atu1921	NA	membrane protein	-0.160009	NA	NS	0.78831	0.0269053	NS		NS
At1D1108_14840	Atu1922	rplQ	50S ribosomal protein L17	0.0182488	0.999948	NS	0.922315	0.113014	NS		NS
At1D1108_14850	Atu1923	rpoA	DNA-directed RNA polymerase alpha subunit	-0.166058	0.999948	NS	0.707978	0.270807	NS		NS
At1D1108_14860	Atu1924	rpsK	30S ribosomal protein S11	-0.291243	0.999948	NS	0.180741	0.80428	NS		NS
At1D1108_14870	Atu1925	rpsM	30S ribosomal protein S13	-0.372476	0.993547	NS	-0.294641	0.728768	NS		NS
At1D1108_14880	Atu1926	adk	adenylate kinase	0.0410594	0.999948	NS	1.14072	0.0511437	NS		NS
At1D1108_14890	Atu1927	secY	preprotein translocase subunit SecY	0.0319729	0.999948	NS	1.21679	0.0169034	NS		NS
At1D1108_14900	Atu1928	rplO	50S ribosomal protein L15	-0.162681	0.999948	NS	0.0977296	0.892009	NS		NS
At1D1108_14910	Atu8065	rpmD	50S ribosomal protein L30	-0.257936	0.999948	NS	0.384577	0.571374	NS		NS
At1D1108_14920	Atu1929	rpsE	30S ribosomal protein S5	-0.206724	0.999948	NS	0.391303	0.5594	NS		NS
At1D1108_14930	Atu1930	rplR	50S ribosomal protein L18	-0.109302	0.999948	NS	-0.430871	0.537482	NS		NS
At1D1108_14940	Atu1931	rplF	50S ribosomal protein L6	-0.027014	0.999948	NS	0.0949855	0.899677	NS		NS
At1D1108_14950	Atu1932	rpsH	30S ribosomal protein S8	0.0882976	0.999948	NS	0.64341	0.366058	NS		NS
At1D1108_14960	Atu1933	rpsN	30S ribosomal protein S14	-0.082685	0.999948	NS	0.296359	0.694179	NS		NS
At1D1108_14970	Atu1934	rplE	50S ribosomal protein L5	-0.115012	0.999948	NS	0.0876569	0.90918	NS		NS
At1D1108_14980	Atu1935	rplX	50S ribosomal protein L24	-0.233874	0.999948	NS	-0.27712	0.706555	NS		NS
At1D1108_14990	Atu1936	rplN	50S ribosomal protein L14	-0.16489	0.999948	NS	-0.621055	0.344877	NS		NS
At1D1108_15000	Atu1937	rpsQ	30S ribosomal protein S17	-0.318699	0.996778	NS	0.16042	0.832073	NS		NS
At1D1108_15010	Atu1938	rpmC	50S ribosomal protein L29	-0.316509	0.993547	NS	0.269265	0.708573	NS		NS
At1D1108_15020	Atu1939	rplP	50S ribosomal protein L16	-0.225198	0.999948	NS	0.19649	0.769782	NS		NS
At1D1108_15030	Atu1940	rpsC	30S ribosomal protein S3	-0.235358	0.999948	NS	0.0683508	0.922063	NS		NS
At1D1108_15040	Atu1941	rplV	50S ribosomal protein L22	-0.198636	0.999948	NS	0.0898841	0.9029	NS		NS
At1D1108_15050	Atu1942	rpsS	30S ribosomal protein S19	-0.522887	0.885265	NS	-0.277913	0.700866	NS		NS
At1D1108_15060	Atu1943	rplB	50S ribosomal protein L2	-0.363819	0.975842	NS	-0.438861	0.542901	NS		NS
At1D1108_15070	Atu1944	rplW	50S ribosomal protein L23	-0.288439	0.999948	NS	0.149703	0.846374	NS		NS
At1D1108_15080	Atu1945	rplD	50S ribosomal protein L4	-0.303801	0.999948	NS	0.0241077	0.975318	NS		NS
At1D1108_15090	Atu1946	rplC	50S ribosomal protein L3	-0.395066	0.965413	NS	-0.0862579	0.913395	NS		NS
At1D1108_15100	Atu1947	rpsJ	30S ribosomal protein S10	-0.155562	0.999948	NS	0.622997	0.389007	NS		NS
At1D1108_15120	Atu1949	fusA	translation elongation factor G	-0.0924616	0.999948	NS	0.382817	0.577418	NS		NS
At1D1108_15130	Atu1950	rpsG	30S ribosomal protein S7	-0.114708	0.999948	NS	0.59608	0.398736	NS		NS
At1D1108_15140	Atu1951	rpsL	30S ribosomal protein S12	-0.146276	0.999948	NS	0.617776	0.42622	NS		NS
At1D1108_15150	Atu1952	NA	transcriptional regulator	0.0650342	0.999948	NS	1.38472	1.45907e-05	Up		NS
At1D1108_15160	Atu1954	NA	DNA-binding protein	-0.489526	0.445446	NS	-1.13741	0.000103819	Down		NS
At1D1108_15170	Atu1955	rpoC	DNA-directed RNA polymerase beta' chain	-0.00908344	0.999948	NS	-0.125419	0.833975	NS		NS
At1D1108_15180	Atu1956	rpoB	DNA-directed RNA polymerase beta chain	-0.143844	0.999948	NS	0.101563	0.87202	NS		NS
At1D1108_15190	Atu1957	rplL	50S ribosomal protein L7/L12	0.0762306	0.999948	NS	1.1705	0.0521571	NS		NS
At1D1108_15200	Atu1958	rplJ	50S ribosomal protein L10	-0.203475	0.999948	NS	0.368464	0.586579	NS		NS
At1D1108_15210	Atu1959	rplA	50S ribosomal protein L1	-0.0650196	0.999948	NS	0.411826	0.529922	NS		NS
At1D1108_15220	Atu1960	rplK	50S ribosomal protein L11	-0.486409	0.88695	NS	-0.378634	0.5728	NS		NS
At1D1108_15230	Atu1961	nusG	transcription antitermination protein NusG	-0.643411	0.746662	NS	-1.79069	0.000806286	Down		NS
At1D1108_15240	Atu1962	secE	secretion protein	-0.300775	0.999948	NS	-0.35081	0.68917	NS		NS
At1D1108_15270	Atu1967	NA	membrane protein	0.101812	0.999948	NS	0.973101	0.00775259	NS		NS
At1D1108_15290	Atu1971	NA	signal peptide protein	0.133498	0.999948	NS	-0.406015	0.459581	NS		NS
At1D1108_15300	Atu1972	NA	hypothetical protein	-0.408382	0.9583	NS	1.96697	0.000415942	Up		NS
At1D1108_15310	Atu1973	NA	hypothetical protein	-0.307608	0.999948	NS	1.12668	0.0709164	NS		NS
At1D1108_15320	Atu1993	rlmB	23S rRNA (guanosine2251-2'-O)-methyltransferase	0.17729	0.997399	NS	0.951201	0.00451261	NS		NS
At1D1108_15330	Atu1994	yciA	acyl-CoA thioesterase YciA	-0.188504	0.967943	NS	0.0138302	0.972023	NS		NS
At1D1108_15340	Atu1995	NA	membrane protein	-0.402657	0.493235	NS	-0.599285	0.022949	NS		NS
At1D1108_15360	Atu1997	NA	sulfite reductase	-0.514972	0.401819	NS	0.188361	0.609403	NS	-1.52	Down
At1D1108_15370	Atu1998	NA	membrane protein	0.215822	NA	NS	0.422496	0.230562	NS		NS
At1D1108_15380	Atu1999	NA	3-beta hydroxysteroid dehydrogenase	0.233139	0.965413	NS	0.0620019	0.89357	NS		NS
At1D1108_15390	Atu2000	NA	HxlR family transcriptional regulator	0.196699	0.993309	NS	0.924898	0.00697124	NS		NS
At1D1108_15410	Atu2001	uvrB	excinuclease ABC subunit B	-0.80363	0.231631	NS	-1.80594	2.52081e-06	Down		NS
At1D1108_15420	Atu2002	fes	enterochelin esterase	-0.600051	0.466942	NS	-1.37809	0.00017665	Down		NS
At1D1108_15430	Atu2003	NA	hypothetical protein	-0.214266	NA	NS	-0.438271	0.094286	NS		NS
At1D1108_15440	Atu2004	NA	photosystem reaction center subunit H	-0.315866	0.999948	NS	3.29774	4.08298e-07	Up		NS
At1D1108_15450	Atu2005	NA	peptidase	0.278621	0.848327	NS	1.29951	1.07184e-06	Up		NS
At1D1108_15460	Atu2006	dnaJ	molecular chaperone DnaJ	-0.127983	0.993547	NS	-0.0552792	0.849443	NS		NS
At1D1108_15470	Atu8168	NA	hypothetical protein	-0.39	0.913191	NS	-0.0359293	0.953166	NS		NS
At1D1108_15480	Atu2010	NA	GGDEF family protein	0.310332	0.870961	NS	0.633309	0.0740007	NS		NS
At1D1108_15490	Atu2011	NA	endonuclease	-0.0459831	0.999948	NS	-0.33289	0.183595	NS		NS
At1D1108_15500	Atu2012	fbpC	iron(III) transport system ATP-binding protein	-0.0553863	NA	NS	0.764101	0.533439	NS		NS
At1D1108_15510	Atu2013	fbpB	iron(III) transport system permease protein	0.0507841	NA	NS	1.22447	0.325072	NS		NS
At1D1108_15520	Atu2014	fbpA	iron(III) transport system substrate-binding protein	-0.118317	0.999948	NS	3.4443	4.35391e-07	Up		NS
At1D1108_15530	Atu2015	NA	aminotransferase	0.617639	0.289642	NS	1.3785	9.15898e-06	Up		NS
At1D1108_15540	Atu2016	fucU	L-fucose mutarotase	0.0523686	0.999948	NS	0.136571	0.742321	NS		NS
At1D1108_15560	Atu2019	ilvC	ketol-acid reductoisomerase	0.31192	0.999948	NS	1.28934	0.0466025	NS		NS
At1D1108_15570	Atu2020	NA	TetR family transcriptional regulator	0.389325	0.930799	NS	1.27827	0.0104025	NS		NS
At1D1108_15590	Atu2021	NA	AraC family transcriptional regulator	0.213975	0.963102	NS	0.0202561	0.962353	NS		NS
At1D1108_15600	Atu2022	NA	NADP-dependent alcohol dehydrogenase	0.251911	0.999948	NS	-0.245245	0.700866	NS		NS
At1D1108_15610	Atu2023	ndh	NADH dehydrogenase	-2.09309	2.76403e-06	Down	-0.695184	0.131348	NS		NS
At1D1108_15620	Atu2024	pdxJ	pyridoxal phosphate biosynthesis protein	-0.32459	0.824784	NS	-0.572128	0.0911812	NS		NS
At1D1108_15630	Atu2025	NA	transcriptional regulator	-0.0839968	0.999948	NS	0.717544	0.0740007	NS		NS
At1D1108_15640	Atu2026	NA	exodeoxyribonuclease V	-0.650242	0.493869	NS	-2.21454	2.98515e-08	Down		NS
At1D1108_15670	Atu8169	NA	polyketide cyclase	0.131472	NA	NS	-0.631366	0.0289696	NS		NS
At1D1108_15680	Atu2028	NA	AraC family transcriptional regulator	-0.119184	NA	NS	-0.748462	0.0210106	NS		NS
At1D1108_15690	Atu2029	NA	hypothetical protein	0.875218	0.0617197	NS	0.546572	0.137065	NS		NS
At1D1108_15700	Atu2030	rpoE	RNA polymerase sigma-70 factor, ECF subfamily	0.526322	NA	NS	-0.53616	0.259832	NS		NS
At1D1108_15710	Atu2031	NA	membrane protein	0.279583	0.932677	NS	-0.388413	0.346177	NS		NS
At1D1108_15730	Atu2032	NA	aldo/keto reductase	-0.0510454	0.999948	NS	0.702313	0.0201699	NS		NS
At1D1108_15740	Atu2033	NA	ATPase	0.212681	0.944495	NS	-0.167457	0.624589	NS		NS
At1D1108_15750	Atu2034	NA	AraC family transcriptional regulator	0.121682	NA	NS	-0.769119	0.115197	NS		NS
At1D1108_15760	Atu2035	ilvH	acetolactate synthase, small subunit	0.351189	0.803872	NS	0.842101	0.0102237	NS		NS
At1D1108_15770	Atu2036	ilvI	acetolactate synthase III, large subunit	0.725883	0.246631	NS	1.49761	2.26832e-05	Up		NS
At1D1108_15780	Atu2038	NA	ATPase	0.830835	0.00877985	NS	1.3227	6.68087e-08	Up		NS
At1D1108_15790	Atu2039	miaA	tRNA delta(2)-isopentenylpyrophosphate	0.273059	NA	NS	-0.174289	0.827661	NS		NS
At1D1108_15800	Atu2040	serB	phosphoserine phosphatase	-0.119655	0.999948	NS	0.110404	0.742688	NS		NS
At1D1108_15810	Atu2041	NA	acetyltransferase	0.080431	NA	NS	0.295682	0.603487	NS		NS
At1D1108_15820	Atu2042	NA	short-chain dehydrogenase	0.156996	NA	NS	-0.0621741	0.915512	NS		NS
At1D1108_15830	Atu2043	NA	htrA family protein	-0.00110826	0.999948	NS	-0.239624	0.603487	NS		NS
At1D1108_15840	Atu2044	hflC	HFLC protein	-0.0513887	0.999948	NS	-0.37117	0.527196	NS		NS
At1D1108_15850	Atu2045	hflK	HFLK protein	-0.23435	0.999948	NS	-0.329066	0.55029	NS		NS
At1D1108_15860	Atu2046	folA	dihydrofolate reductase	-0.435033	0.829172	NS	-1.18329	0.00606233	Down		NS
At1D1108_15870	Atu2047	thyA	thymidylate synthase	-0.452371	0.793086	NS	-0.954213	0.0251068	NS		NS
At1D1108_15880	Atu8170	NA	hypothetical protein	-0.140107	0.999948	NS	0.0133266	0.982936	NS		NS
At1D1108_15890	Atu8171	NA	hypothetical protein	-0.0814074	0.999948	NS	0.0442021	0.947028	NS		NS
At1D1108_15910	Atu2051	NA	arylsulfate sulfotransferase	-0.420207	0.945503	NS	-0.125089	0.860703	NS		NS
At1D1108_15930	Atu2052	NA	hypothetical protein	0.120414	0.988582	NS	0.370708	0.0945212	NS		NS
At1D1108_15940	Atu2053	NA	FAD dependent oxidoreductase	-0.225949	0.89862	NS	-0.826581	0.00142193	NS		NS
At1D1108_15960	Atu4412	NA	hypothetical protein	-0.132895	0.999948	NS	-0.145547	0.798502	NS		NS
At1D1108_15970	Atu2054	NA	AcrB/AcrD/AcrF family protein	0.710395	0.0230165	NS	1.2719	2.7958e-08	Up		NS
At1D1108_15980	Atu2055	NA	HlyD family secretion protein	0.607648	0.293836	NS	0.965229	0.00264082	NS	1.14	Up
At1D1108_15990	Atu2056	NA	alkylhydroperoxidase	-0.0681393	0.999948	NS	-0.781038	0.0410287	NS		NS
At1D1108_16000	Atu2057	pcrA	DNA helicase II	-0.517689	0.695082	NS	-1.40076	0.000469877	Down		NS
At1D1108_16010	Atu2058	NA	glycosyl transferase family 25	-0.559895	0.723163	NS	0.280409	0.616381	NS		NS
At1D1108_16020	Atu2059	NA	hypothetical protein	-0.00865398	NA	NS	-0.512715	0.22083	NS		NS
At1D1108_16030	Atu2060	NA	hypothetical protein	-0.109097	NA	NS	-0.404079	0.491458	NS		NS
At1D1108_16040	Atu2061	NA	hypothetical protein	-0.161828	NA	NS	-0.87576	0.191894	NS		NS
At1D1108_16050	Atu2062	NA	membrane protein	0.16341	NA	NS	0.169593	0.626351	NS		NS
At1D1108_16060	Atu2063	NA	membrane protein	0.219074	NA	NS	0.433892	0.428191	NS		NS
At1D1108_16070	Atu2064	NA	hypothetical protein	1.03571	0.0290104	NS	2.17073	1.49362e-10	Up		NS
At1D1108_16080	Atu2066	pncA	pyrazinamidase/nicotinamidase	0.0202953	0.999948	NS	0.236857	0.60514	NS		NS
At1D1108_16090	Atu2067	NA	hypothetical protein	-0.0454534	0.999948	NS	0.059002	0.886299	NS		NS
At1D1108_16100	Atu2068	NA	branched-chain amino acid ABC transporter permease	-0.467205	NA	NS	-0.693498	0.119702	NS		NS
At1D1108_16110	Atu2069	NA	membrane protein	-0.649493	0.297378	NS	-1.65267	6.56699e-07	Down		NS
At1D1108_16120	Atu2070	pepP	Xaa-Pro aminopeptidase	-0.524844	0.235168	NS	-1.10754	1.16632e-05	Down		NS
At1D1108_16140	Atu2072	prmA	ribosomal protein L11 methyltransferase	-0.454264	0.798193	NS	-0.685698	0.131691	NS		NS
At1D1108_16150	Atu2073	sco1	membrane protein	-0.208874	0.999948	NS	-0.769107	0.0976336	NS	-1.07	Down
At1D1108_16160	Atu2074	NA	hypothetical protein	-0.0256258	0.999948	NS	-0.791087	0.090256	NS		NS
At1D1108_16170	Atu2075	cheW	purine-binding chemotaxis protein CheW	0.69737	0.229133	NS	1.27699	0.000138523	Up		NS
At1D1108_16180	Atu2076	creA	CreA protein	-0.308614	0.9583	NS	-1.20442	0.00548509	Down		NS
At1D1108_16190	Atu2077	dnaQ	DNA polymerase III subunit epsilon	-0.258808	0.943744	NS	-0.0119554	0.977974	NS		NS
At1D1108_16200	Atu2078	gcvA	LysR family transcriptional regulator, glycine cleavage system transcriptional activator	-0.369133	0.656543	NS	-1.30121	1.3332e-06	Down		NS
At1D1108_16210	Atu2079	NA	ABC transporter, membrane spanning protein	0.0617176	NA	NS	-0.382485	0.487399	NS		NS
At1D1108_16220	Atu2080	NA	acetyltransferase	-0.0663157	0.999948	NS	-0.282007	0.507644	NS		NS
At1D1108_16230	Atu2081	kka	aminoglycoside phosphotransferase	-0.190204	0.965413	NS	-0.445549	0.168277	NS		NS
At1D1108_16240	Atu2082	ligA	DNA ligase	-0.170286	0.926192	NS	-0.211677	0.384379	NS		NS
At1D1108_16260	Atu2083	recN	DNA repair protein RecN	-0.0905066	0.999948	NS	-0.0416892	0.928686	NS		NS
At1D1108_16270	Atu2084	bamD	outer membrane protein assembly factor BamD	-0.278265	0.993547	NS	-0.505295	0.39581	NS		NS
At1D1108_16280	Atu2085	lpxC	UDP-3-0-(3-hydroxymyristoyl) N-acetylglucosamine deacetylase	1.84597	0.00054834	Up	1.93762	2.30514e-05	Up		NS
At1D1108_16290	Atu2086	ftsZ	cell division protein FtsZ	0.142567	0.999948	NS	0.219662	0.698913	NS		NS
At1D1108_16300	Atu2087	ftsA	cell division protein FtsA	0.097016	0.999948	NS	-0.12062	0.836212	NS		NS
At1D1108_16310	Atu2088	ftsQ	cell division protein FtsQ	0.459428	0.798193	NS	0.667432	0.148234	NS		NS
At1D1108_16320	Atu2089	ddlB	D-alanylalanine synthetase	0.195473	0.999948	NS	0.75477	0.0606416	NS		NS
At1D1108_16330	Atu2090	NA	ABC transporter, membrane spanning protein	0.315378	0.960204	NS	1.35648	0.00237144	Up		NS
At1D1108_16340	Atu2091	NA	GGDEF family protein	0.187739	NA	NS	1.23419	0.00205574	Up		NS
At1D1108_16350	Atu2092	murB	UDP-N-acetylenolpyruvoylglucosamine reductase	0.0205957	0.999948	NS	-0.170161	0.757975	NS		NS
At1D1108_16360	Atu2093	murC	UDP-N-acetylmuramate-alanine ligase	0.5888	0.340929	NS	0.92231	0.00494753	NS		NS
At1D1108_16370	Atu2094	murG	UDP-N-acetylglucosamine--N-acetylmuramyl- (pentapeptide) pyrophosphoryl-undecaprenol N-acetylglucosamine transferase	0.519881	0.140256	NS	0.708898	0.00181623	NS		NS
At1D1108_16380	Atu2095	ftsW	cell division protein FtsW	0.592838	0.263162	NS	1.40838	1.25114e-06	Up		NS
At1D1108_16390	Atu2096	murD	UDP-N-acetylmuramoyl-L-alanyl-D-glutamate synthetase	0.304998	0.885265	NS	0.422252	0.273885	NS		NS
At1D1108_16400	Atu2097	mraY	phospho-N-acetylmuramoyl-pentapeptide- transferase	0.379434	0.803872	NS	0.805876	0.0261161	NS		NS
At1D1108_16410	Atu2098	murF	UDP-MurNAc-pentapeptide synthetase	0.266474	0.963102	NS	0.480283	0.282691	NS		NS
At1D1108_16420	Atu2099	murE	UDP-N-acetylmuramoylalanyl-D-glutamate-2,6- diaminopimelate ligase	0.0936135	0.999948	NS	0.080695	0.88021	NS		NS
At1D1108_16440	Atu2101	NA	hypothetical protein	0.394882	0.768192	NS	0.74189	0.0402797	NS		NS
At1D1108_16450	Atu2102	mraW	S-adenosyl methionine-dependent methytransferase	0.197889	0.963102	NS	0.402066	0.208022	NS		NS
At1D1108_16460	Atu2103	mraZ	cell division protein MraZ	-1.03518	0.0672683	NS	-1.28435	0.0013694	Down		NS
At1D1108_16470	Atu2110	solA	sarcosine oxidase	-0.085638	0.999948	NS	-0.340602	0.545943	NS		NS
At1D1108_16480	Atu2111	solA	sarcosine oxidase	-0.26025	0.885265	NS	-0.43393	0.171458	NS		NS
At1D1108_16490	Atu2112	NA	soluble lytic transglycosylase	-0.249618	NA	NS	0.464903	0.419482	NS		NS
At1D1108_16500	Atu2113	NA	N-acetylmuramoyl-L-alanine amidase	0.0421871	0.999948	NS	0.986785	0.0226196	NS		NS
At1D1108_16510	Atu2114	djlA	molecular chaperone, DnaJ family	-0.147621	0.999948	NS	0.523726	0.387905	NS		NS
At1D1108_16520	Atu2115	pfp	pyrophosphate--fructose-6-phosphate 1-phosphotransferase	-0.135926	0.999948	NS	0.403041	0.449775	NS		NS
At1D1108_16530	Atu2116	NA	lysine transporter LysE	-0.357536	0.934162	NS	-0.405764	0.455217	NS		NS
At1D1108_16540	Atu2117	NA	lytic murein transglycosylase	0.00828849	0.999948	NS	0.373547	0.468963	NS		NS
At1D1108_16550	Atu2119	btaA	S-adenosylmethionine:diacylglycerol 3-amino-3-carboxypropyl transferase	-0.256825	0.999948	NS	3.58299	4.29073e-07	Up		NS
At1D1108_16560	Atu2120	NA	O-methyltransferase	-0.241273	0.977247	NS	1.88418	5.00239e-07	Up		NS
At1D1108_16570	Atu2121	lyc	glycosyl hydrolase/lysozyme	0.262521	0.898654	NS	1.37539	1.52778e-06	Up		NS
At1D1108_16580	Atu2122	mltB	lytic murein transglycosylase	0.330187	0.749416	NS	1.34374	3.64356e-07	Up		NS
At1D1108_16590	Atu2123	metF	methylenetetrahydrofolate reductase	-0.363413	0.970326	NS	-2.67694	1.54324e-06	Down		NS
At1D1108_16600	Atu2124	arsR	AraC family transcriptional regulator	-0.318409	0.999948	NS	-2.89455	2.51559e-06	Down		NS
At1D1108_16610	Atu2125	chvD	ABC transporter, nucleotide binding/ATPase protein	-0.0292973	0.999948	NS	0.393185	0.449149	NS		NS
At1D1108_16620	Atu2126	NA	lysophospholipase	-0.0591533	0.999948	NS	-0.354904	0.237615	NS		NS
At1D1108_16630	Atu2127	caiB	L-carnitine dehydratase	0.0152451	0.999948	NS	-0.401929	0.384853	NS		NS
At1D1108_16640	Atu2128	iivG	acetolactate synthase large subunit	0.10872	0.999948	NS	0.51099	0.227425	NS		NS
At1D1108_16650	Atu2129	NA	pyridoxamine 5'-phosphate oxidase	-0.182027	NA	NS	0.0660657	0.913395	NS		NS
At1D1108_16660	Atu2130	NA	endoribonuclease	0.115754	0.999948	NS	0.735372	0.148679	NS		NS
At1D1108_16670	Atu2131	NA	oxidoreductase	-0.0383783	0.999948	NS	0.349209	0.459958	NS		NS
At1D1108_16680	Atu2132	NA	hypothetical protein	-0.24415	0.999948	NS	1.46203	0.00989147	Up		NS
At1D1108_16690	Atu2133	NA	hypothetical protein	0.519457	0.725731	NS	1.858	5.07812e-06	Up		NS
At1D1108_16700	Atu2134	NA	MFS permease	0.203434	NA	NS	-0.226539	0.801388	NS		NS
At1D1108_16710	Atu2135	NA	TetR family transcriptional regulator	0.110517	NA	NS	-0.844256	0.0745824	NS		NS
At1D1108_16720	Atu2136	parA	chromosome partitioning protein	0.146576	NA	NS	0.741707	0.149833	NS		NS
At1D1108_16730	Atu2137	NA	hypothetical protein	-0.792206	0.195067	NS	-2.29364	1.2408e-10	Down		NS
At1D1108_16740	Atu2138	NA	zinc-binding dehydrogenase	0.336855	0.64607	NS	0.0250608	0.938778	NS		NS
At1D1108_16750	Atu2139	NA	aldehyde dehydrogenase	0.507371	0.229133	NS	0.27144	0.350099	NS		NS
At1D1108_16760	Atu2142	glnA	glutamine synthetase	0.469078	0.343007	NS	0.0717755	0.829959	NS		NS
At1D1108_16770	Atu2143	NA	ABC transporter, membrane spanning protein	0.599527	0.0989647	NS	-0.000241527	0.999116	NS		NS
At1D1108_16780	Atu2144	NA	N-formylglutamate amidohydrolase	0.401359	0.64776	NS	-0.359238	0.299135	NS		NS
At1D1108_16790	Atu2145	NA	RpiR family transcriptional regulator	0.259799	NA	NS	-0.0718789	0.899546	NS		NS
At1D1108_16800	Atu2147	NA	spermidine/putrescine transport system substrate-binding protein	0.497524	0.664048	NS	2.54377	5.17993e-13	Up		NS
At1D1108_16810	Atu2148	NA	spermidine/putrescine transport system permease protein	-0.269633	0.922199	NS	1.34173	1.33142e-05	Up		NS
At1D1108_16820	Atu2149	NA	spermidine/putrescine transport system permease protein	-0.259533	0.991275	NS	1.2645	0.00456114	Up		NS
At1D1108_16830	Atu2150	NA	spermidine/putrescine transport system ATP-binding protein	0.0535279	0.999948	NS	1.36791	0.00120461	Up		NS
At1D1108_16840	Atu2151	adh	alcohol dehydrogenase	-0.117787	0.999948	NS	0.249494	0.444167	NS		NS
At1D1108_16850	Atu2152	NA	hypothetical protein	-0.438971	NA	NS	-1.25377	0.000130312	Down		NS
At1D1108_16860	Atu2153	NA	ABC transporter, nucleotide binding/ATPase protein	0.068364	0.999948	NS	1.09572	0.000682786	Up		NS
At1D1108_16870	Atu2154	tphA	MFS permease	0.0812332	0.999948	NS	0.771574	0.00756955	NS		NS
At1D1108_16880	Atu2155	metH	methionine synthase	-0.0151675	0.999948	NS	-1.84389	0.000769432	Down		NS
At1D1108_16890	Atu2156	NA	mannose-6-phosphate isomerase	0.0385333	0.999948	NS	0.256784	0.596875	NS		NS
At1D1108_16900	Atu2157	NA	tyrosine/serine protein phosphatase	0.172928	0.999948	NS	0.0617871	0.901244	NS		NS
At1D1108_16910	Atu2158	NA	hypothetical protein	0.010042	NA	NS	-0.413601	0.215052	NS		NS
At1D1108_16920	Atu2159	omp	outer membrane protein	0.109805	0.999948	NS	0.813191	0.16317	NS		NS
At1D1108_16930	Atu2160	NA	hypothetical protein	0.626501	0.834495	NS	2.26994	0.00018846	Up	1.35	Up
At1D1108_16940	Atu2162	pp26	periplasmic immunogenic protein	0.579003	0.670182	NS	1.65439	0.00013575	Up		NS
At1D1108_16950	Atu2163	NA	hypothetical protein	-0.260428	0.999948	NS	1.31388	0.01222	NS		NS
At1D1108_16960	Atu2164	NA	secondary thiamine-phosphate synthase	0.0213598	0.999948	NS	1.87927	0.000101931	Up		NS
At1D1108_16970	Atu2165	NA	bacteriophytochrome protein	-0.451372	0.869115	NS	0.591171	0.282502	NS		NS
At1D1108_16980	Atu2166	NA	hypothetical protein	-0.0150345	0.999948	NS	0.156315	0.676726	NS		NS
At1D1108_16990	Atu2167	rpoD	RNA polymerase sigma factor RpoD	-0.294479	0.975842	NS	-0.871015	0.094586	NS		NS
At1D1108_17000	Atu2168	dnaG	DNA primase	-0.386044	0.733821	NS	-0.86159	0.00715904	NS		NS
At1D1108_17010	Atu2169	NA	aspartyl-tRNA amidotransferase subunit B	0.169131	0.999948	NS	-0.21003	0.710678	NS		NS
At1D1108_17020	Atu2170	carA	carbamoylphosphate synthase small chain	0.00450336	0.999948	NS	0.831371	0.0832706	NS		NS
At1D1108_17030	Atu2172	NA	multidrug efflux protein	0.0103644	0.999948	NS	-0.467501	0.0745016	NS		NS
At1D1108_17040	Atu2173	mcpA	methyl-accepting chemotaxis protein	0.153901	0.999948	NS	0.89859	0.107139	NS		NS
At1D1108_17050	Atu2174	NA	membrane protein	0.0233901	0.999948	NS	0.49727	0.0963462	NS		NS
At1D1108_17060	Atu2175	NA	flagellin biosynthesis protein FlgM	-0.203226	0.999948	NS	0.770605	0.0908582	NS		NS
At1D1108_17070	Atu2176	NA	membrane protein	-0.356362	NA	NS	-1.34373	7.68722e-05	Down		NS
At1D1108_17080	Atu2177	NA	histidine kinase	0.346526	NA	NS	1.51663	1.82037e-08	Up		NS
At1D1108_17090	Atu2178	carB	carbamoylphosphate synthase large subunit	0.135941	0.999948	NS	0.800988	0.0246702	NS		NS
At1D1108_17100	Atu2179	NA	GGDEF family protein	-1.89902	9.44091e-08	Down	-3.16935	8.0835e-23	Down		NS
At1D1108_17110	Atu2180	dpo	DNA polymerase	-2.42575	3.4421e-11	Down	-3.5363	2.44614e-25	Down		NS
At1D1108_17120	Atu2181	NA	biotin synthase	-3.11362	5.8413e-21	Down	-4.10355	7.96156e-39	Down		NS
At1D1108_17130	Atu2182	greA	transcription elongation factor GreA	-0.55609	0.861644	NS	-0.549054	0.421842	NS		NS
At1D1108_17140	Atu2183	lpcC	lipopolysaccharide core biosynthesis mannosyltransferase	-0.182277	0.9726	NS	-0.0631869	0.868365	NS		NS
At1D1108_17150	Atu2184	lrp	AsnC family transcriptional regulator	0.177962	0.999948	NS	-0.295978	0.48022	NS		NS
At1D1108_17160	Atu2185	trxB	thioredoxin reductase	0.108497	0.999948	NS	-0.171145	0.750721	NS		NS
At1D1108_17170	Atu2186	NA	LysR family transcriptional regulator	-0.00575201	0.999948	NS	0.344655	0.523439	NS		NS
At1D1108_17180	Atu2187	arsR	AraC family transcriptional regulator	0.18551	0.999948	NS	1.58604	0.0184888	NS		NS
At1D1108_17190	Atu2188	nemA	N-ethylmaleimide reductase	0.297018	0.949176	NS	2.24181	4.00508e-09	Up		NS
At1D1108_17200	Atu2189	NA	hypothetical protein	0.202932	NA	NS	-0.0463414	0.961805	NS		NS
At1D1108_17210	Atu2190	NA	membrane protein	0.0311139	NA	NS	-0.759373	0.491201	NS		NS
At1D1108_17220	Atu2191	NA	LysR family transcriptional regulator	-0.17306	0.993547	NS	-0.926591	0.00255607	NS		NS
At1D1108_17230	Atu2193	NA	hypothetical protein	-0.268013	0.949176	NS	-1.29336	0.000279022	Down		NS
At1D1108_17240	Atu2195	chaA	Ca2+/H+ antiporter	-0.158086	0.999948	NS	0.698447	0.13531	NS		NS
At1D1108_17250	Atu2196	aatA	aspartate aminotransferase A	-0.275884	0.975842	NS	-0.230417	0.683386	NS		NS
At1D1108_17260	Atu2197	NA	diguanylate phosphodiesterase	0.6367	0.343007	NS	1.68737	5.65549e-07	Up		NS
At1D1108_17270	Atu2198	NA	hypothetical protein	0.24974	0.999948	NS	1.90324	7.27034e-05	Up	1.22	Up
At1D1108_17280	Atu2199	NA	permease	-0.04587	0.999948	NS	0.405987	0.100535	NS		NS
At1D1108_17290	Atu2200	cspA	cold shock protein	0.89752	0.21854	NS	1.28213	0.00364755	Up		NS
At1D1108_17300	Atu2201	NA	hydrolase	0.0674304	0.999948	NS	0.177753	0.524956	NS		NS
At1D1108_17310	Atu2203	NA	hypothetical protein	-0.20261	0.999948	NS	1.77112	0.00634071	Up	0.99	NS
At1D1108_17320	Atu2205	petP	MarR family transcriptional regulator	0.088879	0.999948	NS	0.575773	0.0706128	NS		NS
At1D1108_17330	Atu2206	petR	two component response regulator	0.0402286	0.999948	NS	0.245155	0.319396	NS		NS
At1D1108_17340	Atu2207	envZ	two component sensor kinase	0.122652	0.971052	NS	0.585473	0.00240948	NS		NS
At1D1108_17350	Atu2208	csaA	secretion chaperone	-0.690646	0.553828	NS	-1.68956	0.000236868	Down		NS
At1D1108_17360	Atu2209	proC	pyrroline-5-carboxylate reductase	-0.781671	0.336732	NS	-1.93078	3.4837e-06	Down		NS
At1D1108_17370	Atu8172	NA	hypothetical protein	-1.05582	0.22909	NS	-1.62678	0.00176015	Down		NS
At1D1108_17380	Atu8173	NA	hypothetical protein	-0.951947	0.277059	NS	-3.02198	1.02933e-10	Down		NS
At1D1108_17400	Atu2213	lgt	prolipoprotein diacylglyceryl transferase	-0.0266842	0.999948	NS	0.991261	0.000534103	NS		NS
At1D1108_17410	Atu2214	NA	TetR family transcriptional regulator	0.126067	0.999948	NS	1.4595	0.000408294	Up		NS
At1D1108_17420	Atu2215	NA	polyphenol oxidase	0.0114586	0.999948	NS	1.28623	0.000141357	Up		NS
At1D1108_17430	Atu2216	NA	Xaa-Pro dipeptidase	0.158839	0.999948	NS	0.891568	0.00534982	NS		NS
At1D1108_17440	Atu2217	NA	hypothetical protein	0.330139	0.597694	NS	1.1256	2.95498e-07	Up		NS
At1D1108_17450	Atu2218	prsA	ribose-phosphate pyrophosphokinase	-0.350193	0.912036	NS	0.564147	0.224755	NS		NS
At1D1108_17460	Atu8174	NA	phosphoesterase	0.17407	0.999948	NS	4.08708	7.27917e-08	Up		NS
At1D1108_17470	Atu2220	NA	glycosyl transferase	0.0494316	0.999948	NS	3.51486	6.53549e-10	Up		NS
At1D1108_17480	Atu2221	NA	lipid A biosynthesis protein	-0.0215396	0.999948	NS	3.83731	4.81751e-15	Up		NS
At1D1108_17490	Atu2222	NA	dolichol-phosphate mannosyltransferase	-0.0144815	0.999948	NS	3.88442	1.89563e-07	Up	1.02	Up
At1D1108_17500	Atu2223	mcpA	methyl-accepting chemotaxis protein	0.796379	0.140256	NS	1.1683	0.000779849	Up	-1.65	Down
At1D1108_17510	Atu2224	aldA	aldehyde dehydrogenase	0.143503	0.999948	NS	3.87727	1.28869e-08	Up	1.81	Up
At1D1108_17520	Atu2225	acoR	transcriptional regulator	0.220737	0.963102	NS	0.444651	0.22651	NS		NS
At1D1108_17530	Atu2226	NA	GGDEF family protein	0.42855	0.620415	NS	0.561447	0.0921389	NS		NS
At1D1108_17540	Atu2227	rplY	50S ribosomal protein L25	-0.38787	0.931083	NS	-0.10482	0.870418	NS		NS
At1D1108_17550	Atu2228	NA	GGDEF family protein	0.531382	0.360682	NS	1.6283	8.69391e-09	Up		NS
At1D1108_17560	Atu2229	NA	polar amino acid transport system substrate-binding protein	0.339003	0.768069	NS	1.24304	1.01664e-05	Up		NS
At1D1108_17570	Atu2230	pth	peptidyl tRNA hydrolase	-0.135658	NA	NS	-0.00381909	0.996018	NS		NS
At1D1108_17580	Atu2231	NA	acetyltransferase	0.038277	NA	NS	-0.450927	0.172638	NS		NS
At1D1108_17590	Atu2232	clpS	ATP-dependent Clp protease adaptor protein ClpS	-0.347583	0.837632	NS	-1.34909	7.78274e-05	Down		NS
At1D1108_17600	Atu2233	NA	GTP-binding protein	-0.131363	0.999948	NS	0.478078	0.193875	NS		NS
At1D1108_17610	Atu2234	NA	enoyl-CoA hydratase	-0.609315	0.679336	NS	-0.669889	0.199525	NS		NS
At1D1108_17620	Atu2235	NA	MaoC family dehydratase	-0.542548	0.597694	NS	-0.864201	0.0294412	NS		NS
At1D1108_17640	Atu2236	apt	adenine phosphoribosyltransferase	-0.290551	0.88695	NS	-0.544852	0.124889	NS		NS
At1D1108_17660	Atu2237	fbcC	ubiquinol-cytochrome c reductase cytochrome c1 subunit	0.129355	0.999948	NS	0.709389	0.203085	NS		NS
At1D1108_17670	Atu2238	fbcB	ubiquinol-cytochrome c reductase cytochrome b subunit	0.241075	0.999948	NS	1.21582	0.014227	NS		NS
At1D1108_17680	Atu2239	fbcF	ubiquinol-cytochrome c reductase iron-sulfur subunit	0.138581	0.999948	NS	0.67652	0.22031	NS		NS
At1D1108_17690	Atu2240	NA	hypothetical protein	-0.000813485	0.999948	NS	0.208305	0.457848	NS		NS
At1D1108_17720	Atu2243	NA	hypothetical protein	0.00533551	NA	NS	0.251594	0.833226	NS		NS
At1D1108_17730	Atu2244	trmL	tRNA/rRNA methyltransferase	0.138934	NA	NS	0.219206	0.737841	NS		NS
At1D1108_17750	Atu2246	NA	hypothetical protein	-0.606996	0.559544	NS	-1.67816	3.07617e-05	Down		NS
At1D1108_17760	Atu2247	hemF	coproporphyrinogen III oxidase	-0.192874	0.951281	NS	-0.0727209	0.829363	NS		NS
At1D1108_17770	Atu2248	NA	hypothetical protein	0.68575	0.399353	NS	1.04357	0.0104383	NS		NS
At1D1108_17780	Atu2249	NA	small metal-binding protein	-0.0295897	0.999948	NS	1.3059	0.0445052	NS	1.05	Up
At1D1108_17790	Atu2250	papS	poly(A) polymerase	-0.0450558	0.999948	NS	0.975625	0.105557	NS		NS
At1D1108_17800	Atu2251	NA	NTP pyrophosphohydrolase, MutT family	-0.0294258	0.999948	NS	-0.487293	0.124694	NS		NS
At1D1108_17810	Atu2252	NA	hypothetical protein	0.0104003	0.999948	NS	-0.792751	0.0183686	NS		NS
At1D1108_17820	Atu2253	moxR	MoxR family protein	0.140996	0.999948	NS	0.409217	0.422942	NS		NS
At1D1108_17830	Atu2254	NA	hypothetical protein	-0.0558478	0.999948	NS	0.202284	0.688115	NS		NS
At1D1108_17840	Atu8175	NA	RNA-binding protein	0.679189	0.0202819	NS	1.6082	2.37779e-14	Up		NS
At1D1108_17850	Atu2257	NA	membrane protein	0.66066	0.00877985	NS	1.30338	9.08904e-12	Up	1.03	Up
At1D1108_17860	Atu2258	NA	acetyltransferase	-0.0369473	0.999948	NS	0.10172	0.709916	NS		NS
At1D1108_17870	Atu2259	NA	MFS permease	-0.152856	0.999948	NS	0.160697	0.674287	NS		NS
At1D1108_17880	Atu2260	NA	acetyltransferase	-0.235732	0.975842	NS	-0.129226	0.792921	NS		NS
At1D1108_17890	Atu2261	NA	glutathione S-transferase	0.0253357	0.999948	NS	0.864427	0.0546959	NS		NS
At1D1108_17900	Atu2262	mutT	DNA mismatch repair protein MutT	-0.0527971	NA	NS	0.131074	0.804311	NS		NS
At1D1108_17910	Atu2263	NA	metallophosphatase	-0.294841	0.833506	NS	0.375537	0.24642	NS		NS
At1D1108_17920	Atu2264	leuA	2-isopropylmalate synthase	-0.0718754	0.999948	NS	-0.142466	0.779811	NS		NS
At1D1108_17930	Atu2265	benE	benzoate transport protein	0.0491913	0.999948	NS	0.166516	0.798627	NS		NS
At1D1108_17940	Atu2267	NA	membrane protein	0.256615	0.86139	NS	1.21004	1.41583e-06	Up		NS
At1D1108_17950	Atu2268	rpoE	RNA polymerase sigma-70 factor, ECF subfamily	-0.0195603	0.999948	NS	1.21345	0.000190095	Up		NS
At1D1108_17960	Atu8176	NA	hypothetical protein	0.368637	0.86139	NS	2.22859	4.45884e-10	Up		NS
At1D1108_17970	Atu2270	clpP	ATP-dependent Clp protease, protease subunit	0.127284	0.999948	NS	-0.0683875	0.903673	NS		NS
At1D1108_17980	Atu2271	ureJ	urease accessory protein	-0.199178	0.834495	NS	0.512776	0.00761471	NS		NS
At1D1108_17990	Atu2272	NA	ABC transporter substrate-binding protein	0.99012	0.0128156	NS	3.38588	4.64824e-32	Up	1.43	Up
At1D1108_18000	Atu2273	queF	7-cyano-7-deazaguanine reductase	0.950171	0.0146823	NS	2.89955	2.58378e-25	Up		NS
At1D1108_18010	Atu2274	NA	cation efflux system protein	-0.0299246	0.999948	NS	1.86047	0.000279022	Up		NS
At1D1108_18020	Atu2275	NA	bleomycin resistance protein	0.0401466	0.999948	NS	-0.594262	0.153874	NS		NS
At1D1108_18030	Atu2276	livK	branched-chain amino acid transport system substrate-binding protein	0.0865981	0.999948	NS	0.0318496	0.957226	NS		NS
At1D1108_18040	Atu2277	cyaC	adenylate cyclase protein	-0.0507155	0.999948	NS	-1.17872	0.00117975	Down		NS
At1D1108_18050	Atu2278	nolR	AraC family transcriptional regulator	-0.646313	0.717361	NS	-1.07217	0.0515711	NS		NS
At1D1108_18060	Atu2279	proV	glycine betaine/proline transport system ATP-binding protein	-0.0670118	0.999948	NS	0.286731	0.202551	NS		NS
At1D1108_18070	Atu2280	proW	glycine betaine/proline transport system permease protein	0.213249	0.978709	NS	1.34328	9.24637e-05	Up		NS
At1D1108_18080	Atu2281	proX	glycine betaine/proline transport system substrate-binding protein	0.222934	0.993547	NS	0.990922	0.0171187	NS		NS
At1D1108_18090	Atu2282	tdk	thymidine kinase	-0.33337	0.738188	NS	-0.176546	0.596875	NS		NS
At1D1108_18100	Atu2283	NA	pseudoazurin	-0.420669	0.820926	NS	-1.60844	5.02467e-05	Down	-1.62	Down
At1D1108_18110	Atu2284	NA	membrane protein	-0.216772	0.998775	NS	-0.64384	0.153121	NS		NS
At1D1108_18120	Atu2285	atxR	LuxR family transcriptional regulator	-0.187728	0.960404	NS	-0.451104	0.119039	NS		NS
At1D1108_18130	Atu2286	NA	membrane protein	0.163392	0.999948	NS	1.56011	0.00011914	Up		NS
At1D1108_18140	Atu2287	NA	outer membrane heme receptor	-0.0501154	0.999948	NS	0.151556	0.892202	NS		NS
At1D1108_18150	Atu2288	NA	extensin	0.00147269	0.999948	NS	2.06941	0.00159256	Up		NS
At1D1108_18160	Atu2289	trpEG	anthranilate synthase component I and II	-0.259298	0.96697	NS	-0.707183	0.106403	NS		NS
At1D1108_18170	Atu2291	NA	phosphohydrolase	-0.744163	0.0781684	NS	-1.58691	2.10499e-08	Down		NS
At1D1108_18180	Atu2292	adeC	adenine deaminase	-0.112756	0.999948	NS	0.0697644	0.841555	NS		NS
At1D1108_18190	Atu2294	NA	aminoglycoside N6'-acetyltransferase	-0.29392	NA	NS	-0.283553	0.571225	NS		NS
At1D1108_18210	Atu2296	kdgK	2-dehydro-3-deoxygluconokinase	0.117181	0.999948	NS	0.398462	0.173541	NS		NS
At1D1108_18220	Atu2297	NA	glycosyl transferase	0.269265	0.999948	NS	2.13624	0.00253108	Up		NS
At1D1108_18230	Atu2299	NA	hypothetical protein	-0.0263754	NA	NS	-0.114573	0.818404	NS		NS
At1D1108_18240	Atu2300	engA	GTP-binding protein	-0.0738984	0.999948	NS	0.165529	0.632232	NS		NS
At1D1108_18250	Atu2301	NA	membrane protein	-0.223491	0.965333	NS	0.236788	0.563364	NS		NS
At1D1108_18260	Atu2302	NA	hypothetical protein	0.184839	0.967943	NS	0.972581	0.000578383	NS		NS
At1D1108_18270	Atu2303	NA	polysaccharide deacetylase	-0.0978684	0.999948	NS	0.35717	0.406198	NS		NS
At1D1108_18280	Atu2304	sbmA	bacteroid development protein	0.277154	0.934808	NS	1.40152	4.77528e-05	Up		NS
At1D1108_18290	Atu2305	NA	MFS permease	-0.187687	0.999948	NS	2.5303	1.22508e-05	Up		NS
At1D1108_18300	Atu2306	map	methionine aminopeptidase	-0.0207106	0.999948	NS	-0.32365	0.326873	NS		NS
At1D1108_18310	Atu2307	NA	monooxygenase	-0.022719	0.999948	NS	-0.488625	0.124117	NS		NS
At1D1108_18320	Atu2308	bdh	hydroxybutyrate dehydrogenase	-0.0567651	0.999948	NS	-0.176325	0.723324	NS		NS
At1D1108_18330	Atu2309	xdhA	xanthine dehydrogenase	-0.273104	0.839089	NS	-0.562127	0.0524662	NS		NS
At1D1108_18340	Atu2310	xdhB	xanthine dehydrogenase C-terminal subunit	0.257007	0.76905	NS	0.463321	0.0520994	NS		NS
At1D1108_18350	Atu2311	xdhC	xanthine dehydrogenase accessory factor	-0.360323	0.867755	NS	-1.4651	8.65599e-05	Down		NS
At1D1108_18360	Atu2312	gcvA	LysR family transcriptional regulator, glycine cleavage system transcriptional activator	-0.29575	0.723163	NS	-1.56907	5.01557e-12	Down		NS
At1D1108_18370	Atu2313	NA	hypothetical protein	-0.275564	0.931083	NS	-2.24716	1.38833e-11	Down		NS
At1D1108_18380	Atu2314	NA	cysteine desulfurase	0.276846	0.963102	NS	0.985415	0.0175977	NS		NS
At1D1108_18390	Atu2315	gda	guanine deaminase	0.174109	0.997399	NS	0.583258	0.0966811	NS		NS
At1D1108_18400	Atu2316	NA	membrane protein	-0.0347401	NA	NS	-0.84383	0.197521	NS		NS
At1D1108_18410	Atu2318	lldA	L-lactate dehydrogenase	-0.22145	0.999948	NS	-0.656944	0.162404	NS		NS
At1D1108_18420	Atu2319	NA	quaternary ammonium compound-resistance protein	0.0387554	NA	NS	0.32043	0.672941	NS		NS
At1D1108_18430	Atu2320	NA	TetR family transcriptional regulator	0.359214	NA	NS	0.449127	0.603771	NS		NS
At1D1108_18440	Atu2321	dac	D-alanyl-D-alanine carboxypeptidase (penicillin-binding protein)	1.20215	0.010989	NS	2.07117	9.4025e-09	Up	1.04	Up
At1D1108_18450	Atu2322	NA	DNA methylase	0.121125	0.999948	NS	0.201107	0.508137	NS		NS
At1D1108_18460	Atu2323	NA	5-hydroxyisourate hydrolase	-0.467492	NA	NS	0.00980531	0.977173	NS		NS
At1D1108_18470	Atu2324	allA	ureidoglycolate hydrolase	-0.377398	0.566756	NS	-0.203386	0.505255	NS		NS
At1D1108_18480	Atu2325	NA	hypothetical protein	-0.255207	0.965413	NS	0.301874	0.526545	NS		NS
At1D1108_18490	Atu2326	NA	nucleotidyltransferase	-0.171054	0.999948	NS	-0.299167	0.437516	NS		NS
At1D1108_18500	Atu2327	NA	OHCU decarboxylase	-0.253519	0.926192	NS	-0.0860349	0.828453	NS		NS
At1D1108_18510	Atu2328	NA	chitin deacetylase	-0.236691	0.871216	NS	1.13959	1.97675e-06	Up		NS
At1D1108_18520	Atu2329	NA	hypothetical protein	-0.413427	NA	NS	1.07475	0.242976	NS		NS
At1D1108_18530	Atu2330	NA	oxidoreductase	-0.153095	NA	NS	-0.487046	0.626692	NS		NS
At1D1108_18540	Atu2331	NA	5-methylaminomethyl-2-thiouridine methyltransferase	-0.0381733	0.999948	NS	-0.642713	0.00406007	NS		NS
At1D1108_18550	Atu2332	NA	two component sensor kinase/response regulator hybrid	-0.407334	0.746662	NS	-1.60105	9.6045e-07	Down		NS
At1D1108_18560	Atu2333	rhlE	ATP-dependent RNA helicase	-0.184347	0.999948	NS	-0.358066	0.556907	NS		NS
At1D1108_18570	Atu2334	NA	membrane protein	-0.596596	0.408338	NS	-1.99286	3.00236e-09	Down		NS
At1D1108_18580	Atu2335	NA	DoxX family protein	0.429852	0.786764	NS	1.69811	5.05234e-06	Up		NS
At1D1108_18590	Atu2336	NA	hypothetical protein	0.551351	0.668809	NS	1.56363	0.000131651	Up		NS
At1D1108_18600	Atu2337	NA	peptide ABC transporter ATP-binding protein	0.0155861	NA	NS	-0.588606	0.418864	NS		NS
At1D1108_18610	Atu2338	NA	hypothetical protein	-0.644407	0.591001	NS	0.602719	0.235292	NS		NS
At1D1108_18620	Atu2339	NA	hypothetical protein	-0.1411	0.999948	NS	0.784754	0.0504514	NS		NS
At1D1108_18630	Atu2340	NA	transglutaminase	-0.0107523	0.999948	NS	0.85184	0.00516741	NS		NS
At1D1108_18640	Atu2341	NA	methyltransferase	-0.104949	NA	NS	0.305561	0.649076	NS		NS
At1D1108_18650	Atu2342	NA	acetyltransferase	-0.0543347	NA	NS	0.0139968	0.981207	NS		NS
At1D1108_18660	Atu2344	NA	lactoylglutathione lyase	-0.000859882	NA	NS	-0.0701523	0.879662	NS		NS
At1D1108_18680	Atu2345	gguC	GguC protein	0.433108	0.668809	NS	1.32194	3.7764e-05	Up		NS
At1D1108_18690	Atu2346	gguB	multiple sugar transport system permease protein	0.350233	0.89382	NS	1.20461	0.00266275	Up		NS
At1D1108_18700	Atu2347	gguA	multiple sugar transport system ATP-binding protein	0.273376	0.975842	NS	1.41146	0.00172261	Up		NS
At1D1108_18710	Atu2348	chvE	multiple sugar transport system substrate-binding protein	0.58558	0.764801	NS	1.43	0.00498824	Up		NS
At1D1108_18720	Atu2350	gbpR	LysR family transcriptional regulator	-0.166181	NA	NS	-0.564978	0.397501	NS		NS
At1D1108_18730	Atu2351	NA	hypothetical protein	-0.44982	0.354505	NS	-1.71765	1.10835e-12	Down		NS
At1D1108_18740	Atu2352	NA	hypothetical protein	-0.59546	0.519186	NS	-1.79079	2.45051e-06	Down		NS
At1D1108_18750	Atu2354	NA	MarR family transcriptional regulator	-0.502316	0.765674	NS	-1.49081	0.000539628	Down		NS
At1D1108_18770	Atu0471	NA	hypothetical protein	-0.725128	0.302346	NS	-2.87656	5.92057e-15	Down		NS
At1D1108_18790	Atu2362	NA	S-methyltransferase	-0.0660866	0.999948	NS	-0.116496	0.762181	NS		NS
At1D1108_18800	Atu2363	NA	polar amino acid transport system permease protein	-0.175371	NA	NS	-0.171433	0.79997	NS		NS
At1D1108_18810	Atu2364	NA	polar amino acid transport system permease protein	0.0762294	NA	NS	0.154268	0.704328	NS		NS
At1D1108_18820	Atu2365	NA	polar amino acid transport system substrate-binding protein	-0.11784	0.999948	NS	0.557704	0.105924	NS		NS
At1D1108_18830	Atu2366	NA	polar amino acid transport system ATP-binding protein	0.0290711	0.999948	NS	0.0308592	0.938239	NS		NS
At1D1108_18840	Atu2356	exoQ	exopolysaccharide production protein ExoQ	0.267888	0.611043	NS	0.220371	0.313455	NS		NS
At1D1108_18850	Atu2369	NA	hypothetical protein	0.208284	0.88695	NS	0.591104	0.0119213	NS		NS
At1D1108_18860	Atu2370	NA	hypothetical protein	0.526861	0.581562	NS	0.523421	0.194661	NS		NS
At1D1108_18870	Atu2371	xynA	endo-1,4-beta-xylanase	0.460504	0.350392	NS	0.39605	0.157661	NS		NS
At1D1108_18880	Atu2372	NA	UDP-hexose transferase	0.33208	0.798193	NS	0.547866	0.0904043	NS		NS
At1D1108_18890	Atu2373	NA	UDP-hexose transferase	0.223654	0.870961	NS	-0.13991	0.632232	NS		NS
At1D1108_18900	Atu2374	NA	hypothetical protein	-0.780389	0.445446	NS	-1.73032	0.000237994	Down		NS
At1D1108_18910	Atu2375	NA	UDP-hexose transferase	0.250048	0.925224	NS	0.633928	0.0463807	NS		NS
At1D1108_18930	Atu2377	NA	succinoglycan biosynthesis transport protein	-0.150126	0.999948	NS	-0.222835	0.561789	NS		NS
At1D1108_18940	Atu2379	noeK	phosphomannomutase	-0.151783	0.999948	NS	0.907431	0.0164673	NS		NS
At1D1108_18950	Atu2380	glbN	hemoglobin	0.0140499	0.999948	NS	0.459049	0.152477	NS		NS
At1D1108_18960	Atu2381	NA	membrane protein	-0.166952	0.953728	NS	-0.0753935	0.790002	NS		NS
At1D1108_18970	Atu2382	NA	hypothetical protein	-0.0823476	NA	NS	-0.0652419	0.923467	NS		NS
At1D1108_18980	Atu2383	NA	hypothetical protein	-0.427991	NA	NS	-0.857416	0.0318083	NS		NS
At1D1108_18990	Atu2384	NA	TetR family transcriptional regulator	-0.688142	0.157842	NS	-1.37622	4.19168e-06	Down		NS
At1D1108_19000	Atu2385	amaB	N-carbamoyl-beta-alanine amidohydrolase	-0.111462	0.999948	NS	0.265422	0.291317	NS		NS
At1D1108_19010	Atu2386	dht	dihydropyrimidinase	-0.208358	0.778359	NS	-0.219724	0.297127	NS		NS
At1D1108_19020	Atu2387	mutT	DNA mismatch repair protein MutT	0.0228742	NA	NS	0.631386	0.171651	NS		NS
At1D1108_19030	Atu2388	NA	NitT/TauT family transport system ATP-binding protein	0.00179232	NA	NS	0.425473	0.519959	NS		NS
At1D1108_19040	Atu2389	NA	NitT/TauT family transport system permease protein	0.12319	0.999948	NS	0.897503	0.21973	NS		NS
At1D1108_19050	Atu2390	NA	NitT/TauT family transport system permease protein	0.00767755	NA	NS	0.41465	0.550158	NS		NS
At1D1108_19060	Atu2391	NA	NitT/TauT family transport system substrate-binding protein	0.117609	0.999948	NS	0.809102	0.0284058	NS		NS
At1D1108_19070	Atu2392	NA	HlyD family secretion protein	-0.417159	0.885265	NS	-0.760296	0.128788	NS		NS
At1D1108_19080	Atu2393	NA	Acr family transporter	0.12789	0.999948	NS	0.341984	0.356415	NS		NS
At1D1108_19090	Atu2394	sinR	regulator of biofilm formation, Fnr Family	-0.573714	0.619823	NS	-3.61495	3.2224e-21	Down	-1.58	Down
At1D1108_19100	Atu2395	NA	metal dependent hydrolase	-0.236748	0.818492	NS	-0.896295	4.52461e-05	NS		NS
At1D1108_19110	Atu2396	ureG	urease accessory protein	-0.0693598	0.999948	NS	-0.419897	0.148349	NS		NS
At1D1108_19120	Atu2397	ureF	urease accessory protein	-0.249797	NA	NS	-0.378373	0.536473	NS		NS
At1D1108_19130	Atu2398	ureE	urease accessory protein	-0.411552	0.483879	NS	-0.369666	0.199525	NS		NS
At1D1108_19140	Atu2399	NA	peroxiredoxin	-0.605565	0.322907	NS	-0.0576189	0.892931	NS		NS
At1D1108_19150	Atu2400	NA	hypothetical protein	0.102733	NA	NS	-0.490513	0.650482	NS		NS
At1D1108_19160	Atu2401	ureC	urease alpha subunit	-0.0348405	0.999948	NS	-0.0173921	0.94975	NS		NS
At1D1108_19170	Atu2402	NA	urease accessory protein	-0.300102	0.834495	NS	-0.874981	0.0033226	NS		NS
At1D1108_19180	Atu2403	NA	urease accessory protein	0.0582064	0.999948	NS	-0.13332	0.715416	NS		NS
At1D1108_19190	Atu2404	NA	aldehyde-activating protein	-0.124359	0.999948	NS	0.370646	0.342068	NS		NS
At1D1108_19200	Atu2405	ureB	urease beta subunit	-0.311658	0.930799	NS	-0.233333	0.626692	NS		NS
At1D1108_19210	Atu2406	NA	hypothetical protein	-0.199746	0.999948	NS	-0.235179	0.645705	NS		NS
At1D1108_19220	Atu2407	ureA	urease gamma subunit	-0.302206	0.931083	NS	-0.431028	0.328678	NS		NS
At1D1108_19230	Atu2408	ureD	urease accessory protein	-0.105249	0.999948	NS	-0.637507	0.00419958	NS		NS
At1D1108_19240	Atu2409	lpqC	polyhydroxybutyrate depolymerase	-0.12002	0.999948	NS	-0.577631	0.131296	NS		NS
At1D1108_19250	Atu2410	urtE	urea transport system ATP-binding protein	-0.113155	NA	NS	0.620023	0.364782	NS		NS
At1D1108_19260	Atu2411	urtD	urea transport system ATP-binding protein	-0.0638693	NA	NS	-0.744558	0.449143	NS		NS
At1D1108_19270	Atu2412	urtC	urea transport system permease protein	0.180783	NA	NS	0.202726	0.888594	NS		NS
At1D1108_19280	Atu2413	urtB	urea transport system permease protein	-0.0507516	0.999948	NS	0.721735	0.528808	NS		NS
At1D1108_19290	Atu2414	urtA	urea transport system substrate-binding protein	-0.367424	0.934162	NS	0.795922	0.117082	NS		NS
At1D1108_19300	Atu2415	NA	glutamine synthetase translation inhibitor	-0.707714	0.502923	NS	-2.42851	3.0013e-08	Down		NS
At1D1108_19310	Atu2416	glnA	glutamine synthetase	0.138119	0.999948	NS	1.93272	0.0012486	Up		NS
At1D1108_19320	Atu2417	idnO	gluconate 5-dehydrogenase	-0.214829	NA	NS	0.994559	0.0777705	NS		NS
At1D1108_19330	Atu2418	NA	two component sensor kinase	0.115067	0.999948	NS	0.22921	0.82944	NS		NS
At1D1108_19340	Atu2419	NA	LuxR family transcriptional regulator	-0.131122	0.999948	NS	-0.770961	0.0314986	NS		NS
At1D1108_19350	Atu2420	NA	ATPase	-0.0449457	NA	NS	-0.336684	0.726918	NS		NS
At1D1108_19360	Atu2422	livK	branched-chain amino acid transport system substrate-binding protein	0.724948	0.493235	NS	1.2916	0.00605309	Up		NS
At1D1108_19370	Atu8177	NA	membrane protein	-0.210707	0.999948	NS	-0.474188	0.39287	NS		NS
At1D1108_19380	Atu2424	livF	branched-chain amino acid transport system ATP-binding protein	0.0143331	0.999948	NS	0.465751	0.290307	NS		NS
At1D1108_19390	Atu2425	livG	branched-chain amino acid transport system ATP-binding protein	0.277558	0.949176	NS	0.749387	0.0590292	NS		NS
At1D1108_19400	Atu2426	livM	branched-chain amino acid transport system permease protein	0.390923	0.808956	NS	1.52924	1.46928e-05	Up		NS
At1D1108_19410	Atu2427	livH	branched-chain amino acid transport system permease protein	-0.172195	0.999948	NS	0.835982	0.0881093	NS		NS
At1D1108_19420	Atu2428	pssB	exopolysaccharide production protein PssB	-1.05416	0.18936	NS	-2.41882	3.69853e-07	Down		NS
At1D1108_19440	Atu8178	NA	hypothetical protein	-0.156627	NA	NS	-0.689369	0.548744	NS		NS
At1D1108_19450	Atu2430	NA	hypothetical protein	1.36558	0.0802199	NS	2.88413	3.12816e-08	Up		NS
At1D1108_19460	Atu2431	NA	acetyltransferase	0.279978	0.949176	NS	0.631456	0.119766	NS		NS
At1D1108_19470	Atu2432	NA	hypothetical protein	-0.683917	0.587356	NS	-2.4188	1.17241e-07	Down		NS
At1D1108_19490	Atu2434	ctrA	two component response regulator	0.47291	0.949176	NS	1.84324	0.00429914	Up		NS
At1D1108_19500	Atu2435	NA	acetyltransferase	-0.162847	NA	NS	-0.19249	0.791549	NS		NS
At1D1108_19510	Atu2436	NA	dienelactone hydrolase	-0.11739	NA	NS	-0.707807	0.221696	NS		NS
At1D1108_19520	Atu2437	NA	acetyltransferase	0.666115	NA	NS	1.09544	0.145657	NS		NS
At1D1108_19530	Atu2438	chpT	histidine phosphotransferase ChpT	0.123987	0.999948	NS	0.489166	0.310783	NS		NS
At1D1108_19540	Atu2439	NA	hypothetical protein	1.1822	0.00363464	Up	2.3961	5.67058e-14	Up		NS
At1D1108_19550	Atu2440	NA	hypothetical protein	0.177119	0.975842	NS	0.914692	0.00157704	NS		NS
At1D1108_19560	Atu2441	NA	RNA methylase	-0.280852	0.8656	NS	-0.606068	0.0500947	NS		NS
At1D1108_19570	Atu2442	NA	membrane protein	-0.251583	0.963102	NS	-0.621732	0.117082	NS		NS
At1D1108_19580	Atu2443	rluD	ribosomal large subunit pseudouridine synthase D	-0.17508	0.964012	NS	-0.927521	0.000338448	NS		NS
At1D1108_19600	Atu2444	NA	hypothetical protein	0.256419	0.963102	NS	0.471093	0.272328	NS		NS
At1D1108_19610	Atu2445	rpoH	RNA polymerase sigma-32 factor	-0.379395	0.910722	NS	-1.131	0.0136625	NS		NS
At1D1108_19620	Atu2446	NA	hypothetical protein	-0.0692546	0.999948	NS	-0.351667	0.482635	NS		NS
At1D1108_19630	Atu2447	purA	adenylosuccinate synthetase	-0.0816569	0.999948	NS	0.0566923	0.901771	NS		NS
At1D1108_19640	Atu2448	NA	membrane protein	-0.154338	0.964012	NS	-0.469042	0.0530518	NS		NS
At1D1108_19650	Atu2449	NA	transglutaminase	0.81501	0.0557274	NS	0.839224	0.00709694	NS		NS
At1D1108_19660	Atu2451	NA	membrane protein	1.32308	0.000859423	Up	2.93158	3.09172e-20	Up		NS
At1D1108_19670	Atu2452	NA	esterase	0.721045	0.385728	NS	1.64485	4.01781e-05	Up		NS
At1D1108_19680	Atu2453	NA	aromatic compounds dioxygenase	0.0906774	NA	NS	-0.437094	0.562703	NS		NS
At1D1108_19690	Atu2454	NA	iron-chelator utilization protein	-0.385344	0.808964	NS	-0.387315	0.353652	NS		NS
At1D1108_19700	Atu2455	NA	uracil-DNA glycosylase	0.0290885	0.999948	NS	0.185138	0.622349	NS		NS
At1D1108_19710	Atu2456	gloA	lactoylglutathione lyase	-0.250804	0.990011	NS	0.341778	0.509032	NS		NS
At1D1108_19720	Atu2457	NA	membrane protein	-0.39962	NA	NS	-1.51609	0.0263524	NS		NS
At1D1108_19730	Atu2458	NA	iron complex transport system ATP-binding protein	0.106182	NA	NS	-0.20717	0.856186	NS		NS
At1D1108_19740	Atu2459	NA	iron complex transport system permease protein	0.0978902	NA	NS	-0.13764	0.903469	NS		NS
At1D1108_19750	Atu2460	NA	iron complex transport system substrate-binding protein	-0.0780819	NA	NS	-0.499118	0.552726	NS		NS
At1D1108_19770	Atu2461	NA	antibiotic biosynthesis monooxygenase	-0.808756	0.363934	NS	0.346001	0.527989	NS		NS
At1D1108_19780	Atu2462	NA	heme utilization protein HuvX	-0.617456	0.189022	NS	-0.388233	0.226306	NS		NS
At1D1108_19790	Atu2463	NA	lipoprotein-related protein	-0.0406443	0.999948	NS	1.25148	0.000274054	Up		NS
At1D1108_19810	Atu3545	NA	hypothetical protein	-0.549382	0.87378	NS	2.62065	4.4564e-06	Up		NS
At1D1108_19820	Atu2465	tctE	two-component system, OmpR family, sensor histidine kinase TctE	-0.207363	0.999948	NS	1.80282	0.00318582	Up		NS
At1D1108_19830	Atu2466	NA	two component response regulator	0.105322	NA	NS	-0.161644	0.811862	NS		NS
At1D1108_19840	Atu2467	fbpA	iron(III) transport system substrate-binding protein	-0.247108	0.866265	NS	-0.671833	0.010829	NS		NS
At1D1108_19850	Atu2469	tctC	C4-dicarboxylate ABC transporter substrate-binding protein	2.28447	1.25797e-09	Up	3.97862	1.00782e-31	Up		NS
At1D1108_19860	Atu2470	tctB	C4-dicarboxylate ABC transporter	1.05365	0.32591	NS	2.99822	3.5048e-08	Up	1.23	Up
At1D1108_19870	Atu2471	tctA	tripartite tricarboxylate transporter TctA	0.837224	0.371179	NS	2.68721	2.59609e-09	Up	1.57	Up
At1D1108_19890	Atu2473	NA	iron complex transport system substrate-binding protein	-0.37387	NA	NS	-0.258148	0.768157	NS		NS
At1D1108_19900	Atu2474	NA	iron complex transport system permease protein	0.0552603	NA	NS	-0.801492	0.531813	NS		NS
At1D1108_19910	Atu2475	NA	iron complex transport system permease protein	0.218225	NA	NS	-1.13885	0.359104	NS		NS
At1D1108_19920	Atu2476	NA	iron complex transport system ATP-binding protein	-0.0357629	NA	NS	-1.22543	0.261516	NS		NS
At1D1108_19930	Atu2477	dps	starvation-inducible DNA-binding protein	-0.0210386	0.999948	NS	2.2139	8.46581e-05	Up		NS
At1D1108_19960	Atu4294	yafB	oxidoreductase	-0.0857583	NA	NS	-1.34454	0.0546523	NS		NS
At1D1108_19970	Atu4292	NA	chloramphenicol resistance protein	-0.0725547	NA	NS	-0.946318	0.434574	NS		NS
At1D1108_19980	Atu4291	NA	LysR family transcriptional regulator	-0.00274548	NA	NS	-0.506077	0.391435	NS		NS
At1D1108_19990	Atu2480	NA	LysR family transcriptional regulator	-0.332264	0.749416	NS	-1.38411	2.98941e-07	Down		NS
At1D1108_20000	Atu2481	NA	lipase esterase	-0.821335	0.11876	NS	-1.47326	1.44319e-05	Down		NS
At1D1108_20010	Atu2482	mexE	HlyD family secretion protein	-0.248507	0.999948	NS	0.18325	0.799272	NS		NS
At1D1108_20030	Atu2484	NA	hypothetical protein	-0.343931	0.892511	NS	-1.41775	0.000250109	Down		NS
At1D1108_20040	Atu2485	NA	endonuclease	-0.282455	0.931083	NS	-0.43327	0.289445	NS		NS
At1D1108_20050	Atu2486	cls	cardiolipin synthase	-0.304222	0.824969	NS	-0.820908	0.00618907	NS		NS
At1D1108_20060	Atu2487	pdxK	pyridoxamine kinase	-0.971575	0.0325775	NS	-1.08334	0.00156363	Down		NS
At1D1108_20070	Atu2488	cah	carbonate dehydratase	-1.03274	0.099689	NS	-0.908933	0.043257	NS		NS
At1D1108_20080	Atu2489	NA	lytic transglycosylase	0.650553	0.361866	NS	0.692741	0.078212	NS		NS
At1D1108_20090	Atu2490	asd	aspartate-semialdehyde dehydrogenase	0.348419	0.946028	NS	0.808566	0.103278	NS		NS
At1D1108_20100	Atu2492	mtbA	MFS permease	0.198663	0.999948	NS	4.31413	3.56912e-17	Up		NS
At1D1108_20110	Atu2493	pntA	NAD(P) transhydrogenase alpha subunit	-0.00200279	0.999948	NS	0.678439	0.008922	NS		NS
At1D1108_20120	Atu2494	pntB	NAD(P) transhydrogenase beta subunit	-0.121592	0.999948	NS	0.0970148	0.742688	NS		NS
At1D1108_20130	Atu2495	rutF	flavoprotein oxidoreductase	-0.421315	0.471964	NS	0.274305	0.36352	NS		NS
At1D1108_20140	Atu2496	rutE	3-hydroxypropanoate dehydrogenase	-0.610654	0.103281	NS	-0.182903	0.545667	NS		NS
At1D1108_20150	Atu2497	rutD	aminoacrylate hydrolase	-0.476667	0.137852	NS	0.113063	0.650222	NS		NS
At1D1108_20160	Atu2498	rutC	aminoacrylate peracid reductase	-0.551205	0.36715	NS	0.843893	0.00653225	NS		NS
At1D1108_20170	Atu2499	rutB	Isochorismatase	-0.786325	0.127736	NS	-0.394767	0.310783	NS		NS
At1D1108_20180	Atu2500	rutA	ureidoacrylate peracid hydrolase	-1.00154	0.124511	NS	-1.05191	0.017503	NS		NS
At1D1108_20190	Atu2502	hemO	heme oxygenase	-0.449101	NA	NS	-0.391	0.409092	NS		NS
At1D1108_20200	Atu2503	dapA	dihydrodipicolinate synthase	0.993514	0.121622	NS	0.113826	0.835072	NS		NS
At1D1108_20210	Atu2504	NA	GntR family transcriptional regulator	0.664638	0.31801	NS	0.0539958	0.907297	NS		NS
At1D1108_20220	Atu2505	NA	multiple sugar transport system substrate-binding protein	0.450645	0.704422	NS	0.82076	0.0258407	NS		NS
At1D1108_20230	Atu2506	NA	multiple sugar transport system permease protein	0.304808	0.918863	NS	0.477646	0.251426	NS		NS
At1D1108_20240	Atu2507	NA	multiple sugar transport system permease protein	0.319733	0.808964	NS	0.840456	0.00510003	NS		NS
At1D1108_20250	Atu2508	NA	multiple sugar transport system ATP-binding protein	0.269203	0.885532	NS	-0.0472911	0.903469	NS		NS
At1D1108_20260	Atu2509	NA	sugar kinase	-0.10338	0.999948	NS	-0.673423	0.015655	NS		NS
At1D1108_20270	Atu2510	dmpA	D-aminopeptidase	-0.472024	0.749283	NS	-0.389136	0.399357	NS		NS
At1D1108_20280	Atu2511	dat	D-alanine aminotransferase	-0.289528	0.870961	NS	-0.0817541	0.835668	NS		NS
At1D1108_20290	Atu2512	NA	LysR family transcriptional regulator	-0.236451	0.95802	NS	-0.306754	0.422321	NS		NS
At1D1108_20300	Atu2513	NA	penicillin binding protein	-0.0560504	NA	NS	-0.883226	0.432318	NS		NS
At1D1108_20310	Atu2514	NA	peptide/nickel transport system ATP-binding protein	-0.267503	NA	NS	-0.5155	0.638637	NS		NS
At1D1108_20320	Atu2515	NA	peptide/nickel transport system ATP-binding protein	-0.280528	NA	NS	-0.459743	0.664371	NS		NS
At1D1108_20330	Atu2516	NA	peptide/nickel transport system permease protein	-0.0615014	NA	NS	-0.239542	0.833226	NS		NS
At1D1108_20340	Atu2517	NA	peptide/nickel transport system permease protein	-0.185714	NA	NS	-0.0336818	0.972023	NS		NS
At1D1108_20350	Atu2518	NA	peptide/nickel transport system substrate-binding protein	-0.636978	0.293836	NS	0.392648	0.301513	NS		NS
At1D1108_20360	Atu2519	NA	dipeptidase	0.196062	0.999948	NS	0.54612	0.277613	NS		NS
At1D1108_20370	Atu8179	NA	hypothetical protein	0.265907	0.949176	NS	0.790322	0.0340102	NS		NS
At1D1108_20380	Atu2521	NA	lysyl-tRNA synthetase	0.10043	0.999948	NS	0.848576	2.9186e-06	NS		NS
At1D1108_20390	Atu2522	acvB	chromosomal virulence protein B	0.278761	0.471207	NS	0.935221	1.02678e-08	NS		NS
At1D1108_20400	Atu2523	telA	protelomerase	-0.610817	0.0657821	NS	-0.989626	1.4774e-05	NS		NS
At1D1108_20420	Atu2525	benK	MFS transporter, AAHS family, benzoate transport protein	0.064902	0.999948	NS	-0.438961	0.467075	NS		NS
At1D1108_20430	Atu2526	NA	hypothetical protein	0.0174855	NA	NS	-1.35726	0.22651	NS		NS
At1D1108_20440	Atu2527	NA	dioxygenase	0.00769236	NA	NS	-0.809796	0.491622	NS		NS
At1D1108_20450	Atu2528	NA	maleylacetate reductase	0.210539	NA	NS	-0.721337	0.609308	NS		NS
At1D1108_20460	Atu2529	NA	amidohydrolase	0.207867	NA	NS	-0.864819	0.39297	NS		NS
At1D1108_20470	Atu2530	NA	oxidoreductase	0.139413	NA	NS	-0.826236	0.523439	NS		NS
At1D1108_20480	Atu2531	actI	actinorhodin polyketide dimerase	0.32653	NA	NS	-0.704171	0.627975	NS		NS
At1D1108_20490	Atu2532	NA	MarR family transcriptional regulator	-0.157928	NA	NS	0.0846624	0.836795	NS		NS
At1D1108_20500	Atu2533	NA	hypothetical protein	-0.290282	NA	NS	-2.181	8.12535e-05	Down		NS
At1D1108_20510	Atu2535	NA	hypothetical protein	-0.00750344	NA	NS	-1.10056	0.151671	NS		NS
At1D1108_20520	Atu2536	NA	hypothetical protein	0.0151806	NA	NS	-1.08147	0.030318	NS		NS
At1D1108_20530	Atu2537	NA	TetR family transcriptional regulator	-0.0697314	NA	NS	-0.97211	0.114316	NS		NS
At1D1108_20540	Atu2538	stcD	N-methylproline demethylase	0.110415	0.999948	NS	-0.467013	0.622827	NS		NS
At1D1108_20550	Atu4786	fbpC	iron(III) transport system ATP-binding protein	0.195506	0.999948	NS	-0.561966	0.518043	NS		NS
At1D1108_20560	Atu4785	fbpB	iron(III) transport system permease protein	0.0976481	0.999948	NS	-0.554052	0.390988	NS		NS
At1D1108_20570	Atu4784	fbpA	iron(III) transport system substrate-binding protein	0.418754	0.836741	NS	-1.00498	0.0196363	NS		NS
At1D1108_20580	Atu4783	fbpA	iron(III) transport system substrate-binding protein	0.0178733	0.999948	NS	-1.55131	0.000469877	Down		NS
At1D1108_20590	Atu4782	drrA	two component response regulator	0.140997	0.996778	NS	-0.562968	0.0407744	NS		NS
At1D1108_20600	Atu4781	NA	two component sensor kinase	-0.0776092	0.999948	NS	-0.80834	0.079829	NS		NS
At1D1108_20760	Atu6028	NA	hypothetical protein	-0.159053	0.999948	NS	-0.804464	0.0261875	NS		NS
At1D1108_20770	Atu6027	NA	hypothetical protein	-0.0558091	NA	NS	0.321422	0.613336	NS		NS
At1D1108_20780	Atu6026	NA	hypothetical protein	-0.0956354	NA	NS	-0.109567	0.789214	NS		NS
At1D1108_20790	Atu6025	nocM	octopine/nopaline transport system permease protein	-0.528786	NA	NS	-1.4531	8.92657e-07	Down		NS
At1D1108_20830	Atu2548	purC	phosphoribosylaminoimidazole-succinocarboxamide synthase	-0.0225694	0.999948	NS	0.149646	0.762768	NS		NS
At1D1108_20840	Atu2549	ameR	TetR family transcriptional regulator	-0.335153	0.912036	NS	-0.43615	0.34303	NS		NS
At1D1108_20850	Atu2550	acrA	membrane fusion protein, multidrug efflux system	0.134428	0.999948	NS	0.640565	0.120049	NS		NS
At1D1108_20870	Atu2552	nodT	nodulation protein T precursor	-0.0932958	0.999948	NS	0.123743	0.815264	NS		NS
At1D1108_20880	Atu2553	chvH	elongation factor P	-0.229846	0.999948	NS	-0.0531719	0.934407	NS		NS
At1D1108_20890	Atu2554	poxA	lysyl-tRNA synthetase	-0.128413	0.993547	NS	-0.329068	0.186087	NS		NS
At1D1108_20900	Atu2555	kamA	L-lysine 2,3-aminomutase	-0.0689459	0.999948	NS	-0.489167	0.0407744	NS		NS
At1D1108_20910	Atu2557	NA	hypothetical protein	-1.25287	0.266087	NS	-2.47757	8.47679e-05	Down		NS
At1D1108_20920	Atu2558	NA	AraC family transcriptional regulator	-0.503784	NA	NS	0.200858	0.715765	NS		NS
At1D1108_20930	Atu2559	NA	LysR family transcriptional regulator	0.0694673	NA	NS	-1.02693	0.495054	NS		NS
At1D1108_20940	Atu2560	ordL	oxidoreductase	-0.627092	0.494166	NS	-1.78487	5.26475e-06	Down		NS
At1D1108_20950	Atu2561	modA	molybdate transport system substrate-binding protein	0.195162	0.999948	NS	-2.31062	1.0313e-07	Down		NS
At1D1108_20960	Atu2562	modB	molybdate transport system permease protein	0.465791	0.620331	NS	-0.66448	0.0654104	NS		NS
At1D1108_20970	Atu2563	modC	molybdate transport system ATP-binding protein	0.110758	0.999948	NS	-1.87841	1.73208e-11	Down		NS
At1D1108_20980	Atu2564	modE	molybdate transport system regulatory protein	0.267792	0.869082	NS	-0.952111	0.000917258	NS		NS
At1D1108_20990	Atu2565	NA	peptidase T4	-0.202343	0.949176	NS	-1.01411	0.00018201	Down		NS
At1D1108_21000	Atu2566	thiG	thiamine biosynthesis ThiG	-0.0325312	0.999948	NS	-1.2843	0.00214028	Down		NS
At1D1108_21010	Atu2567	thiS	thiamine biosynthesis protein ThiS	0.431929	NA	NS	-1.33875	0.0205675	NS		NS
At1D1108_21020	Atu2568	thiO	thiamine biosynthesis oxidoreductase	-0.255398	0.999948	NS	-1.60614	0.00401895	Down		NS
At1D1108_21030	Atu2569	thiC	thiamine biosynthesis protein	-0.282812	0.805388	NS	-1.87664	3.1865e-14	Down		NS
At1D1108_21040	Atu2571	acpP	acyl carrier protein	0.719085	0.412695	NS	1.61002	9.09574e-05	Up		NS
At1D1108_21050	Atu2572	acd	acyl-CoA dehydrogenase	0.768512	0.0160538	NS	1.21557	3.43136e-07	Up		NS
At1D1108_21060	Atu2573	NA	amino acid permease	1.08734	0.000851816	Up	1.22234	8.96233e-06	Up		NS
At1D1108_21070	Atu2574	NA	serine--tRNA ligase	0.807822	0.0472006	NS	1.06111	0.000302989	Up		NS
At1D1108_21080	Atu2575	NA	mannosidase	0.137697	0.999948	NS	-0.0353466	0.944929	NS		NS
At1D1108_21090	Atu2576	NA	hypothetical protein	0.391293	0.591001	NS	0.140943	0.676348	NS		NS
At1D1108_21100	Atu2577	NA	ABC transporter, nucleotide binding/ATPase protein	-0.0614788	0.999948	NS	0.045678	0.929445	NS		NS
At1D1108_21110	Atu2578	NA	cAMP-dependent protein kinase regulatory subunit	-0.195513	0.999948	NS	-0.00537884	0.994314	NS		NS
At1D1108_21120	Atu2579	NA	metal dependent beta lactamase protein	0.533863	0.820234	NS	0.760328	0.177311	NS		NS
At1D1108_21130	Atu2580	cyaA	adenylate cyclase	-0.230922	0.86139	NS	-0.425013	0.0973975	NS		NS
At1D1108_21140	Atu8180	NA	hypothetical protein	-0.101184	0.999948	NS	-0.292859	0.540932	NS		NS
At1D1108_21150	Atu2582	wbpA	UDP-N-acetyl-D-glucosamine dehydrogenase	-0.0759817	0.999948	NS	-0.261077	0.501575	NS		NS
At1D1108_21160	Atu2583	NA	glycosyl transferase	-0.0738764	0.999948	NS	-0.349033	0.57144	NS		NS
At1D1108_21170	Atu2584	NA	polysaccharide deacetylase	-0.0752229	NA	NS	-0.112837	0.813412	NS		NS
At1D1108_21180	Atu2585	NA	mannosyltransferase	-0.372555	NA	NS	-0.445456	0.432318	NS		NS
At1D1108_21190	Atu2586	NA	peptide/nickel transport system ATP-binding protein	-0.0577478	0.999948	NS	0.851288	0.00110381	NS		NS
At1D1108_21200	Atu2587	NA	peptide/nickel transport system substrate-binding protein	0.0136295	0.999948	NS	1.21409	9.25041e-11	Up		NS
At1D1108_21210	Atu2588	NA	peptide/nickel transport system permease protein	0.286796	0.778359	NS	1.65322	3.04464e-12	Up		NS
At1D1108_21220	Atu2589	NA	peptide/nickel transport system permease protein	0.233403	0.869082	NS	1.72274	3.93206e-14	Up		NS
At1D1108_21230	Atu2590	NA	membrane protein	0.194055	0.965333	NS	0.808433	0.00645762	NS		NS
At1D1108_21240	Atu2591	redB	glycosyl transferase	0.148972	0.934162	NS	0.564777	0.00254469	NS		NS
At1D1108_21250	Atu2592	redA	glycosyl transferase	0.0824678	0.999948	NS	0.518308	0.268741	NS		NS
At1D1108_21260	Atu2593	cutC	copper homeostasis protein	0.033215	NA	NS	-0.192082	0.750473	NS		NS
At1D1108_21270	Atu2594	NA	MFS permease	-0.227418	0.999948	NS	-0.531407	0.310783	NS		NS
At1D1108_21280	Atu2595	NA	microcystin degradation protein MlrC	0.171097	0.999948	NS	-0.176477	0.782282	NS		NS
At1D1108_21290	Atu2596	NA	beta-N-acetylhexosaminidase	0.464301	0.820926	NS	0.0393901	0.946883	NS		NS
At1D1108_21300	Atu2597	NA	short-chain dehydrogenase	0.397532	0.820926	NS	0.00576687	0.991864	NS		NS
At1D1108_21310	Atu2598	NA	RpiR family transcriptional regulator	0.336628	0.704422	NS	-0.300504	0.328831	NS		NS
At1D1108_21320	Atu8181	NA	hypothetical protein	0.377593	NA	NS	-0.143154	0.763494	NS		NS
At1D1108_21330	Atu2600	malK	multiple sugar transport system ATP-binding protein	0.259974	0.930799	NS	-0.537896	0.132458	NS		NS
At1D1108_21340	Atu2601	malE	multiple sugar transport system substrate-binding protein	0.775367	0.341484	NS	0.0410866	0.941271	NS		NS
At1D1108_21350	Atu2602	malG	multiple sugar transport system permease protein	0.505811	0.704508	NS	-0.0491192	0.924458	NS		NS
At1D1108_21360	Atu2603	malF	multiple sugar transport system permease protein	0.526582	0.625906	NS	-0.149606	0.757711	NS		NS
At1D1108_21370	Atu2604	NA	oxidoreductase	0.486502	0.806055	NS	-0.448242	0.401195	NS		NS
At1D1108_21380	Atu2606	NA	GntR family transcriptional regulator	0.537211	0.732872	NS	-0.383499	0.463859	NS		NS
At1D1108_21390	Atu2607	glmS	glucosamine--fructose-6-phosphate aminotransferase	0.583133	0.404373	NS	-0.221685	0.600336	NS		NS
At1D1108_21400	Atu2608	nagA	N-acetylglucosamine-6-phosphate deacetylase	0.482205	0.555681	NS	-0.164397	0.686323	NS		NS
At1D1108_21410	Atu2609	NA	ROK family transcriptional regulator	0.432791	0.559397	NS	-0.304093	0.378622	NS		NS
At1D1108_21420	Atu2610	NA	FAD-dependent monooxygenase	0.0430121	0.999948	NS	-0.9218	0.0029455	NS		NS
At1D1108_21430	Atu2611	NA	phosphatidic acid phosphatase	0.298527	0.900589	NS	-0.142565	0.743287	NS	1.27	Up
At1D1108_21440	Atu2612	dxr	1-deoxy-D-xylulose 5-phosphate reductoisomerase	-0.360895	0.749416	NS	-1.16447	8.8922e-05	Down		NS
At1D1108_21450	Atu2613	hemA	5-aminolevulinate synthase	-0.43289	0.817291	NS	-1.95063	8.22687e-07	Down	-1.04	Down
At1D1108_21460	Atu2614	NA	membrane protein	-0.0382982	0.999948	NS	1.71652	0.0015319	Up		NS
At1D1108_21470	Atu2615	tamA	translocation and assembly module TamA	-0.183241	0.999948	NS	0.141015	0.769782	NS		NS
At1D1108_21480	Atu2616	tamB	translocation and assembly module TamB	-0.0724813	0.999948	NS	-0.0507098	0.903673	NS		NS
At1D1108_21490	Atu2617	cheW	purine-binding chemotaxis protein CheW	1.26042	0.136954	NS	2.18378	5.045e-05	Up		NS
At1D1108_21510	Atu2619	fdhD	NAD-dependent formate dehydrogenase, C subunit protein	-0.188287	0.918863	NS	-0.326705	0.189978	NS		NS
At1D1108_21520	Atu2621	atpC	ATP synthase epsilon chain	-0.598554	0.764801	NS	0.779204	0.172396	NS		NS
At1D1108_21530	Atu2622	atpD	ATP synthase beta chain	-0.46049	0.913191	NS	-0.191648	0.782411	NS		NS
At1D1108_21540	Atu2623	atpG	ATP synthase gamma chain	-0.402511	0.960283	NS	0.390356	0.577927	NS		NS
At1D1108_21550	Atu2624	atpA	ATP synthase alpha chain	-0.401352	0.949176	NS	0.218338	0.746414	NS		NS
At1D1108_21560	Atu2625	atpH	ATP synthase delta chain	-0.818413	0.557036	NS	-0.278057	0.687517	NS		NS
At1D1108_21570	Atu2626	NA	membrane protein	-0.0153516	NA	NS	-0.410137	0.583498	NS		NS
At1D1108_21580	Atu2627	priA	primosomal protein N'	-0.139847	0.999948	NS	-0.589244	0.189045	NS		NS
At1D1108_21590	Atu2628	xerC	site-specific recombinase	0.382199	NA	NS	0.988726	0.204153	NS		NS
At1D1108_21600	Atu2629	NA	polysaccharide biosynthesis protein GumN	0.533222	0.401754	NS	1.15539	0.000133156	Up		NS
At1D1108_21610	Atu2630	NA	hypothetical protein	-0.0613404	0.999948	NS	-0.753684	0.0122679	NS		NS
At1D1108_21620	Atu2631	NA	cytochrome B561	0.602153	0.396406	NS	2.20102	1.30073e-11	Up		NS
At1D1108_21630	Atu2632	lpdA	dihydrolipoamide dehydrogenase	0.0503192	0.999948	NS	0.560344	0.253696	NS		NS
At1D1108_21640	Atu2633	NA	RhtB family transporter	0.110349	0.999948	NS	1.28123	1.85769e-05	Up		NS
At1D1108_21650	Atu2634	NA	membrane protein	0.0459127	0.999948	NS	1.10378	0.00110872	Up		NS
At1D1108_21660	Atu2635	sucB	dihydrolipoamide succinyltransferase component of 2-oxoglutarate dehydrogenase complex	0.174843	0.999948	NS	1.53797	6.74454e-05	Up		NS
At1D1108_21670	Atu2636	sucA	oxoglutarate dehydrogenase E1 component	-0.0670385	0.999948	NS	0.584302	0.203308	NS		NS
At1D1108_21680	Atu2637	sucD	succinyl-CoA synthetase alpha chain	-0.23421	0.999948	NS	0.74283	0.150839	NS		NS
At1D1108_21690	Atu2638	sucC	succinyl-CoA synthetase beta chain	-0.201292	0.999948	NS	0.867718	0.0764707	NS		NS
At1D1108_21700	Atu2639	mdh	malate dehydrogenase	-0.365133	0.898811	NS	1.26712	0.00264082	Up		NS
At1D1108_21710	Atu2640	zapE	cell division protein ZapE	0.331059	0.793086	NS	1.37127	1.69979e-06	Up		NS
At1D1108_21720	Atu2641	NA	membrane protein	0.157469	0.999948	NS	0.746383	0.241665	NS		NS
At1D1108_21730	Atu2642	sdhB	succinate dehydrogenase iron-sulfur	-0.142028	0.999948	NS	0.320101	0.559759	NS		NS
At1D1108_21740	Atu2643	sdhA	succinate dehydrogenase flavoprotein subunit	-0.266289	0.970326	NS	0.160592	0.763596	NS		NS
At1D1108_21750	Atu2644	sdhD	succinate dehydrogenase hydrophobic membrane anchor	0.127311	0.999948	NS	1.55241	0.000227548	Up		NS
At1D1108_21760	Atu2645	sdhC	succinate dehydrogenase cytochrome B-556 subunit	-0.124725	0.999948	NS	1.06211	0.0271751	NS		NS
At1D1108_21770	Atu2646	NA	hypothetical protein	-1.22139	0.0455024	NS	-3.24332	1.65244e-14	Down		NS
At1D1108_21780	Atu2647	NA	50S ribosomal protein L11 methyltransferase	-1.06803	0.0325775	NS	-2.08084	7.43432e-09	Down		NS
At1D1108_21790	Atu2648	NA	ubiquinol-cytochrome c reductase	-0.260327	0.949176	NS	0.110004	0.80217	NS		NS
At1D1108_21800	Atu2649	NA	hypothetical protein	-0.521508	0.765357	NS	-0.49259	0.346177	NS		NS
At1D1108_21810	Atu2650	gpsA	glycerol-3-phosphate dehydrogenase	-0.0478928	0.999948	NS	-0.133303	0.730032	NS		NS
At1D1108_21820	Atu2651	gcp	O-sialoglycoprotein endopeptidase	-0.031421	0.999948	NS	-0.373602	0.344556	NS		NS
At1D1108_21830	Atu2652	hemC	porphobilinogen deaminase	-0.141898	0.950589	NS	0.012847	0.96078	NS		NS
At1D1108_21840	Atu2653	hem4	uroporphyrinogen III synthase HEM4	0.322248	NA	NS	0.00514214	0.993991	NS		NS
At1D1108_21850	Atu2655	NA	hypothetical protein	-0.258653	0.965413	NS	0.12672	0.80217	NS		NS
At1D1108_21860	Atu2656	NA	hypothetical protein	-0.0305512	0.999948	NS	0.409781	0.38078	NS		NS
At1D1108_21870	Atu2657	NA	hypothetical protein	-0.0640715	0.999948	NS	0.445833	0.39297	NS		NS
At1D1108_21880	Atu2658	guaA	GMP synthase	-0.0623747	0.999948	NS	0.0272244	0.955598	NS		NS
At1D1108_21890	Atu2659	NA	MFS permease	0.0124852	0.999948	NS	-0.125002	0.818898	NS		NS
At1D1108_21910	Atu2660	NA	hypothetical protein	0.15558	0.999948	NS	1.03045	0.00255607	Up		NS
At1D1108_21920	Atu2661	ppa	inorganic pyrophosphatase	0.299857	0.978709	NS	1.56494	0.0016835	Up		NS
At1D1108_21930	Atu2662	NA	acetyltransferase	-0.62329	0.428631	NS	-1.83358	3.4554e-07	Down		NS
At1D1108_21940	Atu2663	typA	GTP-binding tyrosin phosphorylated protein	-0.600333	0.686641	NS	-1.2602	0.00783527	Down		NS
At1D1108_21950	Atu2664	dcp	peptidyl-dipeptidase	0.0580492	0.999948	NS	-0.207911	0.620886	NS		NS
At1D1108_21970	Atu2665	NA	MarR family transcriptional regulator	-0.365144	0.805561	NS	-0.868616	0.0121581	NS		NS
At1D1108_21980	Atu2666	nepI	MFS transporter, DHA1 family, purine ribonucleoside efflux pump	-0.100354	NA	NS	-0.488157	0.629858	NS		NS
At1D1108_21990	Atu2667	argG	argininosuccinate synthase	0.00404662	0.999948	NS	0.862754	0.0443682	NS		NS
At1D1108_22000	Atu2668	NA	oxidoreductase	0.0617334	0.999948	NS	1.94957	1.16609e-09	Up		NS
At1D1108_22010	Atu2669	NA	RhtB family transporter	-0.148724	0.960404	NS	0.792198	8.739e-05	NS		NS
At1D1108_22020	Atu2670	NA	ABC transporter, nucleotide binding/ATPase protein	0.0377068	0.999948	NS	0.170838	0.583765	NS		NS
At1D1108_22030	Atu2671	NA	ABC transporter, membrane spanning protein	-0.0923303	0.999948	NS	0.322472	0.318587	NS		NS
At1D1108_22040	Atu2672	NA	ABC transporter substrate-binding protein	-0.0396714	0.999948	NS	0.192588	0.715375	NS		NS
At1D1108_22050	Atu2673	rlmN	23S rRNA (adenine2503-C2)-methyltransferase	-0.143114	0.999948	NS	-0.81545	0.00642615	NS		NS
At1D1108_22060	Atu8182	NA	signal peptide protein	0.467876	0.928472	NS	1.96539	0.00064228	Up		NS
At1D1108_22070	Atu2675	NA	hypothetical protein	-0.285424	0.941801	NS	-1.10369	0.0030615	Down		NS
At1D1108_22080	Atu2676	phhB	4a-hydroxytetrahydrobiopterin dehydratase	-0.522193	0.566756	NS	-0.132344	0.767352	NS		NS
At1D1108_22090	Atu2677	NA	protein tyrosine phosphatase	-0.675554	0.489407	NS	-1.48941	0.000494569	Down		NS
At1D1108_22100	Atu2678	ligT	2'-5' RNA ligase	-0.447894	0.789954	NS	-0.354225	0.462657	NS		NS
At1D1108_22110	Atu2679	tesA	acyl-CoA thioesterase	-0.487769	0.723163	NS	-1.30735	0.000886425	Down		NS
At1D1108_22120	Atu2680	NA	ABC transporter, nucleotide binding/ATPase protein	0.408399	0.730287	NS	0.5697	0.114133	NS		NS
At1D1108_22130	Atu2681	NA	glycosyl transferase family 1	0.405633	0.561715	NS	0.649681	0.0228103	NS		NS
At1D1108_22140	Atu2682	NA	membrane protein	-0.109325	0.999948	NS	-0.0156599	0.978143	NS		NS
At1D1108_22150	Atu2683	NA	hypothetical protein	-0.118333	0.999948	NS	-1.22667	0.00862255	Down		NS
[truncated: 2,174 more rows]

## Sheet: B_Haryno_2019
LocusTag_1D1108	LocusTag_C58	LocusTag_1D1609	Gene	Product	log2FC_1D1108	p-adj_1D1108	DEG_1D1108	log2FC_C58	p-adj_C58	DEG_C58	log2FC_1D1609	p-adj_1D1609	DEG_1D1609
At1D1108_00010	Atu0324	At1D1609_03640	dnaA	chromosomal replication initiator protein DnaA	-0.486579	0.976827	NS	-0.134801	0.38949	NS	-0.0187512	0.889662	NS
At1D1108_00020	Atu0325	At1D1609_03650	hemN	oxygen-independent coproporphyrinogen III oxidase	-0.124283	0.999125	NS	-0.148257	0.460489	NS	0.158384	0.0342653	NS
At1D1108_00030	Atu0326	At1D1609_03660	rdgB	XTP/dITP diphosphohydrolase	-0.245407	0.999125	NS	0.0347683	0.89762	NS	-0.167695	0.0308746	NS
At1D1108_00040	Atu0327	At1D1609_03670	rph	ribonuclease PH	-0.546571	0.617014	NS	0.193894	0.203739	NS	-0.0596588	0.644644	NS
At1D1108_00050	Atu0328	At1D1609_03680	hrcA	heat-inducible transcription repressor	0.00446457	0.999125	NS	-0.0340099	0.863235	NS	0.0185276	0.852648	NS
At1D1108_00060	Atu0329	At1D1609_03690	grpE	GRPE protein	0.231689	0.999125	NS	0.0582708	0.812323	NS	-0.0838205	0.47791	NS
At1D1108_00070	Atu0330	At1D1609_03700	ptsN	nitrogen regulatory IIA protein	-0.00874921	0.999125	NS	-0.049519	0.842388	NS	-0.224474	0.0272898	NS
At1D1108_00080	Atu0331	At1D1609_03710	NA	sigma-54 modulation protein	0.0793473	0.999125	NS	-0.265486	0.000756867	NS	-0.316621	4.07581e-06	NS
At1D1108_00090	Atu0332	At1D1609_03720	rpoN	RNA polymerase sigma-54 factor	0.00139181	0.999125	NS	0.0442162	0.842587	NS	-0.0845428	0.480779	NS
At1D1108_00100	Atu0333	At1D1609_03730	NA	ABC transporter, nucleotide binding/ATPase protein	-0.178635	0.999125	NS	-0.0515124	0.75767	NS	-0.0179942	0.813477	NS
At1D1108_00110	Atu0334	At1D1609_03740	NA	hypothetical protein	-0.265885	0.999125	NS	0.131588	0.22431	NS	0.0119301	0.924041	NS
At1D1108_00120	Atu0335	At1D1609_03750	NA	membrane protein	0.250493	0.999125	NS	-0.00374427	0.986832	NS	0.0655854	0.446329	NS
At1D1108_00130	Atu0337	At1D1609_03760	sppA	proteinase IV	0.238886	0.999125	NS	-0.0332283	0.853467	NS	0.0643557	0.405125	NS
At1D1108_00140	Atu0338	At1D1609_03770	ihfB	integration host factor beta subunit	-0.272907	0.999125	NS	0.16055	0.148998	NS	-0.188995	0.000699966	NS
At1D1108_00150	Atu0339	At1D1609_03780	NA	membrane protein	-0.207625	0.999125	NS	-0.0501867	0.764416	NS	-0.273427	3.52557e-05	NS
At1D1108_00160	Atu0340	At1D1609_03790	rlmI	23S rRNA (cytosine1962-C5)-methyltransferase	-0.432338	0.751359	NS	-0.102655	0.527087	NS	-0.078329	0.33171	NS
At1D1108_00170	Atu0341	At1D1609_03800	trmH	rRNA methylase	-0.356164	0.777	NS	-0.0748242	0.670177	NS	-0.248314	0.000509711	NS
At1D1108_00180	Atu0342	At1D1609_03810	lspA	lipoprotein signal peptidase	-0.167812	0.999125	NS	-0.224263	0.0904404	NS	-0.215311	0.00496235	NS
At1D1108_00190	Atu0343	At1D1609_03820	barA	two component sensor kinase/response regulator hybrid	-0.572042	0.233749	NS	-0.0322079	0.872404	NS	-0.187176	0.0992423	NS
At1D1108_00200	Atu0344	At1D1609_03830	NA	hypothetical protein	-0.201285	0.999125	NS	-0.0778409	0.63548	NS	-0.169136	0.0018764	NS
At1D1108_00210	Atu0345	At1D1609_03840	mutS	DNA mismatch repair protein MutS	-0.311891	0.736801	NS	-0.122937	0.514548	NS	-0.199648	0.00593637	NS
At1D1108_00220	Atu0346	At1D1609_03850	glnD	uridylyltransferase/uridylyl-removing enzyme UTase	-0.346542	0.400547	NS	-0.136065	0.188021	NS	-0.158614	0.0096119	NS
At1D1108_00230	Atu0347	At1D1609_03860	mviN	virulence factor MviN	-0.506914	0.999125	NS	-0.250541	0.044277	NS	-0.117169	0.165158	NS
At1D1108_00240	Atu0348	At1D1609_03870	NA	hypothetical protein	-0.329969	NA	NS	-0.205445	0.18949	NS	-0.00543197	0.974937	NS
At1D1108_00250	Atu0349	At1D1609_03880	trpS	tryptophan-tRNA ligase	-0.404574	0.753928	NS	-0.00428089	0.983858	NS	-0.123766	0.4052	NS
At1D1108_00260	Atu8118	At1D1609_03890	NA	universal stress protein UspA	-0.435894	0.87363	NS	-0.0379298	0.885999	NS	-0.105689	0.276075	NS
At1D1108_00270	Atu0351	At1D1609_03900	NA	iron transporter	0.735244	0.62923	NS	0.0781266	0.627302	NS	-0.137214	0.00637383	NS
At1D1108_00280	Atu0352	At1D1609_03910	NA	O-sialoglycoprotein endopeptidase	0.438844	0.999125	NS	0.0552793	0.802491	NS	-0.136419	0.0164104	NS
At1D1108_00290	Atu0353	At1D1609_03920	rimI	ribosomal-protein-alanine N-acetyltransferase	-0.40011	0.87363	NS	-0.115283	0.737989	NS	0.0192598	0.845501	NS
At1D1108_00300	Atu0354	At1D1609_03930	fur	ferric uptake regulator	-0.473367	0.824575	NS	-0.135491	0.500322	NS	-0.212181	0.0481067	NS
At1D1108_00310	Atu0355	At1D1609_03940	plsC	1-acyl-sn-glycerol-3-phosphate acyltransferase	-0.391358	0.769295	NS	-0.189257	0.288332	NS	-0.193703	0.107856	NS
At1D1108_00320	Atu0356	At1D1609_03950	miaB	miaB protein	-0.201386	0.999125	NS	-0.0398157	0.867146	NS	-0.0348529	0.711799	NS
At1D1108_00330	Atu0357	At1D1609_03960	phoH	phosphate starvation inducible protein	-0.117697	0.999125	NS	0.108197	0.249861	NS	-0.0326502	0.611845	NS
At1D1108_00340	Atu0358	At1D1609_03970	ybeY	16S rRNA maturation RNase YbeY	-0.207309	0.999125	NS	-0.102607	0.436448	NS	-0.103553	0.128018	NS
At1D1108_00350	Atu0359	At1D1609_03980	NA	hemolysin	0.136529	0.999125	NS	-0.224724	0.0479116	NS	-0.0260209	0.675868	NS
At1D1108_00360	Atu0360	At1D1609_03990	lnt	apolipoprotein N-acyltransferase	0.193842	0.999125	NS	-0.104621	0.44394	NS	-0.095362	0.333575	NS
At1D1108_00370	Atu0361	At1D1609_04000	NA	transcriptional regulator	0.207858	0.999125	NS	-0.0256316	0.906743	NS	-0.235009	0.0073857	NS
At1D1108_00380	Atu0362	At1D1609_04010	metK	S-adenosylmethionine synthetase	-0.0447372	0.999125	NS	-0.275386	0.0680276	NS	-0.203568	0.052146	NS
At1D1108_00390	Atu0363	At1D1609_04020	trmB	tRNA (guanine-N7-)-methyltransferase	-0.47584	0.855553	NS	-0.0142909	0.968073	NS	0.026532	0.76519	NS
At1D1108_00400	Atu0364	At1D1609_04030	rbsK	ribokinase	-0.268407	0.999125	NS	-0.0139058	0.944883	NS	-0.196749	0.000622614	NS
At1D1108_00410	Atu0365	At1D1609_04040	rmuC	DNA recombination protein RmuC	-0.346536	0.999125	NS	0.111616	0.385933	NS	-0.364364	3.83297e-13	NS
At1D1108_00420	Atu0366	At1D1609_04050	def	polypeptide deformylase	-0.0547462	0.999125	NS	0.0639063	0.781421	NS	-0.155768	0.0338911	NS
At1D1108_00430	Atu0367	At1D1609_04060	fmt	methionyl-tRNA formyl transferase	-0.140841	0.999125	NS	0.172395	0.206069	NS	-0.106187	0.207707	NS
At1D1108_00440	Atu0368	At1D1609_04070	truA	tRNA pseudouridine synthase I	-0.308293	0.825155	NS	0.144429	0.49499	NS	-0.19217	0.0586589	NS
At1D1108_00450	Atu0369	At1D1609_04080	NA	membrane protein	-0.102799	0.999125	NS	0.0699191	0.781377	NS	-0.0937683	0.395894	NS
At1D1108_00460	Atu0370	At1D1609_04090	dapE	succinyl-diaminopimelate desuccinylase	-0.0970083	0.999125	NS	0.0648088	0.715265	NS	-0.300221	0.000112747	NS
At1D1108_00470	Atu0371	At1D1609_04100	dapD	2,3,4,5-tetrahydropyridine-2-carboxylate N-succinyltransferase	-0.0870289	0.999125	NS	0.206468	0.0557694	NS	-0.10657	0.128018	NS
At1D1108_00480	Atu0372	At1D1609_04110	NA	lysine decarboxylase	-0.0330023	0.999125	NS	-0.225587	0.0969629	NS	-0.149795	0.234902	NS
At1D1108_00490	Atu0373	At1D1609_04130	mcp	methyl-accepting chemotaxis protein	-0.33897	0.999125	NS	-0.141063	0.3639	NS	-0.0958401	0.503805	NS
At1D1108_00500	Atu0374	At1D1609_04140	iunH	inosine-uridine preferring nucleoside hydrolase	-0.071058	0.999125	NS	0.0218897	0.941621	NS	-0.148526	0.107435	NS
At1D1108_00510	Atu0375	At1D1609_04150	hspC	small heat shock protein	0.618996	0.761392	NS	-0.158973	0.251882	NS	0.0486175	0.560487	NS
At1D1108_00520	Atu0376	At1D1609_04160	NA	hypothetical protein	0.341516	0.999125	NS	-0.170577	0.0769177	NS	-0.235354	0.0164371	NS
At1D1108_00530	Atu0377	At1D1609_04170	NA	hypothetical protein	-0.159353	0.999125	NS	-0.135799	0.243757	NS	-0.429399	1.9652e-08	NS
At1D1108_00540	Atu0378	At1D1609_04180	NA	hydrolase	0.00597171	0.999125	NS	-0.13902	0.396139	NS	-0.238604	0.000426459	NS
At1D1108_00550	Atu0379	At1D1609_04190	NA	membrane protein	-0.309998	0.999125	NS	0.0294594	0.910129	NS	-0.109539	0.438675	NS
At1D1108_00560	Atu0380	At1D1609_04200	argB	acetylglutamate kinase	0.0443214	0.999125	NS	0.0251481	0.936324	NS	-0.197274	0.00955663	NS
At1D1108_00570	Atu0382	At1D1609_04210	NA	hypothetical protein	0.11804	0.999125	NS	0.0395017	0.877892	NS	0.0952872	0.151453	NS
At1D1108_00580	Atu0383	At1D1609_04220	cgpA	GTP-binding protein	-0.203052	0.999125	NS	-0.0469838	0.833303	NS	-0.015679	0.864044	NS
At1D1108_00590	Atu0384	At1D1609_04230	yidC	preprotein translocase 60 kD membrane subunit	-0.125676	0.999125	NS	-0.0297084	0.89231	NS	0.0272943	0.845014	NS
At1D1108_00600	Atu0385	At1D1609_04240	rnpA	ribonuclease P protein component	-0.550869	0.910481	NS	0.0472062	0.834761	NS	-0.0621615	0.44699	NS
At1D1108_00610	Atu0387	At1D1609_04250	mcpA	methyl-accepting chemotaxis protein	-0.795378	0.212125	NS	-0.643888	1.69284e-16	NS	-0.548343	3.19664e-09	NS
At1D1108_00620	Atu0388	At1D1609_04260	NA	two component sensor kinase	-0.13393	0.999125	NS	-0.0511326	0.769334	NS	0.0101649	0.914519	NS
At1D1108_00630	Atu0390	At1D1609_04270	ubiE	ubiquinone/menaquinone biosynthesis methyltransferase	-0.0930547	0.999125	NS	-0.0628247	0.736851	NS	0.270908	0.00299016	NS
At1D1108_00640	Atu0391	At1D1609_04280	NA	multiple sugar transport system ATP-binding protein	-0.27436	0.999125	NS	0.0401801	0.910376	NS	0.239036	0.157335	NS
At1D1108_00650	Atu0392	At1D1609_04290	NA	multiple sugar transport system permease protein	-0.0732584	NA	NS	0.0522705	0.901094	NS	0.386134	0.100041	NS
At1D1108_00660	Atu0393	At1D1609_04300	NA	multiple sugar transport system permease protein	0.00734832	0.999125	NS	-0.169993	0.779057	NS	0.0965813	0.691429	NS
At1D1108_00670	Atu0394	At1D1609_04310	NA	multiple sugar transport system substrate-binding protein	-0.190478	0.999125	NS	0.115985	0.727045	NS	0.0324128	0.871701	NS
At1D1108_00680	Atu0395	At1D1609_04320	NA	3'-5' exonuclease	-0.473098	NA	NS	-0.169411	0.797992	NS	0.0823985	0.615563	NS
At1D1108_00690	Atu0396	At1D1609_04330	cat1	succinyl-CoA:acetate CoA-transferase	-0.393728	0.999125	NS	0.0137087	0.968073	NS	0.591055	0.209212	NS
At1D1108_00700	Atu0397	At1D1609_04340	NA	esterase	-0.332039	0.808921	NS	-0.0355042	0.882498	NS	-0.30893	1.65216e-06	NS
At1D1108_00710	Atu0398	At1D1609_04350	NA	proline racemase	0.0667691	0.999125	NS	0.0274275	0.910129	NS	-0.165716	0.126381	NS
At1D1108_00720	Atu0399	At1D1609_04360	pyrC	dihydroorotase	0.111203	0.999125	NS	0.0654835	0.758389	NS	-0.0647113	0.495523	NS
At1D1108_00730	Atu0400	At1D1609_04370	pyrE	orotate phosphoribosyltransferase	-0.0263137	0.999125	NS	0.0583454	0.843007	NS	0.0482814	0.716771	NS
At1D1108_00740	Atu0401	At1D1609_04380	scrK	fructokinase	0.0563179	0.999125	NS	0.197194	0.25442	NS	-0.0399416	0.681982	NS
At1D1108_00750	Atu0402	At1D1609_04390	NA	deacetylase	-0.114004	0.999125	NS	-0.00627331	0.985462	NS	-0.15489	0.137804	NS
At1D1108_00760	Atu0403	At1D1609_04400	NA	esterase	0.102187	0.999125	NS	-0.0494023	0.896709	NS	-0.0908669	0.410887	NS
At1D1108_00780	Atu0404	At1D1609_04410	pgi	glucose-6-phosphate isomerase	-0.166491	0.999125	NS	0.0361079	0.90703	NS	-0.229488	0.0808767	NS
At1D1108_00790	Atu0405	At1D1609_04420	fadD	long-chain acyl-CoA synthetase	0.263648	0.999125	NS	0.0606264	0.836808	NS	0.0104269	0.93967	NS
At1D1108_00800	Atu0406	At1D1609_04430	fbpC	iron(III) transport system ATP-binding protein	0.210359	0.999125	NS	-0.1319	0.279549	NS	-0.279296	7.45098e-06	NS
At1D1108_00810	Atu0407	At1D1609_04440	fbpA	iron(III) transport system substrate-binding protein	0.195535	0.999125	NS	-0.195689	0.230856	NS	-0.479409	1.82042e-09	NS
At1D1108_00820	Atu0408	At1D1609_04450	fbpB	iron(III) transport system permease protein	-0.200962	0.999125	NS	-0.181419	0.270006	NS	-0.0961734	0.431378	NS
At1D1108_00830	Atu0409	At1D1609_04470	NA	iron complex outermembrane recepter protein	0.136857	0.999125	NS	-0.280835	0.169333	NS	-0.159012	0.233811	NS
At1D1108_00840	Atu0410	At1D1609_04480	NA	AraC family transcriptional regulator	0.201921	0.999125	NS	-0.535183	0.00165303	NS	-0.929631	1.7086e-44	NS
At1D1108_00850	Atu8119	At1D1609_04490	NA	photosystem reaction center subunit H	0.128595	0.999125	NS	-0.489374	0.00109549	NS	-0.138313	0.238263	NS
At1D1108_00860	Atu8120	At1D1609_04500	NA	hypothetical protein	0.0711956	0.999125	NS	-0.0409319	0.831351	NS	0.156517	0.0946342	NS
At1D1108_00870	Atu0413	At1D1609_04510	NA	stress induced protein	0.61134	0.97465	NS	-0.260297	0.498504	NS	-0.0682252	0.590721	NS
At1D1108_00880	Atu0415	At1D1609_04550	npd	2-nitropropane dioxygenase	0.0732908	0.999125	NS	0.0516523	0.809781	NS	-0.224302	0.0316264	NS
At1D1108_00890	Atu8121	At1D1609_04560	NA	hypothetical protein	-0.134552	0.999125	NS	0.0580191	0.799723	NS	-0.228663	0.00295622	NS
At1D1108_00900	Atu0418	At1D1609_04570	NA	UDP-galactose-lipid carrier transferase	0.498998	0.326701	NS	0.067483	0.79883	NS	-0.0727091	0.455529	NS
At1D1108_00910	Atu0419	At1D1609_04580	phoR	two-component system, OmpR family, phosphate regulon sensor histidine kinase PhoR	-0.0483295	0.999125	NS	0.0711169	0.689089	NS	-0.112593	0.15194	NS
At1D1108_00920	Atu0420	At1D1609_04590	pstS	phosphate transport system substrate-binding protein	0.341152	0.921177	NS	0.139675	0.535574	NS	0.0185934	0.862057	NS
At1D1108_00930	Atu0421	At1D1609_04600	pstC	phosphate transport system permease protein	0.210008	0.999125	NS	0.169421	0.361899	NS	0.257054	0.00485765	NS
At1D1108_00940	Atu0422	At1D1609_04610	pstA	phosphate transport system permease protein	0.00446998	0.999125	NS	0.100023	0.639632	NS	0.116945	0.24192	NS
At1D1108_00950	Atu0423	At1D1609_04620	pstB	phosphate transport system ATP-binding protein	-0.207935	0.999125	NS	0.0507098	0.872404	NS	-0.0007207	0.996705	NS
At1D1108_00960	Atu0424	At1D1609_04630	phoU	phosphate transport system protein	0.070948	0.999125	NS	-0.0111492	0.971789	NS	-0.0383919	0.827845	NS
At1D1108_00970	Atu0425	At1D1609_04640	phoB	two-component system, OmpR family, phosphate regulon response regulator PhoB	-0.231113	0.999125	NS	-0.094691	0.639632	NS	-0.127948	0.217937	NS
At1D1108_00990	Atu0428	At1D1609_04670	argD	acetylornithine aminotransferase	-0.185747	0.999125	NS	-0.173606	0.0566129	NS	-0.39763	1.13395e-05	NS
At1D1108_01000	Atu0429	At1D1609_04680	argF	ornithine carbamoyltransferase	-0.861432	0.373467	NS	-0.0545164	0.765636	NS	-0.296556	0.00011831	NS
At1D1108_01010	Atu0430	At1D1609_04690	hslO	chaperonin (heat shock protein hsp33)	-0.0728661	0.999125	NS	0.123302	0.520841	NS	0.109839	0.3455	NS
At1D1108_01020	Atu0431	At1D1609_04700	apaG	apaG protein	0.0534495	0.999125	NS	-0.259047	0.00308023	NS	0.0209657	0.781134	NS
At1D1108_01030	Atu0432	At1D1609_04710	metZ	O-succinylhomoserine sulfhydrylase	0.206264	0.999125	NS	0.117865	0.518647	NS	0.281142	0.0198459	NS
At1D1108_01040	Atu0434	At1D1609_04720	dcd	2'-deoxycytidine 5'-triphosphate deaminase	-0.0787207	0.999125	NS	0.161251	0.228865	NS	-0.181033	0.00694014	NS
At1D1108_01050	Atu0476	At1D1609_04730	aqpZ	aquaporin	0.541435	0.792798	NS	0.244084	0.11418	NS	-0.0325064	0.733183	NS
At1D1108_01070	Atu0478	At1D1609_04750	NA	glycosyl transferase	-0.196044	0.999125	NS	0.0401332	0.871135	NS	0.119733	0.457079	NS
At1D1108_01080	Atu0479	At1D1609_04760	NA	polar amino acid transport system substrate-binding protein	0.25962	0.962449	NS	-0.0556958	0.734974	NS	-0.0270137	0.79366	NS
At1D1108_01090	Atu0480	At1D1609_04770	NA	polysaccharide biosynthesis protein	-0.220644	0.999125	NS	-0.063591	0.690325	NS	-0.188593	0.105523	NS
At1D1108_01100	Atu0481	At1D1609_04780	exoQ	exopolysaccharide production protein ExoQ	-0.189674	0.999125	NS	-0.145841	0.538792	NS	-0.0402035	0.852648	NS
At1D1108_01110	Atu0482	At1D1609_04790	NA	polysaccharide deacetylase	-0.267827	0.999125	NS	-0.0971385	0.765403	NS	-0.11266	0.56798	NS
At1D1108_01120	Atu0483	At1D1609_04800	c1	bacteriophage repressor protein C1	0.0735246	0.999125	NS	0.109806	0.580856	NS	0.128032	0.265791	NS
At1D1108_01130	Atu0484	At1D1609_04810	NA	two component response regulator	-0.387958	0.999125	NS	0.0200862	0.936871	NS	0.245467	0.0168264	NS
At1D1108_01140	Atu0485	At1D1609_04820	NA	hypothetical protein	-0.410534	0.87808	NS	-0.0752645	0.774351	NS	0.0102409	0.949822	NS
At1D1108_01150	Atu0486	At1D1609_04830	pyrD	dihydroorotate dehydrogenase	-0.33218	0.723024	NS	0.0313845	0.872404	NS	-0.0273059	0.773846	NS
At1D1108_01160	Atu8129	At1D1609_04840	NA	secretion protein	0.177539	0.999125	NS	-0.19966	0.104375	NS	-0.0355226	0.812284	NS
At1D1108_01170	Atu0488	At1D1609_04850	NA	membrane protein	0.611233	0.587093	NS	-0.0781342	0.767967	NS	0.0447384	0.762376	NS
At1D1108_01180	Atu0489	At1D1609_04860	NA	methyltransferase	0.0408284	0.999125	NS	-0.0872315	0.745708	NS	-0.0620412	0.61591	NS
At1D1108_01190	Atu0490	At1D1609_04870	NA	hypothetical protein	-0.070423	0.999125	NS	-0.216806	0.225138	NS	-0.0124092	0.935294	NS
At1D1108_01200	Atu0491	At1D1609_04880	NA	hypothetical protein	-0.0815694	0.999125	NS	0.0776685	0.775154	NS	0.108191	0.352587	NS
At1D1108_01210	Atu0492	At1D1609_04890	NA	alkylhydroperoxidase	-0.167329	NA	NS	0.0949285	0.730919	NS	-0.239193	0.0194271	NS
At1D1108_01220	Atu0493	At1D1609_04900	NA	Rrf2 family transcriptional regulator	0.0551665	NA	NS	-0.147031	0.588289	NS	-0.117086	0.463846	NS
At1D1108_01230	Atu0494	At1D1609_04910	lhr	large ATP-dependent helicase-related protein	0.192395	0.999125	NS	-0.117521	0.292462	NS	-0.072051	0.241354	NS
At1D1108_01240	Atu0495	At1D1609_04920	NA	phosphoesterase	-0.00920034	0.999125	NS	-0.0254393	0.894865	NS	-0.182919	0.00326073	NS
At1D1108_01250	Atu0496	At1D1609_04930	NA	universal stress protein UspA	-0.329908	0.996995	NS	-0.0508272	0.810268	NS	0.165453	0.0272405	NS
At1D1108_01260	Atu8130	At1D1609_04940	NA	membrane protein	-0.445933	0.642403	NS	-0.249656	0.112205	NS	-0.230762	0.0474941	NS
At1D1108_01270	Atu0498	At1D1609_04950	NA	permease	-0.181344	0.999125	NS	-0.193673	0.307699	NS	-0.273833	0.00675411	NS
At1D1108_01280	Atu0499	At1D1609_04960	NA	hemagglutinin	-0.596054	0.507529	NS	-0.171671	0.349678	NS	-0.341279	1.58844e-08	NS
At1D1108_01290	Atu0501	At1D1609_04970	acd	acyl-CoA dehydrogenase	0.0661804	0.999125	NS	0.0551234	0.803359	NS	-0.183614	0.0881324	NS
At1D1108_01300	Atu0502	At1D1609_04980	atoB	acetyl-CoA acetyltransferase	0.464186	0.87363	NS	0.0210734	0.939093	NS	-0.0466398	0.799169	NS
At1D1108_01310	Atu0503	At1D1609_05000	fadB	enoyl-CoA hydratase	0.252156	0.999125	NS	-0.0314464	0.906743	NS	0.0461998	0.690427	NS
At1D1108_01320	Atu0504	At1D1609_05010	NA	hypothetical protein	0.287094	0.999125	NS	-0.309183	0.104742	NS	0.136191	0.477688	NS
At1D1108_01340	Atu0507	At1D1609_05060	phaG	pH adaption potassium efflux system protein	-0.135197	0.999125	NS	0.200956	0.520412	NS	-0.0267699	0.80236	NS
At1D1108_01350	Atu0508	At1D1609_05070	phaF	pH adaption potassium efflux system protein	0.392089	0.875989	NS	0.212348	0.549561	NS	-0.0748323	0.542288	NS
At1D1108_01360	Atu0509	At1D1609_05080	phaE	pH adaption potassium efflux system protein	0.582846	0.284439	NS	0.187089	0.538062	NS	-0.183285	0.0092531	NS
At1D1108_01370	Atu0510	At1D1609_05090	phaD	pH adaption potassium efflux system protein	0.0627236	0.999125	NS	0.102893	0.671734	NS	-0.21676	0.000221607	NS
At1D1108_01380	Atu0511	At1D1609_05100	phaC	pH adaption potassium efflux system protein	0.191363	0.999125	NS	0.102069	0.803784	NS	-0.250303	0.00296267	NS
At1D1108_01390	Atu8131	At1D1609_05110	phaA	pH adaption potassium efflux system protein	0.292798	0.87363	NS	0.117619	0.360545	NS	-0.201954	9.4882e-05	NS
At1D1108_01400	Atu0513	At1D1609_05120	NA	hypothetical protein	0.0849803	0.999125	NS	0.110908	0.638563	NS	-0.106387	0.40479	NS
At1D1108_01410	Atu0514	At1D1609_05130	mcp	methyl-accepting chemotaxis protein	-0.142361	0.999125	NS	-0.176294	0.378553	NS	0.059044	0.686788	NS
At1D1108_01420	Atu0515	At1D1609_05140	cheX	chemotaxis protein CheX	-0.351115	0.999125	NS	0.00168598	0.998403	NS	-0.261276	0.207263	NS
At1D1108_01430	Atu0516	At1D1609_05150	cheY	chemotaxis receiver protein	-0.415513	0.930288	NS	0.0452661	0.894865	NS	0.112914	0.606038	NS
At1D1108_01440	Atu0517	At1D1609_05160	cheA	chemotaxis protein histidine kinase	-0.524797	0.677106	NS	-0.17993	0.209142	NS	-0.082175	0.416284	NS
At1D1108_01450	Atu0518	At1D1609_05170	cheR	chemotaxis methyltransferase	-0.570761	0.577297	NS	-0.266665	0.0701868	NS	-0.0949642	0.618266	NS
At1D1108_01460	Atu0519	At1D1609_05180	cheB	protein-glutamate methylesterase	-0.593225	0.692194	NS	-0.177342	0.368589	NS	0.0356373	0.84358	NS
At1D1108_01470	Atu0520	At1D1609_05190	cheY	chemotaxis receiver protein	-0.730731	0.236038	NS	-0.278842	0.212785	NS	-0.287597	0.168223	NS
At1D1108_01480	Atu0521	At1D1609_05200	cheD	methyl-accepting chemotaxis protein	-0.538656	0.67364	NS	-0.236347	0.28904	NS	-0.000750369	0.99681	NS
At1D1108_01490	Atu0522	At1D1609_05210	NA	hypothetical protein	-0.505134	0.727857	NS	-0.182323	0.524244	NS	-0.0950147	0.637594	NS
At1D1108_01500	Atu0523	At1D1609_05220	fliF	flagellar M-ring protein	-0.47339	0.97465	NS	-0.0194135	0.944305	NS	0.0458008	0.797496	NS
At1D1108_01510	Atu0524	At1D1609_05230	NA	LuxR family transcriptional regulator	-0.256783	0.999125	NS	-0.101664	0.350422	NS	-0.159821	0.140575	NS
At1D1108_01520	Atu0525	At1D1609_05240	agrR	LuxR family transcriptional regulator	-0.688161	0.732566	NS	-0.13838	0.263446	NS	-0.204226	0.0163921	NS
At1D1108_01530	Atu0526	At1D1609_05250	mcp	methyl-accepting chemotaxis protein	-0.766648	0.157063	NS	-0.0616462	0.679723	NS	-0.26656	0.0400649	NS
At1D1108_01540	Atu0527	At1D1609_05260	NA	two component sensor kinase/response regulator hybrid	0.0512222	0.999125	NS	-0.0191828	0.933052	NS	0.000601409	0.995852	NS
At1D1108_01550	Atu0528	At1D1609_05270	mscL	large conductance mechanosensitive channel protein	0.157617	0.999125	NS	0.200887	0.393564	NS	-0.00963553	0.924376	NS
At1D1108_01560	Atu0529	At1D1609_05280	aspB	aspartate transaminase	-0.0459664	0.999125	NS	-0.0213428	0.922356	NS	-0.0516009	0.575704	NS
At1D1108_01570	Atu0530	At1D1609_05290	galE	UDP-glucose 4-epimerase	-0.0266536	0.999125	NS	-0.065593	0.653413	NS	0.0729136	0.366698	NS
At1D1108_01580	Atu0531	At1D1609_05300	NA	hypothetical protein	-0.0216081	0.999125	NS	-0.0617336	0.775154	NS	0.135316	0.16884	NS
At1D1108_01600	Atu0533	At1D1609_05320	maf	septum formation protein	-0.478116	0.941373	NS	0.0535909	0.810515	NS	-0.19634	0.00751116	NS
At1D1108_01610	Atu0534	At1D1609_05330	infA	translation initiation factor IF-1	-0.0319378	0.999125	NS	0.0143869	0.963122	NS	-0.0942254	0.443369	NS
At1D1108_01620	Atu0535	At1D1609_05340	NA	phosphotyrosine protein phosphatase	0.0353761	0.999125	NS	-0.0986445	0.639657	NS	0.0310233	0.835842	NS
At1D1108_01630	Atu0536	At1D1609_05350	NA	hypothetical protein	-0.177028	0.999125	NS	0.122036	0.56129	NS	-0.0903809	0.378757	NS
At1D1108_01640	Atu0537	At1D1609_05360	hisD	histidinol dehydrogenase	-0.212653	0.999125	NS	-0.0168267	0.95959	NS	-0.137605	0.0333603	NS
At1D1108_01650	Atu0538	At1D1609_05370	NA	hypothetical protein	0.135418	0.999125	NS	-0.0669981	0.771743	NS	0.0144347	0.945679	NS
At1D1108_01660	Atu0539	At1D1609_05380	murA	UDP-N-acetylglucosamine	-0.0195882	0.999125	NS	-0.0351819	0.889815	NS	-0.290714	0.0149654	NS
At1D1108_01670	Atu0540	At1D1609_05390	NA	hypothetical protein	-0.052467	0.999125	NS	0.180414	0.399108	NS	-0.00760147	0.953153	NS
At1D1108_01710	Atu0546	At1D1609_05970	fliP	flagellar biosynthetic protein FliP	-0.323584	0.999125	NS	0.0621571	0.743543	NS	-0.225101	0.00398596	NS
At1D1108_01720	Atu0547	At1D1609_05980	fliL	flagellar FliL protein	0.00101267	NA	NS	0.114694	0.793868	NS	0.114585	0.652222	NS
At1D1108_01730	Atu0548	At1D1609_05990	flgH	flagellar L-ring protein precursor FlgH	-0.170813	NA	NS	-0.0326076	0.941718	NS	-0.175262	0.471435	NS
At1D1108_01740	Atu0549	At1D1609_06000	NA	flagellar protein	-0.201137	NA	NS	0.0117331	0.978955	NS	-0.0898697	0.827899	NS
At1D1108_01750	Atu0550	At1D1609_06010	flgI	flagellar P-ring protein precursor FlgI	-0.0307229	0.999125	NS	0.0973058	0.781377	NS	0.0623357	0.845088	NS
At1D1108_01760	Atu0551	At1D1609_06020	flgA	flagella basal body P-ring formation protein FlgA	-0.167428	NA	NS	0.361955	0.322626	NS	0.26685	0.47892	NS
At1D1108_01770	Atu0552	At1D1609_06030	flgG	flagellar basal-body rod protein FlgG	-0.0886779	0.999125	NS	0.227594	0.449591	NS	0.255672	0.319528	NS
At1D1108_01780	Atu0553	At1D1609_06040	fliE	flagellar hook-basal body complex protein FliE	-0.203456	NA	NS	-0.212615	0.747182	NS	0.309693	0.297325	NS
At1D1108_01790	Atu0554	At1D1609_06050	flgC	flagellar basal-body rod protein FlgC	-0.147605	NA	NS	0.126071	0.813267	NS	-0.373012	0.376814	NS
At1D1108_01800	Atu0555	At1D1609_06060	flgB	flagellar basal-body rod protein FlgB	-0.136978	NA	NS	0.190537	0.494699	NS	0.0699059	0.574537	NS
At1D1108_01810	Atu0556	At1D1609_06070	NA	hypothetical protein	0.027589	NA	NS	0.125749	0.506756	NS	0.12397	0.592271	NS
At1D1108_01820	Atu0557	At1D1609_06080	fliI	flagellum-specific ATP synthase	-0.182272	0.999125	NS	0.0646461	0.855602	NS	0.0382218	0.84537	NS
At1D1108_01830	Atu0558	At1D1609_06090	flgF	flagellar basal-body rod protein FlgF	-0.31675	NA	NS	-0.203288	0.661624	NS	-0.0842557	0.692481	NS
At1D1108_01840	Atu0559	At1D1609_06100	flgF	flagellar basal-body rod protein FlgF	0.22694	NA	NS	-0.150484	0.691672	NS	0.0280509	0.942586	NS
At1D1108_01850	Atu0560	At1D1609_06110	motA	flagellar motor protein MotA	-0.213638	0.999125	NS	-0.102241	0.594691	NS	0.0388887	0.808466	NS
At1D1108_01860	Atu0561	At1D1609_06120	fliM	flagellar motor switch protein FliM	-0.136182	0.999125	NS	-0.110704	0.745708	NS	-0.0153325	0.941742	NS
At1D1108_01870	Atu0562	At1D1609_06130	fliN	flagellar motor switch protein FliN	-0.348869	NA	NS	0.0743812	0.839878	NS	0.07092	0.743396	NS
At1D1108_01880	Atu0563	At1D1609_06140	fliG	flagellar motor switch protein FliG	-0.103827	0.999125	NS	0.0244334	0.938008	NS	-0.0189268	0.899804	NS
At1D1108_01890	Atu0564	At1D1609_06150	flhB	flagellar biosynthetic protein FlhB	0.079872	0.999125	NS	0.0466152	0.847793	NS	-0.165693	0.0247608	NS
At1D1108_01900	Atu0565	At1D1609_06160	NA	hypothetical protein	-0.172678	0.999125	NS	0.0187172	0.966252	NS	-0.200984	0.0735155	NS
At1D1108_01910	Atu0567	At1D1609_06170	fliC	flagellin	-0.339493	0.999125	NS	0.00280498	0.990967	NS	0.0118075	0.926629	NS
At1D1108_01920	Atu0568	At1D1609_06180	NA	hypothetical protein	-0.0429787	0.999125	NS	0.0234093	0.966359	NS	0.0420815	0.917467	NS
At1D1108_01930	Atu0569	At1D1609_06190	motB	flagellar motor protein MotB	-0.211282	0.999125	NS	-0.0129866	0.97435	NS	0.0616395	0.788584	NS
At1D1108_01940	Atu0570	At1D1609_06200	motC	chemotaxis protein MotC	-0.396719	0.999125	NS	-0.2049	0.396029	NS	0.281522	0.198091	NS
At1D1108_01950	Atu0571	At1D1609_06210	motD	chemotaxis protein MotD	-0.216647	0.999125	NS	-0.135242	0.56695	NS	0.20561	0.228143	NS
At1D1108_01960	Atu0572	At1D1609_06220	NA	lytic transglycosylase	-0.151911	NA	NS	-0.222283	0.556047	NS	0.23717	0.410314	NS
At1D1108_01970	Atu0573	At1D1609_06230	NA	transcriptional regulator	-1.48088	0.0209378	NS	-0.080742	0.86596	NS	-0.277584	0.00954313	NS
At1D1108_01980	Atu0574	At1D1609_06240	flgE	flagellar hook protein FlgE	-1.12635	0.171134	NS	-0.10615	0.794933	NS	-0.227655	0.020103	NS
At1D1108_01990	Atu0575	At1D1609_06250	flgK	flagellar hook-associated protein 1 FlgK	-0.654347	0.516907	NS	0.0868624	0.772824	NS	0.0647944	0.716987	NS
At1D1108_02000	Atu0576	At1D1609_06260	flgL	flagellar hook-associated protein 3 FlgL	-0.688448	0.655863	NS	-0.179755	0.261683	NS	-0.0693395	0.61124	NS
At1D1108_02010	Atu0577	At1D1609_06270	flaF	flagellar protein FlaF	-0.860151	0.571825	NS	-0.201557	0.158085	NS	0.0302172	0.849565	NS
At1D1108_02020	Atu0578	At1D1609_06280	flbT	flagellar protein FlbT	-0.687618	0.758292	NS	-0.104708	0.626976	NS	-0.022391	0.884813	NS
At1D1108_02030	Atu0579	At1D1609_06290	flgD	flagellar basal-body rod modification protein FlgD	-0.79329	0.480971	NS	-0.111395	0.661764	NS	-0.0208365	0.868429	NS
At1D1108_02040	Atu0580	At1D1609_06300	fliQ	flagellar biosynthetic protein FliQ	-0.750835	0.355638	NS	-0.135142	0.413705	NS	-0.179528	0.0336785	NS
At1D1108_02050	Atu0581	At1D1609_06310	flhA	flagellar biosynthetic protein FlhA	-0.298771	0.999125	NS	0.0399046	0.915537	NS	0.0757395	0.69362	NS
At1D1108_02060	Atu0582	At1D1609_06320	fliR	flagellar biosynthetic protein FliR	0.197222	0.999125	NS	-0.0040113	0.993169	NS	-0.0355437	0.866845	NS
At1D1108_02070	Atu0583	At1D1609_06330	NA	hypothetical protein	-0.341906	NA	NS	-0.0697505	0.802276	NS	-0.219919	0.0908326	NS
At1D1108_02080	Atu0584	At1D1609_06340	NA	rod-binding protein	-0.0458192	0.999125	NS	-0.0503051	0.901025	NS	0.330853	0.0531543	NS
At1D1108_02090	Atu0585	At1D1609_06350	NA	hypothetical protein	-0.120249	0.999125	NS	-0.198695	0.563383	NS	-0.180065	0.435398	NS
At1D1108_02100	Atu8132	At1D1609_06360	NA	membrane protein	0.29257	NA	NS	-0.085459	0.810515	NS	-0.0245241	0.940319	NS
At1D1108_02110	Atu0587	At1D1609_06370	tagA	teichoic acid biosynthesis protein	-0.437774	0.464476	NS	0.0340903	0.862747	NS	-0.095011	0.431929	NS
At1D1108_02120	Atu0588	At1D1609_06380	NA	hypothetical protein	-0.662313	0.338426	NS	-0.266937	0.00891083	NS	-0.231617	0.0468156	NS
At1D1108_02130	Atu0589	At1D1609_06390	folD	methylenetetrahydrofolate dehydrogenase (NADP+) / methenyltetrahydrofolate cyclohydrolase	-0.338668	0.700986	NS	-0.0251418	0.91206	NS	-0.100394	0.437496	NS
At1D1108_02140	Atu0590	At1D1609_06400	lacI	LacI family transcriptional regulator	-0.160857	0.999125	NS	0.059042	0.804193	NS	0.0578492	0.559871	NS
At1D1108_02150	Atu0591	At1D1609_06410	aglE	alpha-glucoside transport system substrate-binding protein	-0.246426	0.999125	NS	-0.0741502	0.75767	NS	-0.0304194	0.732435	NS
At1D1108_02160	Atu0592	At1D1609_06420	aglF	alpha-glucoside transport system permease protein	-0.0400483	0.999125	NS	0.033012	0.90488	NS	0.0290163	0.818281	NS
At1D1108_02170	Atu0593	At1D1609_06430	aglG	alpha-glucoside transport system permease protein	-0.0359886	0.999125	NS	-0.0747325	0.75767	NS	-0.0859098	0.6387	NS
At1D1108_02190	Atu0595	At1D1609_06450	aglK	alpha-glucoside transport system ATP-binding protein	0.266352	0.999125	NS	-0.185602	0.204583	NS	-0.0929844	0.379241	NS
At1D1108_02200	Atu8133	At1D1609_06460	NA	hypothetical protein	-0.584781	0.888239	NS	-0.19699	0.255463	NS	-0.340224	0.000503312	NS
At1D1108_02210	Atu0597	At1D1609_06490	NA	serine/threonine protein phosphatase	-0.387553	0.850118	NS	-0.0343758	0.86596	NS	-0.131355	0.211624	NS
At1D1108_02230	Atu0599	At1D1609_06510	pgl	6-phosphogluconolactonase	-0.446958	0.89093	NS	-0.0170876	0.958831	NS	0.127023	0.140488	NS
At1D1108_02240	Atu0600	At1D1609_06520	zwf	glucose-6-phosphate 1-dehydrogenase	-0.399472	0.997461	NS	0.174829	0.562684	NS	0.0610185	0.36708	NS
At1D1108_02260	Atu0601	At1D1609_06530	ordL	oxidoreductase	-0.407262	0.605653	NS	-0.128293	0.512699	NS	-0.240643	0.00124093	NS
At1D1108_02270	Atu0602	At1D1609_06540	glnA	glutamine synthetase	0.0922743	0.999125	NS	-0.0773765	0.63548	NS	-0.190365	0.00407604	NS
At1D1108_02280	Atu0603	At1D1609_06550	NA	oxidoreductase	-0.0478973	0.999125	NS	0.0887289	0.715265	NS	-0.023523	0.885386	NS
At1D1108_02290	Atu0604	At1D1609_06560	NA	hypothetical protein	-0.566015	0.455917	NS	-0.300605	0.0300995	NS	0.014741	0.926017	NS
At1D1108_02300	Atu0605	At1D1609_06570	NA	LysR family transcriptional regulator	0.242229	0.999125	NS	-0.154893	0.341398	NS	0.083162	0.467886	NS
At1D1108_02310	Atu0606	At1D1609_06580	NA	hypothetical protein	0.586438	0.389726	NS	-0.108389	0.660301	NS	-0.0169189	0.8759	NS
At1D1108_02320	Atu0607	At1D1609_06590	aceA	isocitrate lyase	-0.153197	0.999125	NS	-0.945795	0.000206145	NS	-0.00958543	0.961315	NS
At1D1108_02330	Atu0608	At1D1609_06600	NA	transcriptional regulator	-0.283168	0.999125	NS	-0.155353	0.406167	NS	-0.230123	0.0167523	NS
At1D1108_02340	Atu0609	At1D1609_06610	potF	putrescine transport system substrate-binding protein	0.0761793	0.999125	NS	-0.0676139	0.68304	NS	-0.224989	1.80584e-05	NS
At1D1108_02350	Atu0610	At1D1609_06620	potG	putrescine transport system ATP-binding protein	-0.124951	0.999125	NS	-0.0954248	0.61918	NS	-0.229083	0.00095771	NS
At1D1108_02360	Atu0611	At1D1609_06630	potH	putrescine transport system permease protein	0.0491629	0.999125	NS	-0.137165	0.289215	NS	-0.164218	0.084608	NS
At1D1108_02370	Atu0612	At1D1609_06640	potI	putrescine transport system permease protein	-0.127151	0.999125	NS	-0.0966797	0.655193	NS	-0.197999	0.0946342	NS
At1D1108_02380	Atu0613	At1D1609_06650	fbpB	iron(III) transport system permease protein	-0.134438	0.999125	NS	-0.093961	0.610672	NS	0.0715881	0.400046	NS
At1D1108_02390	Atu0614	At1D1609_06660	NA	two component sensor kinase	-0.27474	0.999125	NS	-0.0517809	0.703918	NS	-0.0696178	0.301482	NS
At1D1108_02410	Atu0619	At1D1609_06670	ppx	exopolyphosphatase	-0.149579	0.999125	NS	0.128799	0.626299	NS	0.0424715	0.741926	NS
At1D1108_02420	Atu0620	At1D1609_06680	ftsJ	cell division protein FtsJ	0.00438079	0.999125	NS	0.0385995	0.872404	NS	-0.00619599	0.955658	NS
At1D1108_02430	Atu0621	At1D1609_06690	NA	MFS permease	-0.106955	0.999125	NS	0.0661802	0.674582	NS	0.0671848	0.376185	NS
At1D1108_02440	Atu0622	At1D1609_06700	NA	metallo-beta-lactamase superfamily protein	0.215031	0.999125	NS	-0.456654	4.68907e-05	NS	-0.0863191	0.336448	NS
At1D1108_02450	Atu0624	At1D1609_06710	guaB	inosine-5-monophosphate dehydrogenase	0.217943	0.999125	NS	0.313401	0.0100468	NS	0.0326776	0.830838	NS
At1D1108_02460	Atu8134	At1D1609_06720	NA	membrane protein	0.036821	0.999125	NS	0.0534345	0.846715	NS	-0.0984628	0.350019	NS
At1D1108_02470	Atu0626	At1D1609_06730	adhP	alcohol dehydrogenase	-0.466917	0.97465	NS	0.000503303	0.999456	NS	0.683375	3.57642e-05	NS
At1D1108_02480	Atu0627	At1D1609_06740	dlhH	carboxymethylenebutenolidase	-0.0780322	0.999125	NS	-0.0407939	0.911078	NS	0.13146	0.151855	NS
At1D1108_02490	Atu0631	At1D1609_06750	moaB	molybdenum cofactor biosynthesis protein B	-0.293881	0.90544	NS	-0.00985031	0.970996	NS	-0.018288	0.870345	NS
At1D1108_02500	Atu0632	At1D1609_06760	ipk	4-diphosphocytidyl-2-C-methyl-D-erythritol kinase	-0.321782	0.954538	NS	-0.0101149	0.971789	NS	-0.104751	0.152685	NS
At1D1108_02510	Atu0633	At1D1609_06770	NA	hypothetical protein	-0.117421	0.999125	NS	-0.108289	0.353446	NS	-0.108578	0.13079	NS
At1D1108_02520	Atu0634	At1D1609_06780	ispB	octaprenyl-diphosphate synthase	-0.146903	0.999125	NS	0.0798076	0.684086	NS	-0.0592407	0.596976	NS
At1D1108_02530	Atu0635	At1D1609_06790	NA	hypothetical protein	-0.274155	NA	NS	-0.0726085	0.805289	NS	-0.174289	0.127695	NS
At1D1108_02540	Atu0636	At1D1609_06800	NA	methyltransferase	-0.17209	0.999125	NS	0.0653097	0.815077	NS	-0.133657	0.208263	NS
At1D1108_02550	Atu0637	At1D1609_06810	sohB	proteinase sohB	0.384683	0.965253	NS	-0.0654996	0.781421	NS	0.151263	0.220984	NS
At1D1108_02560	Atu0638	At1D1609_06820	NA	membrane protein	0.650103	0.448479	NS	-0.0406416	0.850189	NS	0.0612078	0.456791	NS
At1D1108_02570	Atu0639	At1D1609_06850	NA	glycyl-tRNA synthetase subunit alpha	0.184891	0.999125	NS	-0.144434	0.233825	NS	-0.184734	0.0144274	NS
At1D1108_02580	Atu0641	At1D1609_06860	NA	membrane protein	-0.226699	0.999125	NS	0.00903781	0.970996	NS	0.000985513	0.990747	NS
At1D1108_02590	Atu0642	At1D1609_06870	aroA	3-phosphoshikimate 1-carboxyvinyltransferase	-0.504127	0.182788	NS	-0.054382	0.743847	NS	-0.0872944	0.514322	NS
At1D1108_02600	Atu0643	At1D1609_06880	NA	membrane protein	-0.39535	0.465284	NS	-0.0576386	0.737989	NS	-0.0479602	0.558032	NS
At1D1108_02610	Atu0644	At1D1609_06890	glyS	glycyl-tRNA synthetase beta chain	-0.285026	0.875989	NS	0.119371	0.393588	NS	0.0572265	0.507451	NS
At1D1108_02620	Atu0645	At1D1609_06900	NA	hypothetical protein	0.152325	NA	NS	0.00828549	0.986832	NS	0.109505	0.452366	NS
At1D1108_02630	Atu0646	At1D1609_06920	mcpA	methyl-accepting chemotaxis protein	-0.174123	0.999125	NS	-0.34026	0.00258496	NS	-0.276688	0.0424952	NS
At1D1108_02640	Atu8084	At1D1609_06930	NA	hypothetical protein	-0.266147	0.999125	NS	0.00304886	0.99163	NS	-0.0608277	0.697162	NS
At1D1108_02650	Atu0647	At1D1609_06940	purD	phosphoribosylamine--glycine ligase	-0.181025	0.999125	NS	0.162386	0.196286	NS	-0.0366446	0.695047	NS
At1D1108_02660	Atu0648	At1D1609_06950	NA	transcription accessory protein	-0.0347007	0.999125	NS	0.0058394	0.981472	NS	-0.22117	0.0257581	NS
At1D1108_02670	Atu0649	At1D1609_06960	cfa	cyclopropane-fatty-acyl-phospholipid synthase	0.238908	0.999125	NS	0.166848	0.176826	NS	0.159953	0.0038406	NS
At1D1108_02680	Atu0650	At1D1609_06970	NA	outer membrane protein	-0.809208	0.566641	NS	-0.416946	2.29702e-06	NS	-0.0487369	0.816451	NS
At1D1108_02690	Atu0651	At1D1609_06980	ubiA	4-hydroxybenzoate octaprenyltransferase	0.0147115	0.999125	NS	0.0183802	0.932653	NS	0.0229594	0.795201	NS
At1D1108_02700	Atu0652	At1D1609_06990	NA	hypothetical protein	-0.488388	0.727857	NS	0.0702218	0.769334	NS	-0.288342	0.0023981	NS
At1D1108_02720	Atu0654	At1D1609_07010	NA	LysR family transcriptional regulator	0.562108	0.758515	NS	0.104227	0.57787	NS	0.145943	0.0209518	NS
At1D1108_02730	Atu8135	At1D1609_07020	NA	hypothetical protein	-0.44848	0.983038	NS	0.302938	0.0879814	NS	-1.1546	1.51171e-28	Down
At1D1108_02740	Atu0656	At1D1609_07030	gsh1	glutamate-cysteine ligase	-0.0649418	0.999125	NS	-0.00630284	0.975689	NS	-0.190714	0.00166887	NS
At1D1108_02750	Atu0657	At1D1609_07040	rsmE	16S rRNA (uracil1498-N3)-methyltransferase	0.18687	0.999125	NS	-0.0541244	0.835232	NS	-0.0248549	0.876167	NS
At1D1108_02760	Atu0658	At1D1609_07050	pit	inorganic phosphate transporter, PiT family	0.111585	0.999125	NS	0.0151936	0.953122	NS	-0.040837	0.669388	NS
At1D1108_02770	Atu0659	At1D1609_07060	NA	NTP pyrophosphohydrolase, MutT family	-0.0280693	0.999125	NS	-0.150443	0.50558	NS	0.0896255	0.241358	NS
At1D1108_02780	Atu0660	At1D1609_07070	NA	mannosylfructose-6-phosphate phosphatase	-0.159834	0.999125	NS	-0.179725	0.142007	NS	0.0502938	0.548163	NS
At1D1108_02790	Atu0661	At1D1609_07080	NA	mannosylfructose-phosphate synthase	0.32	0.999125	NS	-0.386185	4.4108e-05	NS	0.0480223	0.785939	NS
At1D1108_02800	Atu0662	At1D1609_07090	pdhR	GntR family transcriptional regulator, transcriptional repressor for pyruvate dehydrogenase complex	0.258355	0.999125	NS	0.0125822	0.969344	NS	0.134855	0.04465	NS
At1D1108_02810	Atu0663	At1D1609_07100	NA	hypothetical protein	-0.582563	0.493519	NS	0.00554093	0.978487	NS	0.0569222	0.689318	NS
At1D1108_02820	Atu0664	At1D1609_07110	NA	LysR family transcriptional regulator	0.00538269	0.999125	NS	0.0654851	0.828481	NS	0.0772428	0.550243	NS
At1D1108_02830	Atu0665	At1D1609_07120	glcD	glycolate oxidase subunit	0.678468	0.714612	NS	0.558178	0.000707441	NS	0.0812552	0.363685	NS
At1D1108_02850	Atu0666	At1D1609_07140	glcE	glycolate oxidase subunit	1.07775	0.146915	NS	0.351839	0.100277	NS	0.10935	0.125235	NS
At1D1108_02860	Atu0667	At1D1609_07150	glcF	glycolate oxidase iron-sulfur subunit	0.843596	0.303043	NS	0.39948	0.0567452	NS	0.297212	0.00210817	NS
At1D1108_02870	Atu0668	At1D1609_07160	lpxQ	lipid A oxidase	0.326739	0.999125	NS	0.211291	0.462237	NS	0.308803	0.00069612	NS
At1D1108_02880	Atu0669	At1D1609_07170	NA	hypothetical protein	-1.04296	0.112234	NS	-0.236774	0.0915542	NS	-0.687747	4.28107e-11	NS
At1D1108_02890	Atu0670	At1D1609_07180	tag	3-methyladenine-DNA glycosylase	-0.0773605	0.999125	NS	-0.024569	0.929884	NS	-0.793357	9.36356e-17	NS
At1D1108_02900	Atu8085	At1D1609_07190	NA	hypothetical protein	0.0375929	0.999125	NS	-0.224179	0.416381	NS	-2.31952	5.8774e-90	Down
At1D1108_02910	Atu0671	At1D1609_07200	NA	membrane protein	0.850377	0.930288	NS	-0.705232	0.205238	NS	-3.1858	4.12781e-34	Down
At1D1108_02920	Atu0672	At1D1609_07210	NA	LysR family transcriptional regulator	-0.0649975	0.999125	NS	-0.0435912	0.870326	NS	0.0577343	0.620795	NS
At1D1108_02930	Atu0673	At1D1609_07240	NA	hypothetical protein	0.160269	0.999125	NS	0.0369627	0.891283	NS	-0.0924397	0.509009	NS
At1D1108_02940	Atu0674	At1D1609_07250	relE	mRNA interferase RelE	0.267366	0.999125	NS	0.14477	0.452849	NS	0.202797	0.065195	NS
At1D1108_02950	Atu0675	At1D1609_07260	NA	DNA-binding protein	0.0504961	0.999125	NS	0.113703	0.575313	NS	0.230704	0.0207447	NS
At1D1108_02960	Atu0676	At1D1609_07270	hisS	histidyl-tRNA synthetase	-0.229542	0.953531	NS	0.148233	0.186358	NS	-0.0490197	0.619932	NS
At1D1108_02980	Atu0678	At1D1609_07280	hisZ	ATP phosphoribosyltransferase regulatory subunit	-0.514993	0.264885	NS	-0.0179231	0.945731	NS	-0.155989	0.0625546	NS
At1D1108_02990	Atu0679	At1D1609_07290	hisG	ATP phosphoribosyltransferase	-0.549036	0.562401	NS	0.313993	0.0243361	NS	-0.156596	0.112407	NS
At1D1108_03000	Atu0680	At1D1609_07300	NA	membrane protein	-0.0846296	NA	NS	0.132944	0.594613	NS	0.00284932	0.989074	NS
At1D1108_03010	Atu0681	At1D1609_07310	NA	hypothetical protein	-0.0896288	0.999125	NS	0.712257	3.45693e-09	NS	-0.100708	0.307692	NS
At1D1108_03020	Atu0682	At1D1609_07320	groEL	chaperonin GroEL	1.28911	0.250443	NS	1.02367	8.99794e-06	Up	-0.261157	0.00954378	NS
At1D1108_03030	Atu0683	At1D1609_07330	groES	chaperonin GroES	0.873069	0.712106	NS	0.957359	8.19247e-10	NS	-0.146458	0.151973	NS
At1D1108_03040	Atu0684	At1D1609_07340	NA	HAD family hydrolase	-0.0909352	0.999125	NS	0.0037252	0.988846	NS	-0.215095	0.0409977	NS
At1D1108_03050	Atu0685	At1D1609_07350	ribF	riboflavin biosynthesis bifunctional protein	-0.148691	0.999125	NS	0.0250279	0.926767	NS	-0.264352	0.00252863	NS
At1D1108_03060	Atu0686	At1D1609_07360	ileS	isoleucyl-tRNA synthetase	-0.24708	0.999125	NS	0.125515	0.291782	NS	0.341189	0.00161561	NS
At1D1108_03070	Atu0687	At1D1609_07370	NA	hypothetical protein	-0.338563	0.999125	NS	-0.0192311	0.933052	NS	-0.218266	0.00699744	NS
At1D1108_03080	Atu0688	At1D1609_07380	codA	cytidine and deoxycytidylate deaminase	-0.229297	0.999125	NS	-0.219532	0.194959	NS	-0.135474	0.0554941	NS
At1D1108_03090	Atu0689	At1D1609_07390	rluB	ribosomal large subunit pseudouridine synthase B	-0.384163	0.987482	NS	0.226651	0.0236969	NS	-0.0795266	0.227629	NS
At1D1108_03100	Atu0690	At1D1609_07400	rsmD	16S rRNA (guanine966-N2)-methyltransferase	-0.360997	0.99771	NS	0.0516004	0.772872	NS	-0.112921	0.122894	NS
At1D1108_03110	Atu0691	At1D1609_07410	NA	patatin	-0.106931	0.999125	NS	-0.0392436	0.880066	NS	-0.0678404	0.451788	NS
At1D1108_03120	Atu0692	At1D1609_07420	kefB	glutathione-regulated potassium-efflux system protein	0.0670579	0.999125	NS	-0.015347	0.941239	NS	-0.119522	0.177557	NS
At1D1108_03130	Atu0693	At1D1609_07430	pmbA	PmbA/TldD related protein	0.407648	0.911809	NS	-0.0162709	0.956739	NS	0.0607117	0.703102	NS
At1D1108_03140	Atu0694	At1D1609_07440	suhB	inositol monophosphatase	0.103841	0.999125	NS	-0.139447	0.46133	NS	-0.0411501	0.600822	NS
At1D1108_03150	Atu8086	At1D1609_07450	NA	inositol monophosphatase	-0.623646	0.828176	NS	-0.235437	0.0594695	NS	-0.324644	9.10623e-05	NS
At1D1108_03160	Atu0695	At1D1609_07460	kdtA	3-deoxy-D-manno-octulosonic-acid transferase	-0.349163	0.999125	NS	-0.00939048	0.968073	NS	-0.127481	0.0195814	NS
At1D1108_03170	Atu0696	At1D1609_07470	gph	phosphoglycolate phosphatase	-0.278598	0.999125	NS	-0.0268476	0.889815	NS	-0.0966848	0.24192	NS
At1D1108_03180	Atu0697	At1D1609_07480	lpxK	tetraacyldisaccharide 4'-kinase	-0.228265	0.877003	NS	0.0366775	0.845753	NS	-0.073506	0.463846	NS
At1D1108_03190	Atu0698	At1D1609_07490	NA	hypothetical protein	-0.10391	0.999125	NS	-0.0749518	0.672557	NS	0.0724064	0.590721	NS
At1D1108_03200	Atu0699	At1D1609_07500	mutL	DNA mismatch repair protein MutL	0.149786	0.999125	NS	0.195219	0.0402609	NS	-0.220401	0.000442203	NS
At1D1108_03210	Atu0700	At1D1609_07510	NA	two component sensor kinase	-0.342616	0.999125	NS	-0.202833	0.346988	NS	0.0120609	0.93667	NS
At1D1108_03220	Atu0701	At1D1609_07520	NA	GGDEF family protein	-0.405037	0.558014	NS	-0.232028	0.023615	NS	-0.417815	0.000342806	NS
At1D1108_03230	Atu0702	At1D1609_07530	NA	calcium-binding protein, regucalcin	-0.174361	0.999125	NS	-0.00243511	0.995359	NS	-0.0261585	0.835842	NS
At1D1108_03240	Atu0703	At1D1609_07540	kdgA	keto-hydroxyglutarate-aldolase/keto-deoxy- phosphogluconate aldolase	0.0184885	0.999125	NS	0.0662914	0.862228	NS	0.111117	0.471435	NS
At1D1108_03250	Atu0704	At1D1609_07550	dgoK	2-dehydro-3-deoxygalactonate kinase	-0.278312	0.970432	NS	-0.00474876	0.993169	NS	0.087122	0.491365	NS
At1D1108_03260	Atu0705	At1D1609_07560	fabG	3-oxoacyl-[acyl-carrier-protein] reductase	-0.179818	0.999125	NS	0.158274	0.449591	NS	0.234494	0.0400649	NS
At1D1108_03270	Atu0706	At1D1609_07570	kdgR	transcriptional regulator KdgR	-0.00463232	0.999125	NS	0.447188	0.00136237	NS	0.132896	0.474306	NS
At1D1108_03280	Atu0707	At1D1609_07580	NA	LuxR family transcriptional regulator	-0.133582	0.999125	NS	0.0662988	0.756569	NS	-0.200545	0.0519813	NS
At1D1108_03290	Atu0708	At1D1609_07590	NA	NitT/TauT family transport system ATP-binding protein	-0.244224	0.999125	NS	-0.0800794	0.592503	NS	-0.133113	0.0319422	NS
At1D1108_03300	Atu0709	At1D1609_07600	mrp	ATP-binding protein involved in chromosome partitioning	-0.640565	0.127695	NS	0.270479	0.143252	NS	-0.093745	0.405418	NS
At1D1108_03310	Atu0710	At1D1609_07610	corA	magnesium/cobalt transport protein	-0.434341	0.907871	NS	-0.150706	0.594685	NS	-0.0957179	0.348955	NS
At1D1108_03330	Atu0712	At1D1609_07630	NA	ATP-binding protein	-0.936399	0.182198	NS	-0.239076	0.0418611	NS	-0.222594	0.0526999	NS
At1D1108_03340	Atu0713	At1D1609_07640	atpI	ATP synthase protein I	-1.03254	0.345164	NS	0.166779	0.325642	NS	-0.178564	0.0181807	NS
At1D1108_03350	Atu0714	At1D1609_07650	atpB	ATP synthase A chain	-0.000284845	0.999507	NS	0.25196	0.00645083	NS	-0.0418228	0.676437	NS
At1D1108_03360	Atu0715	At1D1609_07660	atpE	ATP synthase C chain	-0.14851	0.999125	NS	0.173646	0.251882	NS	-0.166221	0.00625463	NS
At1D1108_03370	Atu0716	At1D1609_07670	atpF	ATP synthase B chain	-0.216035	0.999125	NS	0.0930517	0.558524	NS	-0.101328	0.432141	NS
At1D1108_03380	Atu0717	At1D1609_07680	atpF	ATP synthase B chain	-0.728758	0.87363	NS	0.0446458	0.79729	NS	-0.143035	0.114322	NS
At1D1108_03400	Atu0720	At1D1609_07700	rnhB	ribonuclease HII	0.0317151	0.999125	NS	0.280891	0.0551203	NS	-0.00818805	0.964235	NS
At1D1108_03410	Atu0721	At1D1609_07710	NA	radical SAM protein	-0.354614	0.999125	NS	0.178447	0.174042	NS	-0.394702	6.63965e-10	NS
At1D1108_03420	Atu0722	At1D1609_07720	NA	glycosyl transferase	-0.337911	0.911809	NS	0.0474464	0.803954	NS	-0.278573	6.20934e-05	NS
At1D1108_03430	Atu0723	At1D1609_07730	NA	FAD dependent oxidoreductase	-0.300411	0.793656	NS	0.0234294	0.902755	NS	-0.144672	0.0338503	NS
At1D1108_03440	Atu0724	At1D1609_07740	NA	translation factor Sua5	-0.0654056	0.999125	NS	0.000331621	0.999456	NS	-0.209282	0.00197613	NS
At1D1108_03450	Atu0725	At1D1609_07750	NA	hypothetical protein	-0.743741	0.418	NS	-0.256324	0.0256132	NS	-0.440183	5.64887e-06	NS
At1D1108_03470	Atu0727	At1D1609_07770	NA	ferredoxin I	-0.0150013	0.999125	NS	-0.0157368	0.968191	NS	-0.0547802	0.726344	NS
At1D1108_03480	Atu0728	At1D1609_07780	NA	hypothetical protein	0.179974	0.999125	NS	-0.217426	0.313716	NS	0.156551	0.461749	NS
At1D1108_03490	Atu0730	At1D1609_07790	NA	hypothetical protein	0.292271	0.999125	NS	-0.00441801	0.988846	NS	0.0824374	0.400112	NS
At1D1108_03500	Atu0731	At1D1609_07800	zntB	zinc transporter	0.273618	0.999125	NS	0.0153595	0.969795	NS	0.270008	0.0336876	NS
At1D1108_03510	Atu0732	At1D1609_07810	acd	acyl-CoA dehydrogenase	0.012596	0.999125	NS	0.354929	0.0107882	NS	-0.346683	0.00366247	NS
At1D1108_03520	Atu0733	At1D1609_07820	NA	enoyl-CoA hydratase/isomerase	-0.301878	0.999125	NS	0.132353	0.616783	NS	-0.263656	0.0245629	NS
At1D1108_03530	Atu0734	At1D1609_07830	NA	hypothetical protein	-0.0368973	0.999125	NS	-0.0583783	0.833287	NS	-0.0740742	0.565692	NS
At1D1108_03540	Atu0735	At1D1609_07840	rumA	23S rRNA (uracil1939-C5)-methyltransferase	-0.226652	0.824575	NS	0.659704	1.21072e-06	NS	0.0637694	0.572543	NS
At1D1108_03550	Atu0736	At1D1609_07850	NA	hemolysin	-0.109533	0.999125	NS	0.115259	0.655193	NS	-0.0338538	0.837047	NS
At1D1108_03560	Atu0738	At1D1609_07860	mcpG	chemotaxis methyl-accepting protein	-0.614987	0.742043	NS	-0.25134	0.0747307	NS	-0.112903	0.454298	NS
At1D1108_03570	Atu0741	At1D1609_07890	NA	amino acid-binding protein	0.190819	0.999125	NS	0.153589	0.339257	NS	0.103123	0.375056	NS
At1D1108_03580	Atu8012	At1D1609_07910	NA	antibiotic biosynthesis monooxygenase	0.221098	0.999125	NS	-0.0758382	0.79729	NS	-0.0212223	0.8658	NS
At1D1108_03590	Atu0743	At1D1609_07920	NA	XRE family transcriptional regulator	0.209488	0.999125	NS	0.103555	0.716149	NS	0.158352	0.24192	NS
At1D1108_03600	Atu0744	At1D1609_07930	NA	isomerase	-0.160653	0.999125	NS	-0.0836598	0.631049	NS	-0.087966	0.522945	NS
At1D1108_03610	Atu0745	At1D1609_07940	dxs	1-deoxy-D-xylulose-5-phosphate synthase	-0.277599	0.999125	NS	-0.0625285	0.639657	NS	-0.135652	0.0342491	NS
At1D1108_03620	Atu0746	At1D1609_07950	NA	pirin	-0.0488706	0.999125	NS	0.0239915	0.937764	NS	-0.00522576	0.98086	NS
At1D1108_03630	Atu0747	At1D1609_07960	xseB	exodeoxyribonuclease small subunit	-0.0883218	0.999125	NS	-0.00191433	0.995518	NS	-0.219208	0.0020969	NS
At1D1108_03640	Atu0748	At1D1609_07970	NA	deacetylase	-0.0959784	0.999125	NS	0.0248838	0.916365	NS	-0.0791638	0.350489	NS
At1D1108_03650	Atu0749	At1D1609_07980	bioY	biotin synthesis BioY protein	-0.00813998	0.999125	NS	0.07707	0.711517	NS	0.0443622	0.621177	NS
At1D1108_03660	Atu0750	At1D1609_07990	bioN	biotin transport system permease protein	-0.377913	NA	NS	0.0675785	0.802813	NS	0.084504	0.599168	NS
At1D1108_03670	Atu0751	At1D1609_08000	bioM	biotin transport system ATP-binding protein	-0.380849	0.90522	NS	0.111608	0.616783	NS	0.0659792	0.605076	NS
At1D1108_03680	Atu0752	At1D1609_08010	NA	hypothetical protein	-0.569795	0.695617	NS	-0.0339358	0.855388	NS	-0.501282	3.69136e-20	NS
At1D1108_03690	Atu0753	At1D1609_08030	ribA	3,4-dihydroxy-2-butanone-4-phosphate synthase/GTP cyclohydrolase II	-0.0351531	0.999125	NS	0.0214175	0.910129	NS	-0.232258	0.00137044	NS
At1D1108_03700	Atu0754	At1D1609_08040	aroC	chorismate synthase	-0.0459582	0.999125	NS	0.17723	0.120831	NS	-0.204655	0.00153709	NS
At1D1108_03710	Atu0755	At1D1609_08050	NA	signal peptide protein	-0.720138	0.913782	NS	-0.201437	0.20459	NS	-0.318643	0.000105308	NS
At1D1108_03720	Atu0756	At1D1609_08060	gpmB	phosphoglycerate mutase	-0.490813	0.921177	NS	-0.246211	0.157754	NS	-0.365243	1.80986e-11	NS
At1D1108_03730	Atu0757	At1D1609_08070	fabI	enoyl-[acyl-carrier protein] reductase I	-0.421941	0.999125	NS	-0.081203	0.644381	NS	-0.419819	1.87332e-08	NS
At1D1108_03740	Atu0758	At1D1609_08080	dnaJ	molecular chaperone DnaJ	-0.879866	0.218983	NS	-0.378748	3.30742e-05	NS	-0.383489	5.44065e-05	NS
At1D1108_03750	Atu0759	At1D1609_08090	NA	hypothetical protein	-0.165808	0.999125	NS	-0.0688897	0.742135	NS	-0.419867	0.000909891	NS
At1D1108_03760	Atu0760	At1D1609_08100	pdxH	pyridoxamine 5'-phosphate oxidase	-0.462617	0.824575	NS	0.0540081	0.824487	NS	-0.168131	0.0338911	NS
At1D1108_03770	Atu0761	At1D1609_08110	NA	membrane protein	-0.372725	0.999125	NS	0.0275871	0.929526	NS	-0.315153	9.64581e-05	NS
At1D1108_03780	Atu0762	At1D1609_08120	NA	pyrophosphatase	0.0892148	NA	NS	-0.0961264	0.685542	NS	-0.550318	3.82478e-07	NS
At1D1108_03790	Atu0763	At1D1609_08130	NA	hydrolase	0.271607	0.999125	NS	0.0109928	0.971789	NS	-0.331535	2.34635e-05	NS
At1D1108_03800	Atu0764	At1D1609_08140	NA	glyoxalase	0.719366	0.516907	NS	-0.0207011	0.949078	NS	0.070164	0.633416	NS
At1D1108_03810	Atu0765	At1D1609_08150	tldD	TldD protein	0.258067	0.999125	NS	-0.0811817	0.627302	NS	0.213963	0.148641	NS
At1D1108_03820	Atu0766	At1D1609_08160	ialB	invasion associated protein B	-0.0156838	0.999125	NS	0.0287621	0.880417	NS	-0.372291	3.45742e-11	NS
At1D1108_03830	Atu0767	At1D1609_08170	coxB	cytochrome c oxidase subunit II	0.0262584	0.999125	NS	0.228366	0.18949	NS	-0.0372236	0.755858	NS
At1D1108_03840	Atu0768	At1D1609_08180	coxA	cytochrome c oxidase subunit I	-0.00436304	0.999125	NS	0.183545	0.340718	NS	0.0347777	0.686159	NS
At1D1108_03850	Atu0769	At1D1609_08190	ctaB	protoheme IX farnesyltransferase	-0.242836	0.999125	NS	0.0676914	0.791894	NS	0.174722	0.00441716	NS
At1D1108_03860	Atu8013	At1D1609_08200	NA	hypothetical protein	-0.539669	0.822275	NS	0.282519	0.0513253	NS	-0.0285066	0.872306	NS
At1D1108_03870	Atu0770	At1D1609_08210	coxG	cytochrome c oxidase assembly protein	-0.232572	0.999125	NS	0.288855	0.0350622	NS	0.121721	0.0945872	NS
At1D1108_03880	Atu0771	At1D1609_08220	coxC	cytochrome c oxidase subunit III	0.382676	0.999125	NS	0.201599	0.315598	NS	0.111992	0.184685	NS
At1D1108_03890	Atu0772	At1D1609_08230	NA	membrane protein	-0.289555	NA	NS	0.116865	0.68038	NS	0.270068	0.00142408	NS
At1D1108_03900	Atu0773	At1D1609_08240	surf1	surfeit 1	0.033221	0.999125	NS	-0.0952179	0.56548	NS	0.218698	0.00638331	NS
At1D1108_03910	Atu0774	At1D1609_08250	lytB	4-hydroxy-3-methylbut-2-enyl diphosphate reductase	0.0854153	0.999125	NS	-0.0511268	0.715755	NS	-0.0962755	0.258561	NS
At1D1108_03920	Atu0775	At1D1609_08260	thrB	homoserine kinase	-0.0394866	0.999125	NS	-0.0493565	0.815077	NS	-0.105042	0.173341	NS
At1D1108_03930	Atu0776	At1D1609_08270	NA	ribonuclease H	-0.269806	0.999125	NS	-0.239512	0.222542	NS	-0.112216	0.44283	NS
At1D1108_03940	Atu0777	At1D1609_08280	NA	stress responsive protein	-0.618977	0.558014	NS	-0.16995	0.226822	NS	0.000441227	0.99686	NS
At1D1108_03950	Atu0779	At1D1609_08290	NA	peroxiredoxin	0.11358	0.999125	NS	-0.00627213	0.986437	NS	-0.143721	0.401857	NS
At1D1108_03960	Atu0780	At1D1609_08300	NA	cytochrome c biogenesis protein	-0.346015	0.999125	NS	-0.223745	0.226567	NS	-0.11753	0.377527	NS
At1D1108_03970	Atu0781	At1D1609_08310	NA	hypothetical protein	-0.195937	0.999125	NS	-0.0455555	0.850189	NS	0.0419985	0.803229	NS
At1D1108_03980	Atu0782	At1D1609_08320	NA	hypothetical protein	-0.0431524	0.999125	NS	-0.378939	0.0200068	NS	0.378882	0.000312313	NS
At1D1108_03990	Atu0783	At1D1609_08330	NA	hypothetical protein	0.399677	0.999125	NS	-0.3416	0.0566129	NS	0.0731404	0.688458	NS
At1D1108_04000	Atu0784	At1D1609_08340	NA	diguanylate cyclase	-0.0696784	0.999125	NS	-0.159613	0.158688	NS	-0.181483	0.00528921	NS
At1D1108_04010	Atu0785	At1D1609_08350	rimJ	ribosomal-protein (S5)-alanine N-acetyltransferase	0.380337	0.999125	NS	-0.215168	0.0681241	NS	-0.128417	0.210257	NS
At1D1108_04020	Atu0786	At1D1609_08360	NA	peptidase M16	0.100712	0.999125	NS	-0.124389	0.218653	NS	-0.178765	0.00290937	NS
At1D1108_04030	Atu0787	At1D1609_08370	thrC	threonine synthase	-0.17414	0.999125	NS	-0.0927236	0.630702	NS	-0.114865	0.10599	NS
At1D1108_04040	Atu0788	At1D1609_08380	NA	hypothetical protein	-0.292722	0.999125	NS	0.0858234	0.708652	NS	-0.105286	0.326013	NS
At1D1108_04050	Atu0790	At1D1609_08400	NA	HAD family hydrolase	0.0305985	0.999125	NS	0.181984	0.225138	NS	0.0461343	0.681017	NS
At1D1108_04060	Atu0791	At1D1609_08410	NA	GntR family transcriptional regulator	-0.0583414	0.999125	NS	0.0701479	0.77498	NS	0.0192817	0.903075	NS
At1D1108_04070	Atu0792	At1D1609_08420	NA	hypothetical protein	0.23949	0.999125	NS	0.140123	0.538062	NS	0.0979436	0.349152	NS
At1D1108_04080	Atu8136	At1D1609_08430	NA	hypothetical protein	0.484292	0.999125	NS	-0.158875	0.503873	NS	0.256873	0.0630849	NS
At1D1108_04090	Atu0794	At1D1609_08440	ccrM	cell cycle regulated site-specific DNA-methyltransferase protein	0.111762	0.999125	NS	-0.304538	0.0583999	NS	-0.0604675	0.471858	NS
At1D1108_04100	Atu0797	At1D1609_08450	NA	hydrolase	0.40586	0.929929	NS	0.0302606	0.906077	NS	-0.263662	0.0104192	NS
At1D1108_04110	Atu0798	At1D1609_08460	mutY	A/G-specific adenine glycosylase	0.15619	0.999125	NS	0.0364904	0.877004	NS	-0.142016	0.0796388	NS
At1D1108_04120	Atu8137	At1D1609_08470	NA	hypothetical protein	0.173086	0.999125	NS	0.129843	0.361899	NS	0.11918	0.09383	NS
At1D1108_04130	Atu0800	At1D1609_08490	NA	DSBA oxidoreductase	0.0684217	0.999125	NS	-0.114407	0.329878	NS	-0.160094	0.0706627	NS
At1D1108_04140	Atu0801	At1D1609_08500	smc	chromosome segregation protein SMC	-0.149512	0.999125	NS	0.0379041	0.839878	NS	-0.181722	0.00261406	NS
At1D1108_04150	Atu0802	At1D1609_08510	NA	ring-cleavage extradiol dioxygenase	0.114781	0.999125	NS	0.050053	0.83903	NS	-0.033492	0.718813	NS
At1D1108_04160	Atu0803	At1D1609_08520	ppdK	pyruvate, orthophosphate dikinase	0.0994841	0.999125	NS	-0.159782	0.158085	NS	-0.0768241	0.168844	NS
At1D1108_04190	Atu0804	At1D1609_08560	NA	proton/glutamate transport protein	0.581885	0.87363	NS	-0.13012	0.608266	NS	0.20403	0.00101274	NS
At1D1108_04200	Atu0806	At1D1609_08570	NA	hypothetical protein	-0.217026	0.999125	NS	-0.0438591	0.845579	NS	-0.234744	0.00156527	NS
At1D1108_04210	Atu0807	At1D1609_08580	NA	metallo-beta-lactamase superfamily protein	-0.297066	0.945791	NS	-0.242069	0.0508888	NS	-0.144454	0.0942677	NS
At1D1108_04230	Atu0811	At1D1609_08600	mqo	malate:quinone oxidoreductase	0.0473145	0.999125	NS	-0.116919	0.512326	NS	-0.674384	2.11396e-22	NS
At1D1108_04240	Atu0813	At1D1609_08610	NA	hypothetical protein	0.0631591	0.999125	NS	0.224109	0.185148	NS	-0.148795	0.251965	NS
At1D1108_04280	Atu0816	At1D1609_08620	cysN	sulfate adenylyltransferase subunit 1	0.661927	0.855553	NS	-0.222311	0.350801	NS	0.244122	0.00070908	NS
At1D1108_04290	Atu0817	At1D1609_08630	cysD	sulfate adenylyltransferase subunit 2	1.4253	0.121852	NS	-0.308697	0.104375	NS	0.630477	1.35883e-16	NS
At1D1108_04300	Atu0818	At1D1609_08640	cysH	phosphoadenosine phosphosulfate reductase	1.0644	0.56668	NS	-0.354142	0.0646705	NS	0.190649	0.0332474	NS
At1D1108_04310	Atu0819	At1D1609_08650	NA	Rrf2 family transcriptional regulator	0.0519809	0.999125	NS	-0.011482	0.968755	NS	-0.0945732	0.254146	NS
At1D1108_04320	Atu0820	At1D1609_08660	cysP	sulfate transport system substrate-binding protein	-0.0357761	0.999125	NS	-0.274697	0.0154262	NS	-0.0892734	0.393147	NS
At1D1108_04330	Atu0821	At1D1609_08670	cysU	sulfate transport system permease protein	-0.00740633	0.999125	NS	-0.0755165	0.613494	NS	0.147203	0.043105	NS
At1D1108_04340	Atu0822	At1D1609_08680	cysW	sulfate transport system permease protein	-0.103425	0.999125	NS	-0.141373	0.317746	NS	-0.126902	0.0867891	NS
At1D1108_04350	Atu0823	At1D1609_08690	cysA	sulfate transport system ATP-binding protein	0.346386	0.580027	NS	-0.0681467	0.626299	NS	-0.218154	0.00426306	NS
At1D1108_04370	Atu0825	At1D1609_08720	NA	quinone oxidoreductase	0.38262	0.889094	NS	0.0426675	0.837993	NS	0.0874945	0.358232	NS
At1D1108_04380	Atu0826	At1D1609_08730	NA	diguanylate cyclase	-0.21134	0.999125	NS	-0.124296	0.53211	NS	0.227767	0.0520511	NS
At1D1108_04390	Atu0827	At1D1609_08740	NA	hypothetical protein	-0.00154868	0.999125	NS	-0.141266	0.336218	NS	0.190143	0.00144722	NS
At1D1108_04400	Atu0828	At1D1609_08750	betI	transcriptional regulator BetI	0.0103755	0.999125	NS	0.335547	0.0893673	NS	-0.00222149	0.992528	NS
At1D1108_04410	Atu0829	At1D1609_08760	betB	betaine-aldehyde dehydrogenase	-0.189042	0.999125	NS	0.152898	0.304786	NS	0.13918	0.275537	NS
At1D1108_04420	Atu0830	At1D1609_08770	betA	choline dehydrogenase	0.062562	0.999125	NS	0.223582	0.0731793	NS	0.000554519	0.99673	NS
At1D1108_04440	Atu8138	At1D1609_08790	NA	prevent-host-death protein	0.195615	0.999125	NS	-0.053653	0.866206	NS	0.0750998	0.596852	NS
At1D1108_04450	Atu0832	At1D1609_08800	NA	chloride channel protein	-0.0254688	0.999125	NS	0.0138868	0.958624	NS	0.0410681	0.603508	NS
At1D1108_04460	Atu8139	At1D1609_08810	NA	hypothetical protein	-0.113021	NA	NS	-0.129066	0.574676	NS	-0.0427083	0.676437	NS
At1D1108_04470	Atu0834	At1D1609_08820	NA	asparaginase	0.150467	0.999125	NS	-0.0121933	0.968073	NS	0.156692	0.180822	NS
At1D1108_04480	Atu0835	At1D1609_08830	gst	glutathione S-transferase	0.406373	0.916409	NS	0.213493	0.325642	NS	0.207981	0.237644	NS
At1D1108_04490	Atu0836	At1D1609_08840	gst	glutathione S-transferase	0.0763232	0.999125	NS	0.100156	0.641445	NS	0.137223	0.198072	NS
At1D1108_04500	Atu0837	At1D1609_08850	NA	MarR family transcriptional regulator	-0.0897926	0.999125	NS	0.459829	6.13777e-05	NS	0.25975	0.011602	NS
At1D1108_04510	Atu0838	At1D1609_08860	NA	MFS permease	0.790867	0.201814	NS	0.837108	9.50597e-22	NS	0.2615	0.00746563	NS
At1D1108_04520	Atu0839	At1D1609_08870	NA	beta-lactamase	0.470633	0.930288	NS	-0.183863	0.178944	NS	0.178179	0.0516701	NS
At1D1108_04530	Atu0840	At1D1609_08880	NA	ATP-dependent DNA ligase	0.331149	0.999125	NS	-0.230818	0.0781805	NS	0.192985	0.00606482	NS
At1D1108_04540	Atu0841	At1D1609_08890	NA	aminopeptidase	0.40823	0.828939	NS	-0.0784339	0.6868	NS	-0.0855932	0.228278	NS
At1D1108_04550	Atu0843	At1D1609_08910	NA	P type cation (metal) transporter, ATPase component	-0.0427354	0.999125	NS	0.293577	0.0240742	NS	0.471778	0.000314667	NS
At1D1108_04560	Atu0844	At1D1609_08920	NA	hypothetical protein	0.168172	NA	NS	0.0543079	0.909514	NS	-0.168423	0.265938	NS
At1D1108_04570	Atu0845	At1D1609_08930	NA	hypothetical protein	-0.0914735	0.999125	NS	-0.129943	0.381357	NS	-0.401778	1.16018e-11	NS
At1D1108_04580	Atu0846	At1D1609_08940	ohrR	MarR family transcriptional regulator	0.353482	0.999125	NS	-0.285485	0.0741695	NS	0.157236	0.23671	NS
At1D1108_04590	Atu0847	At1D1609_08950	ohr	organic hydroperoxide resistance protein	0.655099	0.706301	NS	-0.143883	0.52829	NS	0.402958	8.67765e-08	NS
At1D1108_04600	Atu0848	At1D1609_08960	NA	XRE family transcriptional regulator	0.43727	0.87363	NS	0.0877948	0.650377	NS	0.0561211	0.640765	NS
At1D1108_04610	Atu0849	At1D1609_08970	NA	hypothetical protein	0.22361	0.999125	NS	0.140378	0.29933	NS	-0.030744	0.757013	NS
At1D1108_04620	Atu0850	At1D1609_08980	NA	ABC transporter, nucleotide binding/ATPase protein	0.250952	0.999125	NS	0.450786	0.00219515	NS	0.0840473	0.436597	NS
At1D1108_04640	Atu0851	At1D1609_08990	NA	dehydrogenase	0.452145	NA	NS	0.450932	0.0124895	NS	0.218558	0.0455223	NS
At1D1108_04650	Atu0852	At1D1609_09000	NA	MarR family transcriptional regulator	0.0675124	0.999125	NS	0.323898	0.210691	NS	0.0400498	0.841091	NS
At1D1108_04660	Atu0853	At1D1609_09010	NA	thioredoxin	0.427454	0.999125	NS	0.0241961	0.941621	NS	0.290963	0.00393935	NS
At1D1108_04670	Atu0854	At1D1609_09020	NA	ABC transporter permease	0.238006	0.999125	NS	-0.0444156	0.86596	NS	0.153906	0.256503	NS
At1D1108_04680	Atu0855	At1D1609_09030	NA	glyoxalase	0.194808	0.999125	NS	-0.24227	0.0921012	NS	-0.0727368	0.426827	NS
At1D1108_04690	Atu0856	At1D1609_09040	NA	LysR family transcriptional regulator	0.10949	0.999125	NS	-0.0201719	0.950697	NS	-0.000168035	0.999086	NS
At1D1108_04700	Atu0857	At1D1609_09050	NA	oxidoreductase	-0.158989	NA	NS	0.132148	0.720492	NS	0.109293	0.561946	NS
At1D1108_04710	Atu0859	At1D1609_09060	NA	hypothetical protein	0.287254	NA	NS	-0.0217204	0.944883	NS	-0.00828365	0.9497	NS
At1D1108_04720	Atu0860	At1D1609_09070	NA	hypothetical protein	0.207711	0.999125	NS	0.0821375	0.615088	NS	-0.0358465	0.710084	NS
At1D1108_04730	Atu0862	At1D1609_09080	NA	hypothetical protein	0.127038	0.999125	NS	0.0558721	0.79972	NS	0.0135325	0.928641	NS
At1D1108_04740	Atu0863	At1D1609_09090	NA	ArsR family transcriptional regulator	0.787101	0.220456	NS	0.176479	0.514548	NS	0.112404	0.162158	NS
At1D1108_04750	Atu0864	At1D1609_09100	dltE	oxidoreductase	0.243779	0.999125	NS	0.130678	0.703481	NS	0.497267	0.000504684	NS
At1D1108_04760	Atu0865	At1D1609_09110	NA	AraC family transcriptional regulator	0.23308	0.999125	NS	-0.144902	0.360545	NS	-0.0164068	0.86859	NS
At1D1108_04780	Atu0866	At1D1609_09130	NA	RhtB family transporter	0.514428	0.810434	NS	-0.179594	0.416381	NS	0.0993389	0.540902	NS
At1D1108_04790	Atu0867	At1D1609_09140	NA	aldo/keto reductase	0.733328	0.544275	NS	-0.200344	0.422421	NS	-0.058088	0.658394	NS
At1D1108_04800	Atu0868	At1D1609_09150	NA	DNA-binding protein	0.180166	NA	NS	-0.0674806	0.847562	NS	-0.150987	0.338731	NS
At1D1108_04810	Atu0869	At1D1609_09160	NA	drug:proton antiporter	0.80869	NA	NS	-0.00860607	0.975011	NS	-0.170486	0.044906	NS
At1D1108_04820	Atu0870	At1D1609_09170	tam	trans-aconitate methyltransferase	0.155637	0.999125	NS	-0.036532	0.902502	NS	-0.190559	0.112162	NS
At1D1108_04830	Atu0871	At1D1609_09180	ilvE	branched-chain-amino-acid aminotransferase	-0.578084	0.738696	NS	-0.117064	0.42457	NS	-0.214897	0.0128173	NS
At1D1108_04840	Atu0872	At1D1609_09190	mcpC	methyl-accepting chemotaxis protein	-0.992547	0.0380178	NS	-0.254062	0.0954164	NS	-0.464637	3.45515e-12	NS
At1D1108_04850	Atu0873	At1D1609_09200	oxyR	LysR family transcriptional regulator	-0.159452	0.999125	NS	0.0196042	0.936324	NS	-0.0371879	0.819228	NS
At1D1108_04860	Atu0874	At1D1609_09210	pat	phosphinothricin acetyltransferase	0.328526	0.899945	NS	-0.0518205	0.808163	NS	0.11259	0.435398	NS
At1D1108_04870	Atu0875	At1D1609_09220	NA	hypothetical protein	0.129131	0.999125	NS	-0.152172	0.280883	NS	-0.0362062	0.760707	NS
At1D1108_04880	Atu0876	At1D1609_09230	sodB	superoxide dismutase	-0.205738	0.999125	NS	-0.326703	8.68127e-06	NS	-0.155323	0.0932295	NS
At1D1108_04890	Atu0877	At1D1609_09240	NA	phosphatase	-0.00774121	0.999125	NS	0.119831	0.566591	NS	0.369371	0.00753544	NS
At1D1108_04900	Atu0878	At1D1609_09250	NA	transcriptional regulator	0.000775725	NA	NS	0.154258	0.301976	NS	0.0215757	0.925561	NS
At1D1108_04910	Atu0879	At1D1609_09260	NA	RhtB family transporter	0.495344	NA	NS	0.17897	0.34403	NS	0.331004	0.227888	NS
At1D1108_04920	Atu0881	At1D1609_09270	NA	cytochrome c-556	-0.362664	0.999125	NS	0.563909	0.0459398	NS	0.990372	6.86107e-12	NS
At1D1108_04930	Atu0882	At1D1609_09280	NA	diacylglycerol kinase	0.371145	0.87363	NS	0.501913	0.0118493	NS	0.807329	3.26808e-12	NS
At1D1108_04940	Atu0883	At1D1609_09290	NA	hypothetical protein	0.12225	0.999125	NS	0.191955	0.648661	NS	-0.061865	0.790547	NS
At1D1108_04950	Atu0884	At1D1609_09300	NA	cobalt transporter	0.335621	0.999125	NS	0.144992	0.626299	NS	-0.0550503	0.690427	NS
At1D1108_04960	Atu0885	At1D1609_09310	NA	hypothetical protein	0.358176	NA	NS	-0.021918	0.90905	NS	0.0373376	0.699572	NS
At1D1108_04970	Atu0886	At1D1609_09320	NA	thiamine biosynthesis protein ThiJ	0.855141	0.326701	NS	-1.09283	6.08129e-18	Down	-0.218028	0.221138	NS
At1D1108_04980	Atu0887	At1D1609_09330	NA	acetyltransferase	1.13501	0.158662	NS	-0.951413	2.48653e-13	NS	-0.27159	0.127753	NS
At1D1108_04990	Atu0888	At1D1609_09340	NA	MerR family transcriptional regulator	-0.0360069	0.999125	NS	-0.0796209	0.775154	NS	0.113129	0.340477	NS
At1D1108_05010	Atu0890	At1D1609_09360	NA	hypothetical protein	-0.123728	NA	NS	0.448598	0.0564585	NS	0.438112	0.0478721	NS
At1D1108_05020	Atu0891	At1D1609_09370	NA	cation efflux system protein	-0.0725498	0.999125	NS	0.0195119	0.936324	NS	0.290371	0.0160404	NS
At1D1108_05030	Atu0892	At1D1609_09380	NA	hypothetical protein	-0.168104	NA	NS	0.0921198	0.770605	NS	0.494838	0.00343439	NS
At1D1108_05050	Atu0893	At1D1609_09390	proV	glycine betaine/proline transport system ATP-binding protein	0.158279	0.999125	NS	0.238768	0.197438	NS	0.620424	2.0177e-11	NS
At1D1108_05060	Atu0894	At1D1609_09400	proW	glycine betaine/proline transport system permease protein	0.354428	0.87363	NS	0.117872	0.693274	NS	0.66402	7.78714e-10	NS
At1D1108_05070	Atu0895	At1D1609_09410	proX	glycine betaine/proline transport system substrate-binding protein	0.350175	0.983038	NS	0.155269	0.445752	NS	0.463011	9.02681e-13	NS
At1D1108_05080	Atu0897	At1D1609_09420	ptrB	oligopeptidase B	0.742601	0.337657	NS	-0.0544415	0.791894	NS	-0.277136	0.0415042	NS
At1D1108_05090	Atu0898	At1D1609_09440	NA	signal peptide protein	0.361391	0.999125	NS	-0.102495	0.566591	NS	-0.252792	0.00135414	NS
At1D1108_05100	Atu0899	At1D1609_09450	dapA	dihydrodipicolinate synthase	-0.133416	0.999125	NS	0.175007	0.295113	NS	-0.249212	0.00123142	NS
At1D1108_05110	Atu0900	At1D1609_09460	NA	polysaccharide deacetylase	-0.0113391	0.999125	NS	0.0351171	0.888292	NS	-0.22901	0.0298307	NS
At1D1108_05120	Atu0901	At1D1609_09470	ada	6-O-methylguanine-DNA methyltransferase	0.0393929	0.999125	NS	0.132073	0.326791	NS	0.053469	0.661578	NS
At1D1108_05130	Atu0902	At1D1609_09480	NA	permease	0.271586	0.999125	NS	-0.211592	0.194959	NS	0.0877877	0.438187	NS
At1D1108_05140	Atu0903	At1D1609_09490	catE	catechol 2,3-dioxygenase	0.136312	0.999125	NS	0.32569	0.00422829	NS	0.242582	0.135823	NS
At1D1108_05150	Atu0904	At1D1609_09500	NA	universal stress protein	-0.363486	0.999125	NS	0.270921	0.313153	NS	0.485923	7.18418e-07	NS
At1D1108_05160	Atu0905	At1D1609_09510	dskA	dnaK suppressor protein	0.107674	0.999125	NS	0.263477	0.25442	NS	0.564312	2.15366e-08	NS
At1D1108_05170	Atu0906	At1D1609_09520	yqfA	hemolysin III	0.73536	0.507529	NS	-0.00749126	0.975689	NS	-0.296626	0.000258184	NS
At1D1108_05180	Atu0907	At1D1609_09530	pat	phosphinothricin acetyltransferase	0.281594	0.911809	NS	-0.113373	0.38533	NS	-0.0604885	0.634639	NS
At1D1108_05200	Atu0908	At1D1609_09540	msrB	peptide-methionine (R)-S-oxide reductase	0.867743	0.214914	NS	-0.0733755	0.802886	NS	0.262683	0.140659	NS
At1D1108_05210	Atu0909	At1D1609_09550	mnhA	Na+/H+ antiporter	-0.120723	0.999125	NS	0.177804	0.0995799	NS	-0.0975381	0.21536	NS
At1D1108_05220	Atu0910	At1D1609_09560	mnhB	Na+/H+ antiporter	0.268536	NA	NS	-0.0369061	0.888166	NS	-0.123936	0.402625	NS
At1D1108_05230	Atu0911	At1D1609_09570	mnhC	Na+/H+ antiporter	0.125445	NA	NS	-0.0716843	0.82148	NS	-0.0636262	0.740104	NS
At1D1108_05240	Atu0912	At1D1609_09580	mnhD	Na+/H+ antiporter	-0.0702641	0.999125	NS	0.0306978	0.900384	NS	-0.0885454	0.468273	NS
At1D1108_05250	Atu0913	At1D1609_09590	mnhE	Na+/H+ antiporter	0.104718	NA	NS	0.0423201	0.910129	NS	-0.00915521	0.964502	NS
At1D1108_05260	Atu0914	At1D1609_09600	mnhF	Na+/H+ antiporter	-0.164486	NA	NS	0.0812191	0.78485	NS	0.0568584	0.78145	NS
At1D1108_05270	Atu0915	At1D1609_09610	mnhG	Na+/H+ antiporter	-0.165813	NA	NS	0.0481115	0.906077	NS	-0.0485773	0.78222	NS
At1D1108_05280	Atu0916	At1D1609_09620	ros	transcriptional regulator	0.946785	0.501117	NS	0.191767	0.179842	NS	-0.463755	2.30062e-09	NS
At1D1108_05290	Atu0917	At1D1609_09630	NA	DNA replication protein	0.0384381	NA	NS	0.38796	0.0992132	NS	0.0273112	0.921749	NS
At1D1108_05300	Atu0918	At1D1609_09640	NA	hypothetical protein	0.143867	0.999125	NS	0.177701	0.275351	NS	0.119619	0.183939	NS
At1D1108_05310	Atu0919	At1D1609_09650	sufE	cysteine desulfuration protein SufE	0.396877	0.964347	NS	0.0146387	0.952737	NS	0.0591543	0.434968	NS
At1D1108_05320	Atu0920	At1D1609_09660	NA	hypothetical protein	-0.713663	0.544275	NS	-0.200801	0.11418	NS	-0.296959	0.00753544	NS
At1D1108_05330	Atu0921	At1D1609_09670	divJ	two-component system, cell cycle sensor histidine kinase DivJ	-0.762914	0.0917442	NS	-0.257955	0.0170666	NS	-0.313117	0.000550228	NS
At1D1108_05340	Atu8087	At1D1609_09680	NA	peptidoglycan-binding protein	-0.872056	0.0243898	NS	-0.276805	0.00357884	NS	-0.287963	0.00563654	NS
At1D1108_05350	Atu0922	At1D1609_09690	NA	hypothetical protein	-0.412729	NA	NS	-0.162919	0.499094	NS	-0.297856	0.060067	NS
At1D1108_05360	Atu0923	At1D1609_09700	NA	hypothetical protein	-0.708016	0.153467	NS	-0.157285	0.233737	NS	-0.517176	2.95607e-05	NS
At1D1108_05370	Atu0924	At1D1609_09710	NA	hypothetical protein	-0.373604	0.999125	NS	-0.0916077	0.540359	NS	0.171275	0.0381494	NS
At1D1108_05380	Atu0925	At1D1609_09720	NA	membrane protein	0.00279445	0.999125	NS	0.0793684	0.666811	NS	-0.0398635	0.683003	NS
At1D1108_05390	Atu0926	At1D1609_09730	NA	membrane protein	-0.329457	0.999125	NS	-0.0430915	0.826146	NS	-0.154604	0.0383269	NS
At1D1108_05410	Atu0927	At1D1609_09750	lysE	LysE family transporter	0.124741	NA	NS	0.0335138	0.966252	NS	-0.0770596	0.694195	NS
At1D1108_05430	Atu0928	At1D1609_09760	iciA	LysR family transcriptional regulator, chromosome initiation inhibitor	0.468352	0.999125	NS	0.194346	0.402157	NS	0.186082	0.225897	NS
At1D1108_05450	Atu0931	At1D1609_09770	mrcA	penicillin-binding protein 1A	-0.279023	0.999125	NS	-0.0571389	0.715755	NS	-0.0906848	0.192593	NS
At1D1108_05460	Atu0932	At1D1609_09780	NA	hypothetical protein	-0.426335	0.953015	NS	0.266675	0.0314662	NS	0.0861485	0.411185	NS
At1D1108_05470	Atu0933	At1D1609_09790	oxa	beta-lactamase class D	-0.0129996	0.999125	NS	0.207967	0.105703	NS	-0.308411	1.54682e-05	NS
At1D1108_05490	Atu0938	At1D1609_09810	cueR	MerR family transcriptional regulator	0.065833	0.999125	NS	-0.0904334	0.797987	NS	0.168809	0.267624	NS
At1D1108_05510	Atu0942	At1D1609_09860	NA	MFS permease	0.23054	0.999125	NS	-0.0897543	0.680843	NS	0.193308	0.024141	NS
At1D1108_05520	Atu0943	At1D1609_09870	NA	hypothetical protein	-0.0635111	0.999125	NS	-0.40178	0.0501159	NS	0.204038	0.109248	NS
At1D1108_05530	Atu0944	At1D1609_09880	cscA	sucrose hydrolase	0.106839	0.999125	NS	-0.288849	0.00334886	NS	-0.18225	0.176737	NS
At1D1108_05540	Atu1988	At1D1609_21120	NA	hypothetical protein	-0.107121	0.999125	NS	-0.465246	0.00335048	NS	-0.0776257	0.420243	NS
At1D1108_05550	Atu0945	At1D1609_09890	NA	hypothetical protein	0.622265	0.516907	NS	0.0967824	0.626743	NS	0.243474	0.00120444	NS
At1D1108_05560	Atu0946	At1D1609_09900	NA	dehydrogenase	-0.156876	0.999125	NS	1.73504	5.8737e-25	Up	-0.165586	0.180934	NS
At1D1108_05570	Atu0947	At1D1609_09910	NA	AraC family transcriptional regulator	0.294109	NA	NS	0.430544	0.00266165	NS	0.355276	0.0890071	NS
At1D1108_05580	Atu0948	At1D1609_09920	NA	HxlR family transcriptional regulator	-0.394018	0.999125	NS	0.263053	0.0622426	NS	0.318078	0.00472871	NS
At1D1108_05590	Atu0949	At1D1609_09930	NA	NmrA family protein	-0.0835305	NA	NS	-0.0343578	0.906743	NS	0.142881	0.184443	NS
At1D1108_05600	Atu0950	At1D1609_09940	NA	membrane protein	0.354531	0.485305	NS	0.105488	0.592915	NS	0.0850892	0.327039	NS
At1D1108_05610	Atu8088	At1D1609_09950	NA	hypothetical protein	-0.185028	NA	NS	0.2477	0.213531	NS	0.161503	0.358485	NS
At1D1108_05620	Atu0951	At1D1609_09960	NA	large terminase phage packaging protein	-0.11936	0.999125	NS	-0.529294	9.01154e-05	NS	-0.458518	0.0158133	NS
At1D1108_05640	Atu8140	At1D1609_09980	NA	chitinase	0.0557644	NA	NS	0.142984	0.610172	NS	-0.0508457	0.833573	NS
At1D1108_05650	Atu0953	At1D1609_09990	NA	stress responsive protein	-0.203157	0.999125	NS	-0.232323	0.168951	NS	-0.216489	0.0122511	NS
At1D1108_05660	Atu0954	At1D1609_10000	gp34	phage head portal protein	-0.263731	NA	NS	0.149284	0.544084	NS	0.0228076	0.93967	NS
At1D1108_05670	Atu0955	At1D1609_10010	NA	hypothetical protein	0.0823486	NA	NS	0.619818	0.00596895	NS	0.185657	0.681982	NS
At1D1108_05680	Atu0956	At1D1609_10020	gp35	phage prohead protease	-0.208088	NA	NS	0.347435	0.131307	NS	0.176794	0.693433	NS
At1D1108_05690	Atu0957	At1D1609_10030	gp36	phage phi-C31 major capsid gp36-like protein	-0.103808	NA	NS	0.472241	0.00478122	NS	0.0459796	0.777537	NS
At1D1108_05720	Atu0959	At1D1609_10060	NA	hypothetical protein	-0.156611	NA	NS	0.288719	0.147403	NS	-0.0210526	0.964502	NS
At1D1108_05730	Atu0960	At1D1609_10070	NA	MFS permease	-0.187815	0.999125	NS	0.212498	0.247298	NS	-0.144383	0.262626	NS
At1D1108_05770	Atu8141	At1D1609_10130	NA	tail protein	0.204807	NA	NS	0.241688	0.160282	NS	-0.0125688	0.98304	NS
At1D1108_05780	Atu0964	At1D1609_10140	NA	glycoside hydrolase family 24	-0.251996	NA	NS	0.470869	0.00253166	NS	0.23777	0.618567	NS
At1D1108_05790	Atu0965	At1D1609_10150	NA	beta tubulin, autoregulation binding site	-0.247934	NA	NS	0.193414	0.301082	NS	0.370339	0.186199	NS
At1D1108_05800	Atu0966	At1D1609_10160	NA	peptidase P60	-0.290615	NA	NS	0.38116	0.0481855	NS	0.639677	0.0724202	NS
At1D1108_05810	Atu0967	At1D1609_10170	NA	hypothetical protein	-0.0186866	0.999125	NS	0.32773	0.00869619	NS	0.241488	0.0792434	NS
At1D1108_05820	Atu0968	At1D1609_10180	NA	hypothetical protein	0.0222954	NA	NS	0.271413	0.291905	NS	0.139011	0.417911	NS
At1D1108_05830	Atu8142	At1D1609_10190	NA	hypothetical protein	0.187935	0.999125	NS	0.144166	0.506656	NS	0.0758881	0.475898	NS
At1D1108_05840	Atu0970	At1D1609_10200	NA	two component response regulator	0.0717893	0.999125	NS	0.267358	0.0353834	NS	-0.00674617	0.938809	NS
At1D1108_05850	Atu0971	At1D1609_10210	NA	two component sensor kinase	-0.159143	0.999125	NS	0.124873	0.364604	NS	-0.129788	0.0642682	NS
At1D1108_05860	Atu0972	At1D1609_10220	NA	lipA protein	0.12672	0.999125	NS	0.0592455	0.67421	NS	-0.0407368	0.678488	NS
At1D1108_05870	Atu0973	At1D1609_10230	cycH	cycH protein	-0.871783	0.130978	NS	0.0980432	0.696607	NS	0.334536	0.000189334	NS
At1D1108_05880	Atu0974	At1D1609_10240	cycJ	cytochrome c biosynthesis heme-carrier protein cycJ	-0.495625	0.635161	NS	0.251108	0.085971	NS	0.287056	0.046106	NS
At1D1108_05890	Atu0975	At1D1609_10250	cycK	cytochrome c-type synthesis protein	0.0069068	0.999125	NS	0.213654	0.0939507	NS	0.23742	0.019803	NS
At1D1108_05900	Atu0976	At1D1609_10260	cycL	cycL protein	-0.0794927	NA	NS	0.213602	0.22276	NS	0.191071	0.0378167	NS
At1D1108_05910	Atu0977	At1D1609_10270	dop	serine protease DO-like protease	0.96154	0.0836291	NS	-0.0171367	0.957859	NS	-0.128339	0.440856	NS
At1D1108_05920	Atu0978	At1D1609_10280	ragA	two component response regulator	0.497619	0.59105	NS	-0.115542	0.550007	NS	-0.136497	0.110549	NS
At1D1108_05930	Atu0979	At1D1609_10290	ragB	two component sensor kinase	-0.160739	0.999125	NS	-0.147039	0.372037	NS	-0.192885	0.0039927	NS
At1D1108_05950	Atu8143	At1D1609_10320	NA	outer membrane protein	0.456295	NA	NS	-0.162156	0.528947	NS	0.0530652	0.802805	NS
At1D1108_05960	Atu0981	At1D1609_10330	glnE	glutamate-ammonia-ligase adenylyltransferase	-0.129519	0.999125	NS	0.00165069	0.995939	NS	-0.00336412	0.968678	NS
At1D1108_05970	Atu0982	At1D1609_10340	pleC	two-component system, cell cycle sensor histidine kinase PleC	0.387318	0.751394	NS	-0.124432	0.720492	NS	-0.424626	1.16772e-12	NS
At1D1108_05980	Atu0983	At1D1609_10350	NA	hypothetical protein	-0.090501	0.999125	NS	0.61915	0.35391	NS	0.723422	0.00158042	NS
At1D1108_05990	Atu0984	At1D1609_10360	pepN	aminopeptidase N	-0.178502	0.999125	NS	-0.219629	0.0186688	NS	-0.1932	0.00036958	NS
At1D1108_06000	Atu0985	At1D1609_10370	NA	permease	0.254125	0.999125	NS	0.10138	0.55811	NS	-0.229734	0.0122392	NS
At1D1108_06020	Atu0987	At1D1609_10390	dpo	DNA polymerase	0.0529299	0.999125	NS	0.414494	3.3076e-05	NS	-0.0853915	0.37301	NS
At1D1108_06030	Atu0988	At1D1609_10400	yegD	molecular chaperone, Hsp70 family	-0.194488	0.999125	NS	0.629324	1.76471e-06	NS	-0.0285185	0.885386	NS
At1D1108_06040	Atu0989	At1D1609_10410	NA	histidine kinase	0.156912	0.999125	NS	-0.0760318	0.816886	NS	0.0322081	0.80296	NS
At1D1108_06050	Atu0990	At1D1609_10420	fabG	3-oxoacyl-[acyl-carrier-protein] reductase	-0.0664943	0.999125	NS	0.204342	0.0409201	NS	0.0207161	0.873508	NS
At1D1108_06060	Atu0991	At1D1609_10430	NA	cation efflux system component	0.0396826	0.999125	NS	0.0242334	0.918925	NS	0.04249	0.764183	NS
At1D1108_06080	Atu0994	At1D1609_10460	NA	electrotransfer ubiquinone oxidoreductase	0.148611	0.999125	NS	0.241252	0.0400847	NS	-0.0377906	0.681417	NS
At1D1108_06090	Atu0995	At1D1609_10470	NA	hypothetical protein	0.284837	0.999125	NS	0.0933355	0.571545	NS	0.112702	0.195942	NS
At1D1108_06100	Atu0996	At1D1609_10480	NA	zinc-binding dehydrogenase	0.475054	0.582456	NS	0.151968	0.264155	NS	0.164894	0.0362866	NS
At1D1108_06110	Atu0997	At1D1609_10490	NA	transcriptional regulator	0.816652	0.231195	NS	0.132444	0.545234	NS	0.257822	0.000272321	NS
At1D1108_06120	Atu0998	At1D1609_10500	bacA	undecaprenyl pyrophosphate phosphatase, possible bacitracin resistance protein	0.121039	0.999125	NS	-0.0463515	0.804082	NS	-0.288979	7.18418e-07	NS
At1D1108_06130	Atu0999	At1D1609_10510	mgtE	magnesium transport protein	0.537967	0.276986	NS	0.460621	9.36722e-07	NS	0.336147	4.11533e-05	NS
At1D1108_06140	Atu1000	At1D1609_10520	NA	MFS permease	0.135939	0.999125	NS	0.320058	0.0402575	NS	0.463551	9.62158e-12	NS
At1D1108_06150	Atu1001	At1D1609_10530	NA	diacylglycerol kinase	0.257883	0.999125	NS	-0.189512	0.313834	NS	-0.279202	0.0113512	NS
At1D1108_06160	Atu1002	At1D1609_10540	NA	aminotransferase class-III	0.33455	0.598125	NS	0.123822	0.49499	NS	-0.0454532	0.768492	NS
At1D1108_06170	Atu1003	At1D1609_10550	NA	peroxiredoxin	0.332707	0.999125	NS	0.0185524	0.958845	NS	0.0767848	0.529979	NS
At1D1108_06180	Atu1006	At1D1609_10580	amn	AMP nucleosidase	0.533502	0.695617	NS	0.223442	0.0122663	NS	-0.0631328	0.489027	NS
At1D1108_06210	Atu1008	At1D1609_10610	NA	hypothetical protein	0.148261	0.999125	NS	-0.0217999	0.939733	NS	-0.231378	0.0868314	NS
At1D1108_06220	Atu1009	At1D1609_10620	NA	hypothetical protein	-0.0125337	0.999125	NS	0.24944	0.229423	NS	-0.149	0.22745	NS
At1D1108_06230	Atu8144	At1D1609_10630	NA	hypothetical protein	-1.41228	0.0730948	NS	-0.121474	0.663291	NS	-0.559777	6.77441e-06	NS
At1D1108_06240	Atu1011	At1D1609_10640	hisC	histidinol-phosphate aminotransferase	-0.32156	0.761392	NS	-0.0814883	0.681179	NS	-0.312798	6.75984e-08	NS
At1D1108_06250	Atu8145	At1D1609_10650	NA	hypothetical protein	-0.344816	0.999125	NS	-0.111074	0.617444	NS	0.0383972	0.71153	NS
At1D1108_06260	Atu1013	At1D1609_10660	hcaD	ferredoxin reductase	-0.0792949	0.999125	NS	0.0303473	0.91206	NS	-0.147848	0.0151349	NS
At1D1108_06270	Atu1014	At1D1609_10670	hpaI	4-hydroxy-2-oxo-heptane-1,7-dioate aldolase	0.174115	0.999125	NS	-0.162653	0.128135	NS	0.0731523	0.44699	NS
At1D1108_06290	Atu8146	At1D1609_10690	NA	hypothetical protein	-0.162997	0.999125	NS	-0.641014	5.51902e-06	NS	-0.103596	0.350927	NS
At1D1108_06320	Atu1022	At1D1609_10720	slt	soluble lytic murein transglycosylase	-0.162167	0.999125	NS	-0.263571	0.00112617	NS	-0.236479	1.5856e-05	NS
At1D1108_06330	Atu1024	At1D1609_10730	dapA	dihydrodipicolinate synthase	-0.482601	0.850168	NS	-0.0691705	0.715755	NS	-0.298934	0.00894075	NS
At1D1108_06340	Atu1025	At1D1609_10740	smpB	SSRA-binding protein	0.383668	0.999125	NS	0.0716707	0.723573	NS	-0.0371087	0.77231	NS
At1D1108_06350	Atu1027	At1D1609_10750	mcpV	methyl-accepting chemotaxis protein	-0.496415	0.805284	NS	0.0103103	0.971789	NS	-0.434549	0.000211768	NS
At1D1108_06360	Atu1028	At1D1609_10760	NA	hypothetical protein	0.566875	0.887984	NS	-0.0672874	0.672385	NS	0.00129714	0.990159	NS
At1D1108_06370	Atu1029	At1D1609_10770	rnpO	DNA-directed RNA polymerase omega subunit	0.123148	0.999125	NS	0.249683	0.00842609	NS	-0.10273	0.13239	NS
At1D1108_06380	Atu1030	At1D1609_10780	NA	GTP pyrophosphohydrolase/synthetase, RelA/SpoT family	-0.30833	0.805284	NS	-0.184488	0.0390933	NS	-0.169272	0.00258733	NS
At1D1108_06390	Atu1031	At1D1609_10790	NA	hypothetical protein	-0.0223423	0.999125	NS	0.106265	0.791739	NS	-0.520521	2.5801e-11	NS
At1D1108_06400	Atu1032	At1D1609_10800	NA	membrane protein	0.628591	0.809142	NS	0.000713094	0.999312	NS	-0.223687	0.0257581	NS
At1D1108_06410	Atu1033	At1D1609_10810	acpS	holo-[acyl-carrier-protein] synthase	0.319185	0.962449	NS	0.102037	0.64201	NS	-0.107211	0.236059	NS
At1D1108_06420	Atu1034	At1D1609_10820	sipf	prokaryotic type I signal peptidase	-0.000636766	0.999125	NS	0.0389242	0.812323	NS	-0.019103	0.834157	NS
At1D1108_06430	Atu1035	At1D1609_10830	rnc	ribonuclease III	-0.276823	0.999125	NS	-0.0591096	0.733354	NS	0.0102665	0.917436	NS
At1D1108_06440	Atu1036	At1D1609_10840	era	GTP-binding protein Era	0.149769	0.999125	NS	0.0257172	0.898218	NS	-0.00559495	0.962604	NS
At1D1108_06450	Atu1037	At1D1609_10850	fixK	nitrogen fixation regulatory protein	0.189994	0.999125	NS	-0.0790769	0.79729	NS	0.0413218	0.757013	NS
At1D1108_06460	Atu1038	At1D1609_10860	NA	two component response regulator	0.0843961	NA	NS	-0.173854	0.592915	NS	0.127398	0.238853	NS
At1D1108_06470	Atu1039	At1D1609_10870	recO	DNA repair protein RecO	-0.0844097	0.999125	NS	0.0251313	0.89764	NS	-0.0410381	0.651895	NS
At1D1108_06480	Atu1040	At1D1609_10880	NA	MFS permease	0.137939	0.999125	NS	0.1015	0.544084	NS	-0.4203	1.12775e-07	NS
At1D1108_06490	Atu1041	At1D1609_10890	NA	methyltransferase	0.169456	0.999125	NS	0.0653081	0.772171	NS	-0.0884687	0.390081	NS
At1D1108_06500	Atu1042	At1D1609_10900	NA	molybdenum cofactor sulfurase	-0.13382	0.999125	NS	0.106483	0.535859	NS	-3.5286e-05	0.999585	NS
At1D1108_06510	Atu1043	At1D1609_10910	NA	phosphohydrolase	-0.0666337	NA	NS	0.109492	0.604161	NS	-0.0922872	0.410314	NS
At1D1108_06520	Atu1044	At1D1609_10920	NA	membrane protein	0.222453	0.913782	NS	0.0188	0.923112	NS	-0.0276928	0.744307	NS
At1D1108_06530	Atu1045	At1D1609_10930	catE	catechol 2,3-dioxygenase	0.0627011	0.999125	NS	-0.0421648	0.862747	NS	-0.02948	0.853299	NS
At1D1108_06540	Atu1046	At1D1609_10940	NA	NitT/TauT family transport system substrate-binding protein	0.490899	NA	NS	0.127647	0.678507	NS	0.10991	0.471858	NS
At1D1108_06550	Atu1047	At1D1609_10950	NA	NitT/TauT family transport system ATP-binding protein	0.0147796	NA	NS	-4.42134e-05	0.999959	NS	0.188737	0.416475	NS
At1D1108_06560	Atu1048	At1D1609_10960	NA	NitT/TauT family transport system permease protein	1.01009	0.595914	NS	-1.51778	NA	NS	-0.458189	0.0537704	NS
At1D1108_06570	Atu1049	At1D1609_10970	znuA	zinc transport system substrate-binding protein	0.820736	0.97465	NS	-1.69198	NA	NS	-1.66098	0.0560782	NS
At1D1108_06580	Atu1050	At1D1609_10980	NA	mechanosensitive ion channel protein	0.261635	0.999125	NS	-0.290708	0.0390298	NS	0.135041	0.379241	NS
At1D1108_06590	Atu1051	At1D1609_10990	NA	tyrosine phosphatase	-0.572953	0.431505	NS	-0.121651	0.578286	NS	0.0221856	0.870345	NS
At1D1108_06600	Atu1052	At1D1609_11000	NA	hydrolase	-0.290723	0.97465	NS	0.0130651	0.968073	NS	-0.0402492	0.766976	NS
At1D1108_06610	Atu1053	At1D1609_11010	gcvT	glycine cleavage system T protein, aminomethyltransferase	-0.090905	0.999125	NS	0.0173072	0.944883	NS	0.0618314	0.705856	NS
At1D1108_06620	Atu1054	At1D1609_11020	NA	hypothetical protein	-0.274449	0.999125	NS	-0.0578098	0.770605	NS	-0.199754	0.0012296	NS
At1D1108_06630	Atu1055	At1D1609_11030	NA	hypothetical protein	-0.0634358	0.999125	NS	-0.00174683	0.993169	NS	-0.116778	0.0528757	NS
At1D1108_06640	Atu1056	At1D1609_11040	NA	hypothetical protein	0.00817053	0.999125	NS	-0.0254995	0.894865	NS	-0.235692	0.0890071	NS
At1D1108_06650	Atu1057	At1D1609_11050	nudF	ADP-ribose pyrophosphatase	0.360676	0.999125	NS	-0.00363177	0.99044	NS	0.0246037	0.871736	NS
At1D1108_06660	Atu1058	At1D1609_11060	NA	hypothetical protein	0.234124	0.999125	NS	-0.0510975	0.831351	NS	-0.0686068	0.618325	NS
At1D1108_06670	Atu1059	At1D1609_11070	NA	hypothetical protein	0.280546	0.935053	NS	0.0108029	0.969396	NS	0.0106933	0.924376	NS
At1D1108_06680	Atu1060	At1D1609_11080	NA	two component response regulator	0.570918	0.875989	NS	0.0557121	0.747578	NS	0.102837	0.205485	NS
At1D1108_06700	Atu1062	At1D1609_11100	pssA	phosphatidylserine synthase	-0.121877	0.999125	NS	-0.0945763	0.500322	NS	0.0617027	0.518235	NS
At1D1108_06710	Atu1063	At1D1609_11110	psd	phosphatidylserine decarboxylase	-0.302712	0.999125	NS	-0.096022	0.468593	NS	0.102656	0.275537	NS
At1D1108_06720	Atu1064	At1D1609_11120	NA	ABC transporter, nucleotide binding/ATPase protein	0.275755	0.940803	NS	-0.0807033	0.715755	NS	0.0841337	0.383306	NS
At1D1108_06730	Atu8147	At1D1609_11130	NA	peptidoglycan-binding protein LysM	-0.0897382	0.999125	NS	0.226557	0.0154632	NS	-0.00213173	0.982691	NS
At1D1108_06740	Atu1066	At1D1609_11140	NA	lysine decarboxylase	0.0293209	0.999125	NS	0.0948327	0.532311	NS	-0.304131	7.9451e-08	NS
At1D1108_06760	Atu1068	At1D1609_11160	rarD	chloramphenicol-sensitive protein RarD	-0.722199	0.490831	NS	-0.453648	0.000633426	NS	-0.0240398	0.841091	NS
At1D1108_06770	Atu1069	At1D1609_11190	pip	proline iminopeptidase	-0.195494	0.999125	NS	-0.162622	0.215875	NS	-0.107515	0.354528	NS
At1D1108_06790	Atu1070	At1D1609_11210	NA	aldehyde-activating protein	-0.0349343	0.999125	NS	0.00408543	0.988368	NS	-0.104264	0.235234	NS
At1D1108_06800	Atu1071	At1D1609_11220	NA	aldehyde-activating protein	-0.175968	0.999125	NS	-0.0963876	0.63548	NS	-0.04477	0.662408	NS
At1D1108_06810	Atu1072	At1D1609_11230	NA	hypothetical protein	-0.320582	0.999125	NS	-0.109873	0.540672	NS	-0.0617072	0.685207	NS
At1D1108_06820	Atu1073	At1D1609_11250	cysS	cysteinyl-tRNA synthetase	-0.181084	0.999125	NS	0.212722	0.0508888	NS	0.0218699	0.828436	NS
At1D1108_06830	Atu1074	At1D1609_11260	NA	NAD/NADP dependent oxidoreductase	0.0578468	0.999125	NS	0.132603	0.578286	NS	0.0749728	0.572688	NS
At1D1108_06840	Atu1075	At1D1609_11270	purF	amidophosphoribosyltransferase	0.372385	0.999125	NS	-0.0467466	0.801359	NS	0.0410917	0.760631	NS
At1D1108_06850	Atu1076	At1D1609_11280	cvpA	colicin V production protein	-0.416199	0.999125	NS	-0.070766	0.799749	NS	-0.144001	0.141404	NS
At1D1108_06860	Atu1077	At1D1609_11290	radA	DNA repair protein	-0.522022	0.828176	NS	0.196024	0.0355944	NS	-0.225249	5.07603e-05	NS
At1D1108_06880	Atu1079	At1D1609_11310	NA	antitoxin	-0.692077	0.770907	NS	0.204289	0.0161375	NS	-0.0675671	0.464772	NS
At1D1108_06890	Atu1080	At1D1609_11320	alr	alanine racemase	-0.27869	0.85091	NS	0.0568611	0.785263	NS	-0.106406	0.158901	NS
At1D1108_06900	Atu1081	At1D1609_11330	NA	AraC family transcriptional regulator	-0.263123	0.999125	NS	-0.131903	0.446154	NS	-0.0863587	0.392494	NS
At1D1108_06910	Atu1082	At1D1609_11340	NA	branched-chain amino acid permease	0.164614	NA	NS	-0.159783	0.558524	NS	0.0873482	0.595207	NS
At1D1108_06920	Atu1083	At1D1609_11350	NA	membrane protein	-0.0169417	NA	NS	-0.0287265	0.924625	NS	-0.111421	0.508268	NS
At1D1108_06930	Atu1084	At1D1609_11360	dnaC	replicative DNA helicase	0.0202533	0.999125	NS	0.0832099	0.712857	NS	-0.103182	0.361088	NS
At1D1108_06940	Atu1085	At1D1609_11370	slyA	MarR family transcriptional regulator	0.321651	0.948113	NS	0.130248	0.569509	NS	0.21685	0.105428	NS
At1D1108_06950	Atu1086	At1D1609_11380	NA	MFS permease	0.624213	0.33885	NS	0.230253	0.04518	NS	0.304754	0.0112613	NS
At1D1108_06960	Atu1087	At1D1609_11390	NA	secretion protein	0.671038	0.0709124	NS	0.173028	0.193747	NS	0.207925	0.0387925	NS
At1D1108_06970	Atu1088	At1D1609_11410	rplI	50S ribosomal protein L9	-0.39934	0.999125	NS	0.077556	0.694648	NS	-0.0990909	0.268615	NS
At1D1108_06980	Atu1089	At1D1609_11420	NA	membrane protein	-0.164785	0.999125	NS	0.0838404	0.715755	NS	0.136949	0.0409666	NS
At1D1108_06990	Atu1090	At1D1609_11430	rpsR	30S ribosomal protein S18	0.743504	0.722863	NS	0.399291	1.07219e-05	NS	0.319617	0.0133063	NS
At1D1108_07000	Atu1091	At1D1609_11440	rpsF	30S ribosomal protein S6	0.478866	0.999125	NS	0.431397	0.004763	NS	0.17964	0.350927	NS
At1D1108_07010	Atu1093	At1D1609_11470	NA	aldo/keto reductase	0.0693629	0.999125	NS	0.0600068	0.869888	NS	0.0330003	0.768551	NS
At1D1108_07020	Atu1094	At1D1609_11480	fabD	[acyl-carrier-protein] S-malonyltransferase	-0.162552	0.999125	NS	0.158936	0.3843	NS	-0.0935738	0.371322	NS
At1D1108_07030	Atu1095	At1D1609_11490	fabG	3-oxoacyl-[acyl-carrier-protein] reductase	-0.402539	0.999125	NS	0.123495	0.373899	NS	-0.128212	0.099427	NS
At1D1108_07040	Atu1096	At1D1609_11500	acpP	acyl carrier protein	-0.866125	0.647692	NS	-0.0982247	0.578286	NS	-0.251063	1.49221e-07	NS
At1D1108_07050	Atu1097	At1D1609_11510	fabF	3-oxoacyl-[acyl-carrier-protein] synthase II	-0.512392	0.834657	NS	0.131647	0.208063	NS	0.0181308	0.852648	NS
At1D1108_07060	Atu1099	At1D1609_11520	NA	4-amino-4-deoxychorismate lyase	0.115685	0.999125	NS	0.0429093	0.862747	NS	0.0158455	0.899823	NS
At1D1108_07070	Atu1100	At1D1609_11530	NA	hypothetical protein	-0.372263	0.769295	NS	-0.122643	0.446576	NS	-0.0344472	0.787241	NS
At1D1108_07080	Atu1101	At1D1609_11540	gmk	guanylate kinase	-0.226258	0.999125	NS	-0.0859148	0.639632	NS	-0.150513	0.0676476	NS
At1D1108_07090	Atu1102	At1D1609_11570	NA	phospholipase	-0.318241	0.954538	NS	-0.127989	0.54408	NS	0.145976	0.300808	NS
At1D1108_07100	Atu1103	At1D1609_11580	ksgA	rRNA-adenine N6,N6-dimethyltransferase	-0.359125	0.752412	NS	-0.145695	0.313983	NS	-0.208202	0.049893	NS
At1D1108_07110	Atu1104	At1D1609_11590	pdxA	pyridoxal phosphate biosynthesis protein	-0.198443	0.999125	NS	-0.138785	0.186088	NS	-0.122444	0.168844	NS
At1D1108_07120	Atu1105	At1D1609_11600	surA	molecular chaperone SurA	-0.142293	0.999125	NS	0.0158841	0.93841	NS	-0.111377	0.293635	NS
At1D1108_07130	Atu1106	At1D1609_11610	ostA	organic solvent tolerance protein	-0.671846	0.758515	NS	-0.274433	0.00484431	NS	-0.371969	1.83973e-09	NS
At1D1108_07140	Atu1107	At1D1609_11620	lptG	lipopolysaccharide export system permease protein	-0.532926	0.891704	NS	-0.168966	0.335922	NS	-0.317956	0.00219212	NS
At1D1108_07150	Atu1108	At1D1609_11630	lptF	lipopolysaccharide export system permease protein	0.107933	0.999125	NS	-0.0244544	0.912509	NS	-0.290602	2.61412e-05	NS
At1D1108_07160	Atu1110	At1D1609_11640	pepA	leucyl aminopeptidase	-0.0393205	0.999125	NS	0.0444853	0.842388	NS	-0.0924929	0.357279	NS
At1D1108_07170	Atu1111	At1D1609_11650	holC	DNA polymerase III subunit chi	-0.183371	0.999125	NS	-0.150452	0.325399	NS	-0.033423	0.697162	NS
At1D1108_07180	Atu1112	At1D1609_11660	NA	diguanylate cyclase	-0.286004	0.999125	NS	-0.143688	0.223908	NS	-0.143331	0.109854	NS
At1D1108_07190	Atu1113	At1D1609_11670	gal	D-galactose 1-dehydrogenase	0.049407	0.999125	NS	0.0492733	0.802886	NS	-0.21324	0.0123032	NS
At1D1108_07200	Atu1114	At1D1609_11690	NA	GGDEF family protein	-0.0231936	0.999125	NS	-0.0628789	0.776136	NS	0.220597	0.0603904	NS
At1D1108_07210	Atu1118	At1D1609_11700	NA	ABC transporter, nucleotide binding/ATPase protein	-0.367379	0.727507	NS	0.200122	0.125565	NS	-0.17416	0.0230103	NS
At1D1108_07220	Atu1119	At1D1609_11710	NA	diguanylate cyclase	-0.3929	0.939594	NS	-0.223434	0.144095	NS	-0.34604	0.0246594	NS
At1D1108_07230	Atu1121	At1D1609_11720	ligE	lignin degradation protein	-0.160666	0.999125	NS	-0.00258483	0.995359	NS	-0.301481	0.000441654	NS
At1D1108_07240	Atu1122	At1D1609_11730	ndk	nucleoside diphosphate kinase	-0.812125	0.638669	NS	0.163777	0.264997	NS	-0.175426	0.0409666	NS
At1D1108_07260	Atu1123	At1D1609_11740	NA	hypothetical protein	-0.13142	0.999125	NS	0.141512	0.289215	NS	0.284723	0.0458765	NS
At1D1108_07270	Atu1124	At1D1609_11750	NA	hypothetical protein	-0.350274	0.999125	NS	0.171447	0.614107	NS	0.407762	0.00294272	NS
At1D1108_07280	Atu1125	At1D1609_11760	livH	branched-chain amino acid transport system permease protein	-0.111161	0.999125	NS	-0.0223256	0.950313	NS	0.114565	0.209212	NS
At1D1108_07290	Atu1126	At1D1609_11770	moaE	molybdopterin synthase catalytic subunit	0.0589328	0.999125	NS	0.0362572	0.86894	NS	-0.0693228	0.360771	NS
At1D1108_07300	Atu1127	At1D1609_11780	moaD	molybdopterin synthase sulfur carrier subunit	0.0776533	0.999125	NS	-0.100243	0.638563	NS	-0.142644	0.0484973	NS
At1D1108_07310	Atu1128	At1D1609_11790	pgsA	phosphatidylglycerophosphate synthase	0.577473	0.573856	NS	-0.078162	0.775154	NS	0.0591676	0.660296	NS
At1D1108_07320	Atu1129	At1D1609_11800	uvrC	excinuclease ABC chain C	0.250682	0.999125	NS	0.0397997	0.841098	NS	0.0136987	0.853081	NS
At1D1108_07330	Atu1130	At1D1609_11810	NA	dehydrogenase	0.0982009	0.999125	NS	0.0379974	0.872404	NS	0.035182	0.760286	NS
At1D1108_07340	Atu1131	At1D1609_11820	ropB	outer membrane protein	-0.99121	0.517214	NS	-0.596018	6.7136e-06	NS	-0.890686	8.83862e-37	NS
At1D1108_07350	Atu1132	At1D1609_11830	NA	glutathione S-transferase related protein	-0.423888	0.617371	NS	-0.0210579	0.936324	NS	-0.301398	0.000711906	NS
At1D1108_07360	Atu1133	At1D1609_11840	rns	ribonuclease	-0.0192022	0.999125	NS	0.0325503	0.885999	NS	-0.00128717	0.99017	NS
At1D1108_07370	Atu1134	At1D1609_11850	NA	membrane protein	-0.161468	0.999125	NS	0.0833461	0.648675	NS	-0.0055976	0.954835	NS
At1D1108_07380	Atu1135	At1D1609_11860	rlmJ	23S rRNA (adenine2030-N6)-methyltransferase	-0.111157	0.999125	NS	-0.0139928	0.957859	NS	-0.118635	0.153197	NS
At1D1108_07390	Atu1136	At1D1609_11870	NA	reductase	-0.148547	0.999125	NS	0.177078	0.11418	NS	-0.286673	2.70406e-06	NS
At1D1108_07400	Atu1137	At1D1609_11880	NA	NTP pyrophosphohydrolase, MutT family	0.236993	0.999125	NS	-0.0300189	0.883467	NS	-0.147867	0.0164104	NS
At1D1108_07420	Atu1139	At1D1609_11890	NA	outer membrane protease	0.107202	0.999125	NS	-0.198204	0.341503	NS	0.268477	0.0154447	NS
At1D1108_07430	Atu1140	At1D1609_11900	purN	phosphoribosyalaminoimidazole-succinocarboxamide synthase	-0.460819	0.778242	NS	0.0490254	0.855921	NS	-0.0410458	0.703084	NS
At1D1108_07440	Atu1141	At1D1609_11910	garS	phosphoribosylglycinamide synthetase	-0.611155	0.516907	NS	0.228475	0.0191294	NS	-0.107265	0.206835	NS
At1D1108_07450	Atu1142	At1D1609_11940	NA	permease	0.639649	0.0212071	NS	-0.0722885	0.587204	NS	0.118698	0.0871863	NS
At1D1108_07460	Atu1143	At1D1609_11950	NA	hypothetical protein	0.283664	0.761392	NS	0.0139113	0.94991	NS	0.163332	0.023069	NS
At1D1108_07470	Atu1144	At1D1609_11960	ppk	polyphosphate kinase	-0.0354876	0.999125	NS	-0.0602464	0.735469	NS	-0.0629178	0.501839	NS
At1D1108_07480	Atu1145	At1D1609_11970	ppx	exopolyphosphatase	-0.361539	0.875989	NS	-0.143791	0.433182	NS	-0.139815	0.0580085	NS
At1D1108_07490	Atu1146	At1D1609_11980	NA	acetyl transferase	-0.059098	0.999125	NS	-0.167309	0.340553	NS	-0.246338	0.0433378	NS
At1D1108_07500	Atu8089	At1D1609_11990	NA	hypothetical protein	0.15145	0.999125	NS	-0.237859	0.133333	NS	-0.305978	0.00866875	NS
At1D1108_07510	Atu1147	At1D1609_12000	NA	hypothetical protein	0.226113	NA	NS	-0.136165	0.751156	NS	0.221508	0.41361	NS
At1D1108_07520	Atu1148	At1D1609_12010	NA	glycerophosphodiester phosphodiesterase	0.200081	0.999125	NS	-0.0234339	0.951034	NS	0.00366867	0.988421	NS
At1D1108_07530	Atu1149	At1D1609_12020	cyaA	adenylate cyclase	-0.068719	0.999125	NS	-0.0148025	0.959005	NS	-0.110232	0.353505	NS
At1D1108_07540	Atu1150	At1D1609_12030	NA	hypothetical protein	-0.0164948	0.999125	NS	-0.130871	0.588289	NS	-0.0146112	0.916482	NS
At1D1108_07550	Atu1151	At1D1609_12040	rnd	ribonuclease D	-0.450454	0.913782	NS	0.179926	0.153641	NS	-0.177925	0.00309172	NS
At1D1108_07560	Atu1152	At1D1609_12050	NA	MFS permease	0.21009	0.999125	NS	0.0460294	0.872404	NS	-0.129416	0.20125	NS
At1D1108_07570	Atu1153	At1D1609_12060	aspS	aspartyl-tRNA synthetase	-0.38275	0.999125	NS	0.090113	0.507564	NS	-0.134714	0.0604236	NS
At1D1108_07590	Atu1156	At1D1609_12080	NA	sulfate permease, SulP family	0.138233	0.999125	NS	0.251161	0.13907	NS	0.390372	7.51309e-09	NS
At1D1108_07600	Atu1157	At1D1609_12090	NA	membrane protein	-0.285375	0.999125	NS	-0.0409193	0.885999	NS	-0.108094	0.425365	NS
At1D1108_07610	Atu1158	At1D1609_12100	parC	topoisomerase IV subunit A	-0.232864	0.999125	NS	0.14112	0.209142	NS	-0.194542	0.0105067	NS
At1D1108_07630	Atu1159	At1D1609_12120	ate1	arginine-tRNA-protein transferase	0.56357	0.794983	NS	-0.000598675	0.998729	NS	0.0510278	0.671561	NS
At1D1108_07640	Atu1160	At1D1609_12130	NA	membrane protein	0.621562	0.736801	NS	-0.0124988	0.966359	NS	0.222194	0.0314853	NS
At1D1108_07650	Atu1161	At1D1609_12140	hemB	delta-aminolevulinic acid dehydratase	-0.33462	0.999125	NS	0.0424049	0.86596	NS	0.026385	0.859056	NS
At1D1108_07660	Atu1162	At1D1609_12150	NA	membrane protein	0.0784936	0.999125	NS	-0.108445	0.590635	NS	-0.028496	0.893041	NS
At1D1108_07670	Atu1163	At1D1609_12160	mucS	exopolysaccharide II synthesis transcriptional activator ExpG	-0.642089	0.596975	NS	-0.0823066	0.724784	NS	-0.398955	2.79842e-10	NS
At1D1108_07680	Atu1164	At1D1609_12170	NA	amidase	0.387097	0.999125	NS	-0.197314	0.0297335	NS	-0.195226	0.0431062	NS
At1D1108_07700	Atu1166	At1D1609_12190	nrdR	NrdR family transcriptional regulator	-0.723089	0.474064	NS	-0.00904362	0.971789	NS	-0.166204	0.236059	NS
At1D1108_07710	Atu8148	At1D1609_12200	ribD	bifunctional riboflavin deaminase-reductase	-0.532396	0.751359	NS	0.154196	0.205777	NS	-0.0208068	0.865696	NS
At1D1108_07720	Atu1169	At1D1609_12210	ribE	riboflavin synthase alpha chain	-0.20446	0.999125	NS	0.049856	0.853298	NS	0.0395533	0.74401	NS
At1D1108_07730	Atu1170	At1D1609_12230	NA	RhtB family transporter	-0.0286181	0.999125	NS	0.119894	0.488206	NS	-0.0339381	0.716771	NS
At1D1108_07740	Atu1171	At1D1609_12240	ribH	riboflavin synthase beta chain	-0.304472	0.999125	NS	-0.0232957	0.920345	NS	0.0537677	0.587262	NS
At1D1108_07750	Atu1172	At1D1609_12250	nusB	N utilization substance protein B	-0.589054	0.62923	NS	-0.0957352	0.545951	NS	0.0353375	0.763695	NS
At1D1108_07760	Atu1173	At1D1609_12260	NA	MFS permease	0.0315293	0.999125	NS	-0.0259439	0.905119	NS	0.0695946	0.418405	NS
At1D1108_07770	Atu1174	At1D1609_12270	rrpP	H+ translocating pyrophosphate synthase	0.0905075	0.999125	NS	0.0138818	0.968073	NS	-0.0982796	0.211624	NS
At1D1108_07780	Atu1175	At1D1609_12280	NA	membrane protein	-0.385249	0.999125	NS	-0.144492	0.247572	NS	-0.211952	0.000280334	NS
At1D1108_07790	Atu1176	At1D1609_12290	NA	ubiquinol-cytochrome c chaperone	0.491088	0.87363	NS	-0.0570477	0.744163	NS	-0.0363187	0.747402	NS
At1D1108_07800	Atu1177	At1D1609_12300	NA	metal-binding protein	0.154752	0.999125	NS	-0.0282612	0.883467	NS	-0.0492656	0.514296	NS
At1D1108_07810	Atu1178	At1D1609_12310	plsX	fatty acid/phospholipid synthesis protein	-0.29248	0.999125	NS	-0.00291222	0.98986	NS	-0.0512718	0.501204	NS
At1D1108_07820	Atu1179	At1D1609_12320	fabH	3-oxoacyl-[acyl-carrier-protein] synthase III	-0.00546977	0.999125	NS	0.11423	0.3639	NS	-0.196625	0.000307987	NS
At1D1108_07830	Atu1180	At1D1609_12330	ihfA	integration host factor alpha subunit	-0.770337	0.689307	NS	0.116661	0.550137	NS	-0.0946414	0.258025	NS
At1D1108_07840	Atu1181	At1D1609_12340	NA	MerR family transcriptional regulator	-0.395395	0.999125	NS	-0.0306301	0.889815	NS	-0.162477	0.027321	NS
At1D1108_07850	Atu1182	At1D1609_12350	NA	nuclease	-0.863081	0.0992223	NS	-0.118549	0.518647	NS	-0.24085	0.00574208	NS
At1D1108_07880	Atu1196	At1D1609_12380	NA	naphthalene 1,2-dioxygenase	0.137788	0.999125	NS	-0.0442938	0.883281	NS	0.158612	0.135418	NS
At1D1108_07890	Atu1197	At1D1609_12390	cueR	MerR family transcriptional regulator	0.255527	NA	NS	0.00146881	0.998463	NS	0.0666119	0.694195	NS
At1D1108_07900	Atu1198	At1D1609_12400	NA	peptide/nickel transport system permease protein	0.542113	0.999125	NS	0.019994	0.953611	NS	0.128731	0.362333	NS
At1D1108_07910	Atu1199	At1D1609_12410	NA	peptide/nickel transport system permease protein	0.441725	0.342928	NS	-0.00116165	0.998729	NS	-0.00986279	0.949091	NS
At1D1108_07920	Atu1200	At1D1609_12420	NA	peptide/nickel transport system ATP-binding protein	0.29045	0.999125	NS	-0.067192	0.775154	NS	0.115061	0.618004	NS
At1D1108_07930	Atu1201	At1D1609_12430	NA	peptide/nickel transport system ATP-binding protein	-0.116734	0.999125	NS	-0.0872693	0.771743	NS	0.1466	0.61124	NS
At1D1108_07940	Atu1202	At1D1609_12440	NA	peptide/nickel transport system substrate-binding protein	0.244996	NA	NS	0.0112156	0.973901	NS	0.196607	0.187527	NS
At1D1108_07950	Atu1203	At1D1609_12450	copZ	copper chaperone	0.478226	NA	NS	-0.0622132	0.86596	NS	-0.067313	0.66238	NS
At1D1108_07960	Atu1204	At1D1609_12460	trkH	potassium uptake protein	0.115367	0.999125	NS	-0.0186039	0.941183	NS	-0.0413899	0.718043	NS
At1D1108_07970	Atu1205	At1D1609_12470	ilvA	threonine dehydratase	-0.320116	0.999125	NS	0.0197685	0.913136	NS	-0.0245565	0.795838	NS
At1D1108_07980	Atu1206	At1D1609_12480	NA	hypothetical protein	-0.241814	0.999125	NS	-0.0482129	0.794933	NS	-0.0305162	0.805338	NS
At1D1108_07990	Atu1207	At1D1609_12490	NA	GGDEF family protein	-0.319962	0.999125	NS	-0.236681	0.0441407	NS	-0.386228	0.00640096	NS
At1D1108_08000	Atu1208	At1D1609_12500	acpD	acyl-carrier-protein phosphodiesterase	0.218052	0.999125	NS	0.679865	6.98614e-10	NS	0.400775	0.000655097	NS
At1D1108_08010	Atu1209	At1D1609_12510	NA	LysR family transcriptional regulator	0.263616	0.999125	NS	0.245618	0.120831	NS	0.389234	4.81257e-12	NS
At1D1108_08030	Atu1210	At1D1609_12530	cpdB	2',3'-cyclic-nucleotide 2'-phosphodiesterase / 3'-nucleotidase	0.46064	0.741317	NS	0.115762	0.681179	NS	-0.101781	0.341331	NS
At1D1108_08040	Atu8149	At1D1609_12540	NA	pilus assembly protein PilZ	-0.535333	NA	NS	0.0303983	0.917808	NS	-0.313803	0.00019444	NS
At1D1108_08050	Atu1212	At1D1609_12550	NA	hypothetical protein	0.379296	NA	NS	0.00396001	0.992558	NS	0.118377	0.46272	NS
At1D1108_08060	Atu1213	At1D1609_12560	NA	hypothetical protein	-0.321113	0.999125	NS	-0.336222	0.000172147	NS	-0.184163	0.0198317	NS
At1D1108_08070	Atu1214	At1D1609_12570	NA	DNA-binding protein	-0.171805	0.999125	NS	-0.31363	0.0083366	NS	0.00926171	0.946061	NS
At1D1108_08080	Atu1215	At1D1609_12580	sseA	thiosulfate sulfurtransferase	0.150625	0.999125	NS	-0.0117488	0.94991	NS	-0.101193	0.369312	NS
At1D1108_08090	Atu1216	At1D1609_12590	alaS	alanyl-tRNA synthetase	0.101054	0.999125	NS	-0.0276497	0.885999	NS	-0.0460688	0.562521	NS
At1D1108_08100	Atu1217	At1D1609_12600	cysK	cysteine synthase	0.161754	0.999125	NS	0.00100611	0.998578	NS	0.0839	0.535604	NS
At1D1108_08120	Atu1218	At1D1609_12610	phrB	deoxyribodipyrimidine photo-lyase	-0.0333259	0.999125	NS	-0.277488	0.0774487	NS	-0.0757802	0.478933	NS
At1D1108_08130	Atu1219	At1D1609_12620	NA	hypothetical protein	-0.307731	0.999125	NS	0.0281914	0.926017	NS	-0.309485	1.09143e-06	NS
At1D1108_08140	Atu1220	At1D1609_12630	ogt	methylated-DNA-[protein]-cysteine S-methyltransferase	-0.0187385	0.999125	NS	-0.0169883	0.933466	NS	-0.044221	0.724101	NS
At1D1108_08150	Atu1221	At1D1609_12640	NA	signal peptide protein	0.130906	0.999125	NS	-0.334715	0.0328076	NS	0.303918	0.0154447	NS
At1D1108_08170	Atu1222	At1D1609_12660	NA	hypothetical protein	0.526141	0.999125	NS	-0.207166	0.376074	NS	0.0551994	0.601538	NS
At1D1108_08180	Atu1225	At1D1609_12670	NA	hypothetical protein	0.22764	0.999125	NS	-0.0390823	0.885915	NS	0.103342	0.152655	NS
At1D1108_08190	Atu1226	At1D1609_12680	exoD	exoD protein	0.0523001	0.999125	NS	0.084721	0.550137	NS	0.0981257	0.187878	NS
At1D1108_08210	Atu1227	At1D1609_12700	NA	membrane protein	0.315803	0.847078	NS	-0.223609	0.103575	NS	-0.367282	0.000832	NS
At1D1108_08220	Atu8150	At1D1609_12710	NA	tyrosine/serine protein phosphatase	0.00685598	0.999125	NS	-0.0535485	0.804082	NS	-0.10994	0.678488	NS
At1D1108_08310	Atu1232	At1D1609_12790	NA	membrane protein	0.22133	0.999125	NS	-0.316815	0.00162722	NS	0.0214882	0.846093	NS
At1D1108_08320	Atu1233	At1D1609_12800	NA	hypothetical protein	0.336914	0.999125	NS	-0.29168	0.00334932	NS	0.139713	0.200539	NS
At1D1108_08330	Atu8151	At1D1609_12810	NA	hypothetical protein	0.880232	0.751394	NS	-0.25856	0.400278	NS	0.413667	1.09143e-06	NS
At1D1108_08340	Atu1235	At1D1609_12820	NA	membrane protein	-0.19074	0.999125	NS	-0.136327	0.540359	NS	-0.183939	0.0847492	NS
At1D1108_08350	Atu1236	At1D1609_12830	NA	polysaccharide biosynthesis glycosyltransferase	-0.244405	0.999125	NS	-0.0707937	0.715265	NS	-0.194367	0.0149654	NS
At1D1108_08360	Atu1237	At1D1609_12840	NA	glycosyl transferase	-0.181691	0.999125	NS	-0.26971	0.0099514	NS	-0.196883	0.163374	NS
At1D1108_08370	Atu1238	At1D1609_12850	gumB	polysaccharide export protein	-0.234808	0.999125	NS	-0.304672	0.0160593	NS	-0.337729	0.00696619	NS
At1D1108_08380	Atu1239	At1D1609_12860	exoP	succinoglycan biosynthesis transport protein ExoP	-0.646286	0.0730948	NS	-0.227939	0.0116778	NS	-0.33831	2.84606e-05	NS
At1D1108_08390	Atu1240	At1D1609_12870	celD	cellulose biosynthesis protein CelD	-0.691966	0.146843	NS	0.107859	0.447189	NS	-0.134151	0.140511	NS
At1D1108_08400	Atu1241	At1D1609_12880	NA	hypothetical protein	0.267754	0.999125	NS	0.145411	0.418332	NS	-0.0365158	0.754469	NS
At1D1108_08410	Atu1242	At1D1609_12890	cox15	cytochrome oxidase assembly factor	-0.266039	0.983038	NS	0.117666	0.499094	NS	0.0421151	0.617106	NS
At1D1108_08420	Atu1243	At1D1609_12900	strB	streptomycin resistance protein	-0.269823	0.948113	NS	-0.0327701	0.884381	NS	0.0393567	0.678488	NS
At1D1108_08430	Atu1244	At1D1609_12910	argC	N-acetyl-gamma-glutamyl-phosphate reductase	-0.251466	0.999125	NS	-0.0556473	0.79729	NS	-0.113208	0.336726	NS
At1D1108_08440	Atu1245	At1D1609_12920	speB	agmatinase	0.182627	0.999125	NS	-0.0969875	0.615747	NS	0.0754089	0.47791	NS
At1D1108_08450	Atu1246	At1D1609_12950	rpsI	30S ribosomal protein S9	0.510288	0.983038	NS	0.164395	0.0721867	NS	0.0194211	0.889454	NS
At1D1108_08460	Atu1247	At1D1609_12960	rplM	50S ribosomal protein L13	0.532574	0.999125	NS	0.266923	0.212169	NS	0.0340734	0.888416	NS
At1D1108_08470	Atu1248	At1D1609_12970	NA	membrane protein	0.137804	0.999125	NS	0.0797677	0.75767	NS	-0.0617444	0.549115	NS
At1D1108_08480	Atu1250	At1D1609_12980	NA	CoA-binding protein	0.402136	0.999125	NS	-0.0456979	0.84945	NS	0.462761	0.000513702	NS
At1D1108_08490	Atu1251	At1D1609_12990	metY	O-acetylhomoserine sulfhydrylase	0.354098	0.999125	NS	0.0114013	0.970996	NS	0.266445	0.0679416	NS
At1D1108_08500	Atu1253	At1D1609_13010	NA	cupin	-0.0713123	0.999125	NS	-0.136146	0.562252	NS	0.00988799	0.932811	NS
At1D1108_08510	Atu1256	At1D1609_13020	NA	cytochrome P450 hydroxylase	-0.0277729	0.999125	NS	0.106281	0.500322	NS	-0.0581951	0.579217	NS
At1D1108_08520	Atu1257	At1D1609_13030	NA	GGDEF family protein	-0.201109	0.999125	NS	0.125943	0.300921	NS	-0.208474	0.086337	NS
At1D1108_08530	Atu1258	At1D1609_13040	clpP	ATP-dependent Clp protease, protease subunit	0.154199	0.999125	NS	-0.0880791	0.616783	NS	-4.72065e-05	0.999578	NS
At1D1108_08540	Atu1259	At1D1609_13050	clpX	ATP-dependent Clp protease ATP-binding subunit ClpX	-0.0928388	0.999125	NS	-0.0391712	0.831351	NS	-0.0532642	0.688264	NS
At1D1108_08550	Atu1261	At1D1609_13060	lon	ATP-dependent Lon protease	0.580211	0.79856	NS	0.0650704	0.791894	NS	0.0173851	0.903537	NS
At1D1108_08560	Atu1262	At1D1609_13070	hupA	transcriptional regulator HU alpha subunit	0.187985	0.999125	NS	-0.0261864	0.896577	NS	-0.143399	0.0378167	NS
At1D1108_08570	Atu1263	At1D1609_13080	NA	alkaline phosphatase	-0.0724697	0.999125	NS	0.0282439	0.910129	NS	0.0545602	0.647098	NS
At1D1108_08590	Atu1268	At1D1609_13100	nuoA	NADH ubiquinone oxidoreductase chain A	-0.174225	0.999125	NS	0.0468126	0.841574	NS	0.292836	1.49221e-07	NS
At1D1108_08600	Atu1269	At1D1609_13110	nuoB	NADH ubiqionone oxidoreductase chain B	-0.304034	0.999125	NS	0.168039	0.167389	NS	0.251052	0.00136075	NS
At1D1108_08610	Atu1270	At1D1609_13120	nuoC	NADH ubiquinone oxidoreductase chain C	-0.437806	0.999125	NS	0.0648871	0.735892	NS	0.1358	0.0244438	NS
At1D1108_08620	Atu1271	At1D1609_13130	NA	aldehyde-activating protein	-0.132625	0.999125	NS	0.224886	0.0551439	NS	0.0611387	0.430604	NS
At1D1108_08630	Atu1272	At1D1609_13140	nouD	NADH ubiquinone oxidoreductase chain D	-0.218725	0.999125	NS	0.170057	0.315598	NS	0.0499141	0.669072	NS
At1D1108_08640	Atu1273	At1D1609_13150	NA	signal peptide protein	-0.344856	0.999125	NS	0.450031	1.21389e-06	NS	0.181889	0.0106898	NS
At1D1108_08650	Atu1274	At1D1609_13160	nuoE	NADH ubiquinone oxidoreductase chain E	-0.269775	0.999125	NS	0.252356	0.0505178	NS	0.203782	0.00473203	NS
At1D1108_08660	Atu1275	At1D1609_13170	nuoF	NADH ubiquinone oxidoreductase chain F	-0.682964	0.765806	NS	0.204006	0.117766	NS	0.108071	0.321724	NS
At1D1108_08670	Atu1276	At1D1609_13180	nuoG	NADH ubiquinone oxidoreductase chain G	-0.354833	0.999125	NS	0.231211	0.11704	NS	0.227639	0.00405101	NS
At1D1108_08680	Atu1277	At1D1609_13190	nuoH	NADH ubiquinone oxidoreductase chain H	0.0978032	0.999125	NS	0.229333	0.056138	NS	0.26867	2.84231e-07	NS
At1D1108_08690	Atu1278	At1D1609_13200	nuoI	NADH ubiquinone oxidoreductase chain I	-0.0912906	0.999125	NS	0.201951	0.0590767	NS	0.245727	4.51751e-05	NS
At1D1108_08700	Atu1279	At1D1609_13210	nuoJ	NADH ubiquinone oxidoreductase chain J	0.0110545	0.999125	NS	0.210514	0.216744	NS	0.338469	2.85932e-05	NS
At1D1108_08710	Atu1280	At1D1609_13220	nuoK	NADH ubiquinone oxidoreductase chain K	0.175131	0.999125	NS	0.125999	0.477077	NS	0.329792	1.53821e-05	NS
At1D1108_08720	Atu1281	At1D1609_13230	nuoL	NADH ubiquinone oxidoreductase chain L	0.187262	0.999125	NS	0.193759	0.265627	NS	0.201641	0.124514	NS
At1D1108_08730	Atu1282	At1D1609_13240	nuoM	NADH ubiquinone oxidoreductase chain M	-0.0344957	0.999125	NS	0.183467	0.345748	NS	0.261557	0.0386632	NS
At1D1108_08740	Atu1283	At1D1609_13250	nuoN	NADH ubiquinone oxidoreductase chain N	0.0393631	0.999125	NS	0.190033	0.283244	NS	0.292877	0.00303134	NS
At1D1108_08750	Atu1284	At1D1609_13260	birA	birA bifunctional protein	-0.134055	0.999125	NS	0.113798	0.575962	NS	0.267506	4.55165e-05	NS
At1D1108_08760	Atu1285	At1D1609_13270	NA	beta-lactamase	-0.0937294	0.999125	NS	-0.000304904	0.999456	NS	0.0976569	0.521678	NS
At1D1108_08770	Atu1286	At1D1609_13280	NA	membrane protein	0.146641	0.999125	NS	0.119246	0.441286	NS	0.0620278	0.581155	NS
At1D1108_08780	Atu1288	At1D1609_13290	proS	prolyl-tRNA synthetase	-0.603538	0.85091	NS	-0.0677342	0.644203	NS	-0.349229	6.24864e-08	NS
At1D1108_08790	Atu1289	At1D1609_13300	lolC	lipoprotein-releasing system permease protein	-0.327893	0.999125	NS	-0.115368	0.344158	NS	-0.236111	1.83679e-06	NS
At1D1108_08800	Atu1290	At1D1609_13310	lolD	lipoprotein-releasing system ATP-binding protein	-0.497981	0.804877	NS	-0.0838027	0.654182	NS	-0.401009	2.9505e-07	NS
At1D1108_08810	Atu1292	At1D1609_13320	dnaE	DNA polymerase III subunit alpha	-0.416822	0.968827	NS	0.379747	0.000126056	NS	0.044487	0.6442	NS
At1D1108_08820	Atu1293	At1D1609_13330	NA	hypothetical protein	-0.905068	0.157063	NS	-0.332842	0.00112602	NS	-0.340876	1.73743e-07	NS
At1D1108_08830	Atu1294	At1D1609_13340	dinP	DNA polymerase IV	0.177911	0.999125	NS	-0.0317888	0.879218	NS	0.00713823	0.943517	NS
At1D1108_08840	Atu8152	At1D1609_13350	NA	hypothetical protein	-0.193778	0.999125	NS	0.0264592	0.932784	NS	-0.371239	2.96905e-07	NS
At1D1108_08850	Atu1296	At1D1609_13360	divK	two component response regulator	0.408259	0.964347	NS	-0.233818	0.0966441	NS	-0.234356	0.0507244	NS
At1D1108_08860	Atu1297	At1D1609_13370	pleD	two component response regulator	0.0944456	0.999125	NS	-0.234947	0.0279541	NS	-0.309813	0.00119118	NS
At1D1108_08870	Atu1299	At1D1609_13380	rpmG	50S ribosomal protein L33	-0.491978	0.999125	NS	0.168013	0.405942	NS	-0.131863	0.0854369	NS
At1D1108_08880	Atu1300	At1D1609_13390	NA	MFS permease	0.197161	0.999125	NS	-0.058896	0.814373	NS	0.070216	0.46272	NS
At1D1108_08890	Atu1301	At1D1609_13400	NA	hydrolase	0.893857	0.229817	NS	0.0384975	0.862606	NS	0.166991	0.143753	NS
At1D1108_08900	Atu1302	At1D1609_13410	NA	zinc-finger protein	0.505709	0.895757	NS	0.0959333	0.614873	NS	0.145977	0.177557	NS
At1D1108_08910	Atu1303	At1D1609_13420	rnr	exoribonuclease	0.231763	0.999125	NS	0.0241533	0.899382	NS	0.0650305	0.440902	NS
At1D1108_08920	Atu1304	At1D1609_13430	topA	DNA topoisomerase I	0.289941	0.999125	NS	-0.00393308	0.983658	NS	0.00356955	0.972313	NS
At1D1108_08940	Atu1305	At1D1609_13450	smf	DNA processing chain A	0.270979	0.815237	NS	0.00958363	0.971999	NS	0.201031	0.0412508	NS
At1D1108_08950	Atu1306	At1D1609_13460	plsY	glycerol-3-phosphate acyltransferase	-0.0233314	0.999125	NS	0.0761554	0.714946	NS	-0.080095	0.351267	NS
At1D1108_08960	Atu1307	At1D1609_13470	pyrC	dihydroorotase	-0.437903	0.727857	NS	0.0561443	0.775154	NS	-0.0677922	0.634639	NS
At1D1108_08970	Atu1308	At1D1609_13480	pyrB	aspartate carbamoyl transferase catalytic subunit	-0.20543	0.999125	NS	0.0970683	0.49499	NS	0.0406649	0.727334	NS
At1D1108_08980	Atu1310	At1D1609_13500	acd	acyl-CoA dehydrogenase	-0.151052	0.999125	NS	0.0272309	0.89231	NS	-0.090495	0.22235	NS
At1D1108_08990	Atu1311	At1D1609_13510	NA	acetyltransferase	0.230011	0.999125	NS	0.299303	0.00876698	NS	0.0279683	0.80296	NS
At1D1108_09000	Atu1314	At1D1609_13540	NA	TetR family transcriptional regulator	-0.255258	0.999125	NS	-0.078799	0.687363	NS	-0.112839	0.183389	NS
At1D1108_09020	Atu8155	At1D1609_13560	NA	membrane protein	0.00783851	0.999125	NS	-0.160987	0.325642	NS	-0.199719	0.00728872	NS
At1D1108_09030	Atu1316	At1D1609_13570	NA	Holliday junction resolvase	0.0520257	0.999125	NS	0.0625654	0.779057	NS	-0.095555	0.258991	NS
At1D1108_09050	Atu1317	At1D1609_13590	NA	metal dependent hydrolase	0.190683	0.999125	NS	0.115524	0.453849	NS	0.000195659	0.999086	NS
At1D1108_09060	Atu1318	At1D1609_13600	gatC	aspartyl-tRNA(Asn)/glutamyl-tRNA(Gln) amidotransferase subunit C	-0.0946255	0.999125	NS	-0.00643544	0.97899	NS	-0.0328009	0.789776	NS
At1D1108_09070	Atu1319	At1D1609_13610	gatA	aspartyl-tRNA(Asn)/glutamyl-tRNA(Gln) amidotransferase subunit A	-0.300893	0.999125	NS	0.0693143	0.615747	NS	-0.0592308	0.605092	NS
At1D1108_09080	Atu1321	At1D1609_13620	NA	hypothetical protein	-0.063585	NA	NS	-0.179916	0.435358	NS	-0.0554402	0.705856	NS
At1D1108_09090	Atu1322	At1D1609_13630	NA	acetyltransferase	-0.667868	0.598558	NS	0.0141408	0.952737	NS	-0.121864	0.139645	NS
At1D1108_09100	Atu1323	At1D1609_13640	NA	membrane protein	-0.60496	0.576126	NS	-0.0434169	0.848949	NS	-0.000962469	0.996364	NS
At1D1108_09110	Atu1324	At1D1609_13650	gatB	aspartyl-tRNA(Asn)/glutamyl-tRNA(Gln) amidotransferase subunit B	-0.326308	0.999125	NS	0.0675254	0.671734	NS	-0.127301	0.204222	NS
At1D1108_09120	Atu1325	At1D1609_13660	NA	acetyltransferase	-0.297398	0.999125	NS	0.108811	0.720743	NS	0.245531	0.0158956	NS
At1D1108_09130	Atu1326	At1D1609_13670	NA	acetyltransferase	-0.578951	0.517196	NS	-0.0873627	0.791894	NS	0.0286111	0.874799	NS
At1D1108_09140	Atu1327	At1D1609_13680	NA	NADH-ubiquinone oxidoreductase	-0.171612	0.999125	NS	0.046658	0.781421	NS	-0.198179	0.00219212	NS
At1D1108_09150	Atu1328	At1D1609_13690	NA	hypothetical protein	-0.216131	0.999125	NS	-0.180815	0.244537	NS	-0.254322	1.78549e-05	NS
At1D1108_09160	Atu1329	At1D1609_13710	aat	leucyl/phenylalanyl-tRNA-protein transferase	-0.168172	0.999125	NS	-0.0846783	0.767471	NS	-0.144336	0.314687	NS
At1D1108_09170	Atu1330	At1D1609_13720	accC	acetyl-CoA carboxylase, biotin carboxylase	-0.538576	0.948113	NS	-0.0817511	0.618382	NS	-0.294368	3.0416e-06	NS
At1D1108_09180	Atu1331	At1D1609_13730	accB	acetyl-CoA carboxylase, biotin carboxyl carrier protein	-0.317892	0.999125	NS	-0.0176446	0.941621	NS	-0.0948575	0.256012	NS
At1D1108_09190	Atu1332	At1D1609_13740	aroQ	3-dehydroquinate dehydratase	-0.16957	0.999125	NS	-0.147354	0.32281	NS	-0.166794	0.0233913	NS
At1D1108_09200	Atu1333	At1D1609_13750	NA	outer membrane protein	0.231308	0.999125	NS	-0.222803	0.0779728	NS	-0.0838564	0.480779	NS
At1D1108_09210	Atu1334	At1D1609_13760	aspB	aspartate transaminase	-0.123136	0.999125	NS	-0.0522012	0.824487	NS	-0.100068	0.230807	NS
At1D1108_09220	Atu1335	At1D1609_13770	NA	AraC family transcriptional regulator	0.100502	0.999125	NS	-0.229159	0.532275	NS	-0.0959587	0.363012	NS
At1D1108_09230	Atu1336	At1D1609_13780	NA	hypothetical protein	0.0565778	NA	NS	-0.0311805	0.932653	NS	0.396412	0.0785355	NS
At1D1108_09240	Atu1337	At1D1609_13790	NA	antibiotic biosynthesis monooxygenase	-0.226418	NA	NS	-0.0526978	0.882498	NS	0.18164	0.29828	NS
At1D1108_09250	Atu1338	At1D1609_13800	fabG	3-oxoacyl-[acyl-carrier-protein] reductase	-0.333276	0.94953	NS	0.244879	0.343986	NS	-0.00883154	0.96772	NS
At1D1108_09260	Atu1339	At1D1609_13810	rne	ribonuclease E	0.563647	0.843319	NS	0.19838	0.010109	NS	-0.137355	0.062431	NS
At1D1108_09280	Atu1340	At1D1609_13830	amiA	N-acetylmuramoyl-L-alanine amidase	-0.47781	0.724848	NS	-0.159066	0.197094	NS	-0.32981	0.00036564	NS
At1D1108_09290	Atu1341	At1D1609_13840	mrcA	penicillin-binding protein 1A	-0.0654311	0.999125	NS	-0.170123	0.0876849	NS	-0.207351	0.000110635	NS
At1D1108_09300	Atu1342	At1D1609_13850	prfB	peptide chain release factor 2	-0.313486	0.999125	NS	0.197895	0.048471	NS	-0.0851776	0.378894	NS
At1D1108_09310	Atu1343	At1D1609_13860	NA	hydrolase	-0.142046	NA	NS	0.0949437	0.710794	NS	0.139905	0.149833	NS
At1D1108_09320	Atu1344	At1D1609_13870	NA	hypothetical protein	-0.174902	0.999125	NS	0.0262044	0.905119	NS	-0.0657393	0.513884	NS
At1D1108_09330	Atu1345	At1D1609_13880	NA	inorganic polyphosphate kinase	-0.229538	0.999125	NS	0.0028679	0.990727	NS	-0.0922142	0.254941	NS
At1D1108_09340	Atu1346	At1D1609_13890	phzF	phenazine antibiotic biosynthesis related protein	-0.0342661	0.999125	NS	0.103932	0.513187	NS	-0.159532	0.0283922	NS
At1D1108_09350	Atu1348	At1D1609_13900	NA	lipoprotein	-0.271868	0.999125	NS	-0.042951	0.813646	NS	-0.154452	0.00868026	NS
At1D1108_09370	Atu1349	At1D1609_13910	NA	transcriptional regulator	-0.226398	0.999125	NS	-0.296579	0.00147814	NS	-0.432864	4.27708e-05	NS
At1D1108_09380	Atu1350	At1D1609_13920	fdx	ferrodoxin	-0.0179212	0.999125	NS	0.0404074	0.86596	NS	0.0194679	0.871736	NS
At1D1108_09390	Atu1351	At1D1609_13930	NA	peptidase	0.240754	0.999125	NS	0.319029	0.00393337	NS	-0.0356359	0.768751	NS
At1D1108_09400	Atu1352	At1D1609_13940	folP	dihydropteroate synthase	0.183045	0.999125	NS	-0.0377096	0.885999	NS	-0.115144	0.301952	NS
At1D1108_09410	Atu1353	At1D1609_13950	folB	dihydroneopterin aldolase	0.0783241	NA	NS	0.162587	0.464063	NS	-0.00753907	0.963173	NS
At1D1108_09420	Atu1354	At1D1609_13960	folK	6-hydroxymethyl-7,8-dihydropterin pyrophosphokinase	-0.113388	0.999125	NS	0.0192683	0.940834	NS	-0.00507942	0.969635	NS
At1D1108_09430	Atu1355	At1D1609_13970	NA	signal peptide protein	-0.443213	0.97465	NS	-0.266704	0.0222037	NS	-0.132647	0.209823	NS
At1D1108_09440	Atu1356	At1D1609_13980	NA	membrane protein	1.01003	0.0992223	NS	-0.074018	0.63548	NS	0.146811	0.136488	NS
At1D1108_09450	Atu1357	At1D1609_13990	NA	amino acid regulated cytosolic protein	0.613749	0.725811	NS	-0.0468039	0.775188	NS	0.0991433	0.360403	NS
At1D1108_09460	Atu1358	At1D1609_14000	NA	phosphohistidine phosphatase	0.369774	0.875989	NS	-0.00867985	0.976623	NS	0.00164203	0.989074	NS
At1D1108_09470	Atu1359	At1D1609_14010	dksA	DnaK suppressor protein	0.00480337	0.999125	NS	0.0948396	0.385731	NS	0.0174841	0.86195	NS
At1D1108_09480	Atu1360	At1D1609_14020	fliO	flagellar biosynthetic protein FliO	0.351875	0.999125	NS	0.0484343	0.875718	NS	0.226332	0.0363472	NS
At1D1108_09500	Atu1362	At1D1609_14040	cckA	two-component system, cell cycle sensor histidine kinase and response regulator CckA	-0.387581	0.825155	NS	0.0448388	0.820538	NS	-0.230697	6.06679e-05	NS
At1D1108_09520	Atu1363	At1D1609_14050	clpS	ATP-dependent Clp protease adaptor protein ClpS	0.958815	0.337657	NS	-0.0671685	0.685303	NS	0.152818	0.200539	NS
At1D1108_09530	Atu1364	At1D1609_14060	clpA	ATP-dependent Clp protease ATP-binding subunit ClpA	0.83067	0.313688	NS	0.0202718	0.936321	NS	0.154622	0.234401	NS
At1D1108_09540	Atu8156	At1D1609_14070	NA	AzlC family protein	0.618848	0.345164	NS	-0.12795	0.445737	NS	0.0961688	0.337644	NS
At1D1108_09550	Atu1366	At1D1609_14080	NA	branched-chain amino acid transport	0.0884344	NA	NS	-0.216253	0.249003	NS	0.092143	0.377615	NS
At1D1108_09570	Atu1367	At1D1609_14090	NA	LysR family transcriptional regulator	0.374543	0.999125	NS	0.0584628	0.818967	NS	0.108454	0.225424	NS
At1D1108_09580	Atu1368	At1D1609_14100	NA	hypothetical protein	-0.0832512	0.999125	NS	-0.148472	0.32281	NS	-0.155099	0.271965	NS
At1D1108_09590	Atu1369	At1D1609_14110	hinT	HIT family protein	0.157075	0.999125	NS	-0.0533615	0.792501	NS	-0.0146763	0.946992	NS
At1D1108_09600	Atu1370	At1D1609_14120	NA	hypothetical protein	0.218828	0.999125	NS	-0.0708442	0.697618	NS	-0.0968942	0.160146	NS
At1D1108_09610	Atu1371	At1D1609_14130	NA	glycerophosphoryl diester phosphodiesterase	0.379239	0.962449	NS	-0.0534555	0.835809	NS	-0.289077	0.0298953	NS
At1D1108_09620	Atu1372	At1D1609_14140	NA	translation initiation inhibitor protein	0.156359	0.999125	NS	-0.0367454	0.86534	NS	-0.0627614	0.471162	NS
At1D1108_09630	Atu1373	At1D1609_14150	NA	ATP-binding protein	0.0699287	0.999125	NS	0.0672441	0.669024	NS	-0.0401021	0.778534	NS
At1D1108_09650	Atu1374	At1D1609_14160	rpsB	30S ribosomal protein S2	0.626535	0.820227	NS	0.138224	0.161737	NS	0.239996	0.0135045	NS
At1D1108_09660	Atu1375	At1D1609_14170	tsf	translation elongation factor Ts	0.423618	0.999125	NS	0.167935	0.0830967	NS	0.291749	0.0142338	NS
At1D1108_09670	Atu1376	At1D1609_14180	pyrH	uridylate kinase	-0.388716	0.999125	NS	0.0537032	0.814153	NS	-0.10894	0.25515	NS
At1D1108_09680	Atu1377	At1D1609_14190	rrf	ribosome recycling factor	-0.271678	0.999125	NS	0.121318	0.57864	NS	-0.104461	0.279482	NS
At1D1108_09690	Atu1378	At1D1609_14200	uppS	undecaprenyl pyrophosphate synthase	-0.259332	0.999125	NS	0.0313948	0.896709	NS	-0.169383	0.0243648	NS
At1D1108_09700	Atu1379	At1D1609_14210	cdsA	phosphatidate cytidylyltransferase	-0.199301	0.999125	NS	-0.0262219	0.936324	NS	-0.270396	0.000527891	NS
At1D1108_09710	Atu1380	At1D1609_14220	NA	zinc metallopeptidase	-0.310901	0.999125	NS	-0.127847	0.265919	NS	-0.30501	6.38304e-05	NS
At1D1108_09720	Atu1381	At1D1609_14230	omp1	group 1 outer membrane protein precursor	-0.450009	0.999125	NS	-0.283943	0.00133366	NS	-0.442754	1.50775e-22	NS
At1D1108_09730	Atu1382	At1D1609_14240	lpxD	UDP glucosamine N-acyltransferase	-0.242408	0.999125	NS	-0.13332	0.373501	NS	-0.328474	1.11441e-11	NS
At1D1108_09740	Atu1383	At1D1609_14250	fabZ	3-hydroxyacyl-[acyl-carrier-protein] dehydratase	-0.135513	0.999125	NS	0.251067	0.00909762	NS	-0.214649	0.00140766	NS
At1D1108_09750	Atu1384	At1D1609_14260	lpxA	UDP-N-acetylglucosamine acyltransferase	-0.158759	0.999125	NS	0.210552	0.0456496	NS	-0.258593	9.00188e-05	NS
At1D1108_09760	Atu1385	At1D1609_14270	NA	hypothetical protein	-0.325271	0.999125	NS	0.00177727	0.996051	NS	-0.142277	0.15018	NS
At1D1108_09770	Atu1386	At1D1609_14280	lpxB	lipid-A-disaccharide synthase	-0.148286	0.999125	NS	0.112997	0.418329	NS	-0.054511	0.592159	NS
At1D1108_09780	Atu1392	At1D1609_14340	cisY	citrate synthase	0.302685	0.999125	NS	-0.00608421	0.986832	NS	-0.0138567	0.949973	NS
At1D1108_09790	Atu1393	At1D1609_14350	NA	membrane protein	0.264786	0.999125	NS	0.16115	0.254826	NS	-0.235317	0.00508439	NS
At1D1108_09800	Atu1394	At1D1609_14360	NA	glutathione S-transferase	-0.0647486	0.999125	NS	-0.065767	0.66232	NS	-0.711081	1.02688e-22	NS
At1D1108_09810	Atu1395	At1D1609_14370	lexA	LexA repressor	-0.145406	0.999125	NS	-0.0229606	0.905119	NS	-0.175373	0.000405978	NS
At1D1108_09820	Atu1423	At1D1609_14490	NA	lactoylglutathione lyase	0.0499227	0.999125	NS	0.0194935	0.945272	NS	-0.0381991	0.749847	NS
At1D1108_09830	Atu1424	At1D1609_14500	kdsA	2-dehydro-3-deoxyphosphooctonate aldolase	-0.131775	0.999125	NS	0.117229	0.544703	NS	-0.0873656	0.407421	NS
At1D1108_09840	Atu1426	At1D1609_14510	eno	enolase	-0.306156	0.999125	NS	-0.0259793	0.91206	NS	-0.252717	0.0117536	NS
At1D1108_09850	Atu1428	At1D1609_14520	NA	cell division protein	-0.231658	0.999125	NS	-0.261177	0.0113148	NS	-0.0400161	0.670863	NS
At1D1108_09860	Atu1429	At1D1609_14530	pdhA	pyruvate dehydrogenase alpha subunit	0.689149	0.512821	NS	0.00209192	0.997281	NS	0.335637	0.0289723	NS
At1D1108_09870	Atu1430	At1D1609_14540	pdhB	pyruvate dehydrogenase beta subunit	0.449327	0.875792	NS	0.124923	0.642781	NS	0.373259	0.0075768	NS
At1D1108_09880	Atu1432	At1D1609_14550	aceF	dihydrolipoamide acetyltransferase	0.527288	0.743967	NS	0.155044	0.394424	NS	0.319799	0.000116137	NS
At1D1108_09890	Atu1433	At1D1609_14560	NA	arylesterase	0.438815	0.87363	NS	0.0594645	0.828481	NS	0.326941	0.000885659	NS
At1D1108_09900	Atu1434	At1D1609_14570	lpdA	dihydrolipoamide dehydrogenase	0.169754	0.999125	NS	0.0129614	0.970996	NS	0.253558	0.0340467	NS
At1D1108_09910	Atu1435	At1D1609_14580	NA	membrane protein	0.538389	0.87363	NS	-0.0392351	0.885915	NS	0.235383	0.0385983	NS
At1D1108_09920	Atu1436	At1D1609_14590	lipA	lipoic acid synthetase	0.583816	0.737547	NS	0.0400229	0.888449	NS	0.21133	0.0194351	NS
At1D1108_09930	Atu1437	At1D1609_14610	NA	multidrug DMT transporter permease	0.279404	0.999125	NS	-0.05988	0.890055	NS	0.228249	0.18545	NS
At1D1108_09940	Atu1438	At1D1609_14620	NA	AraC family transcriptional regulator	0.09813	0.999125	NS	0.16223	0.239182	NS	-0.0085704	0.942586	NS
At1D1108_09950	Atu1439	At1D1609_14630	NA	hypothetical protein	0.0204521	0.999125	NS	0.192919	0.109952	NS	0.103301	0.194888	NS
At1D1108_09960	Atu1440	At1D1609_14640	NA	ATPase AAA	0.179402	NA	NS	0.12908	0.482958	NS	0.0878022	0.583087	NS
At1D1108_09970	Atu1441	At1D1609_14650	NA	coenzyme Q-binding protein COQ10	0.305488	0.999125	NS	-0.0889951	0.658837	NS	0.144727	0.15388	NS
At1D1108_09980	Atu1442	At1D1609_14660	cinA	competence/damage-inducible protein CinA	0.0304938	NA	NS	0.0115738	0.971789	NS	-0.0417511	0.713027	NS
At1D1108_09990	Atu1443	At1D1609_14670	ispF	2-C-methyl-D-erythritol 2,4-cyclodiphosphate synthase	0.0634842	0.999125	NS	0.0839208	0.779023	NS	-0.15329	0.216811	NS
At1D1108_10000	Atu1444	At1D1609_14680	nifR	nitrogen regulation protein	-0.109041	0.999125	NS	0.0794085	0.769334	NS	0.0391401	0.626245	NS
At1D1108_10010	Atu1445	At1D1609_14690	ntrB	two component sensor kinase	-0.131836	0.999125	NS	0.0373398	0.848949	NS	0.0422506	0.761189	NS
At1D1108_10020	Atu1446	At1D1609_14700	ntrC	two component response regulator	0.105126	0.999125	NS	0.0982619	0.507819	NS	0.168717	0.11795	NS
At1D1108_10030	Atu1447	At1D1609_14710	ntrY	two component sensor kinase	-0.272275	0.999125	NS	-0.0727325	0.652586	NS	-0.236255	2.32934e-05	NS
At1D1108_10040	Atu1448	At1D1609_14720	ntrX	two component response regulator	-0.0769142	0.999125	NS	0.0253132	0.899391	NS	-0.275328	5.25129e-07	NS
At1D1108_10050	Atu1449	At1D1609_14730	trkA	potassium uptake protein	-0.140962	0.999125	NS	-0.0886371	0.621073	NS	-0.121342	0.0546845	NS
At1D1108_10060	Atu1450	At1D1609_14740	hfq	host factor-I protein	-0.311486	0.999125	NS	-0.0429108	0.838789	NS	-0.267877	3.02035e-05	NS
At1D1108_10070	Atu1451	At1D1609_14750	hflx	GTP-binding protein HFLX	-0.0119671	0.999125	NS	-0.191609	0.152402	NS	-0.198616	0.0114085	NS
At1D1108_10080	Atu1452	At1D1609_14760	mazG	nucleoside triphosphate hydrolase	0.162527	0.999125	NS	0.0502643	0.814755	NS	-0.027502	0.78567	NS
At1D1108_10090	Atu1453	At1D1609_14770	NA	cytidine deaminase	0.2212	0.999125	NS	-0.0214767	0.936324	NS	0.0613359	0.528493	NS
At1D1108_10100	Atu1454	At1D1609_14780	cysG	siroheme synthase	0.380641	0.999125	NS	-0.322182	0.105703	NS	0.624864	7.929e-18	NS
At1D1108_10110	Atu1455	At1D1609_14790	NA	hypothetical protein	0.369003	0.999125	NS	-0.231891	0.112499	NS	0.646123	1.40048e-11	NS
At1D1108_10120	Atu1456	At1D1609_14800	cysI	sulfite reductase (NADPH) hemoprotein beta-component	0.440776	0.999125	NS	-0.217351	0.0761513	NS	0.365165	3.0423e-08	NS
At1D1108_10130	Atu1457	At1D1609_14810	NA	oxidoreductase	0.327947	0.999125	NS	-0.219603	0.0610476	NS	0.256242	0.000142566	NS
At1D1108_10140	Atu1458	At1D1609_14820	mvrA	ferredoxin NADP+ reductase	-0.152532	0.999125	NS	-0.204064	0.0502506	NS	-0.221908	0.00416285	NS
At1D1108_10150	Atu1459	At1D1609_14830	NA	MFS permease	0.288286	0.999125	NS	-0.103342	0.691672	NS	0.103311	0.387124	NS
At1D1108_10160	Atu1460	At1D1609_14840	NA	hypothetical protein	0.201284	0.999125	NS	-0.236676	0.223908	NS	0.191976	0.13967	NS
At1D1108_10170	Atu1461	At1D1609_14850	NA	metal-dependent hydrolase	0.0850423	0.999125	NS	-0.143052	0.247051	NS	0.105713	0.282775	NS
At1D1108_10180	Atu1462	At1D1609_14870	gcvP	glycine cleavage system protein P2	0.338148	0.999125	NS	0.181976	0.353946	NS	-0.0524171	0.757867	NS
At1D1108_10190	Atu1463	At1D1609_14880	gcvH	glycine cleavage system component H	0.546364	0.642403	NS	0.117569	0.641445	NS	0.0475037	0.768492	NS
At1D1108_10200	Atu1464	At1D1609_14890	gcvT	glycine cleavage system T protein, aminomethyltransferase	0.502302	0.744222	NS	0.0856475	0.667072	NS	0.0785551	0.564514	NS
At1D1108_10220	Atu1467	At1D1609_14910	NA	hypothetical protein	0.347178	0.999125	NS	0.0796044	0.851948	NS	-0.34673	0.042931	NS
At1D1108_10230	Atu1468	At1D1609_14920	NA	signal peptide protein	0.225573	0.999125	NS	0.259334	0.501545	NS	-0.319321	0.450923	NS
At1D1108_10250	Atu1469	At1D1609_14930	NA	hypothetical protein	-0.186966	0.999125	NS	0.0694999	0.700217	NS	-0.02493	0.875901	NS
At1D1108_10260	Atu1470	At1D1609_14940	crcB	camphor resistance protein	0.217156	NA	NS	0.00478448	0.989693	NS	-0.0645526	0.658537	NS
At1D1108_10270	Atu1471	At1D1609_14950	rluC	ribosomal large subunit pseudouridine synthase C	-0.125467	0.999125	NS	0.0774532	0.632551	NS	-0.0659115	0.399846	NS
At1D1108_10280	Atu1472	At1D1609_14960	gph	phosphoglycolate phosphatase	-0.0127475	0.999125	NS	-0.0209852	0.933934	NS	-0.0324046	0.749847	NS
At1D1108_10290	Atu1473	At1D1609_14970	NA	ATPase	-0.0695028	0.999125	NS	-0.0826394	0.63132	NS	-0.0884812	0.438545	NS
At1D1108_10300	Atu1474	At1D1609_14980	NA	hypothetical protein	-0.300812	0.948113	NS	-0.120195	0.476769	NS	-0.218348	0.204721	NS
At1D1108_10320	Atu1476	At1D1609_15000	fghA	S-formylglutathione hydrolase	0.0289266	0.999125	NS	-0.0362892	0.872376	NS	-0.184835	0.0409977	NS
At1D1108_10330	Atu1477	At1D1609_15010	NA	membrane protein	0.443813	0.842539	NS	0.0488829	0.889815	NS	-0.0454168	0.707376	NS
At1D1108_10340	Atu1478	At1D1609_15020	NA	hypothetical protein	0.048609	0.999125	NS	0.0678456	0.781377	NS	-0.13244	0.273173	NS
At1D1108_10350	Atu8157	At1D1609_15030	NA	XRE family transcriptional regulator	-0.0789348	0.999125	NS	0.0137255	0.94991	NS	-0.0909373	0.383306	NS
At1D1108_10360	Atu1480	At1D1609_15040	NA	peroxidase	0.293541	0.999125	NS	0.212611	0.0741471	NS	-0.185577	0.065384	NS
At1D1108_10370	Atu3701	At1D1609_27070	gst	glutathione S-transferase	0.485866	0.585139	NS	-0.0251951	0.92834	NS	0.0479279	0.785026	NS
At1D1108_10450	Atu4264	At1D1609_40850	NA	LysR family transcriptional regulator	-0.153274	NA	NS	0.146965	0.587149	NS	-0.0412958	0.746425	NS
At1D1108_10460	Atu4263	At1D1609_40860	NA	hypothetical protein	0.117803	NA	NS	-0.075914	0.810209	NS	0.0783008	0.621913	NS
At1D1108_10470	Atu4262	At1D1609_40870	NA	NitT/TauT family transport system substrate-binding protein	0.478827	0.54676	NS	0.0314492	0.915139	NS	0.0806632	0.477688	NS
At1D1108_10480	Atu4261	At1D1609_40880	NA	NitT/TauT family transport system ATP-binding protein	0.58729	0.281276	NS	-0.163183	0.574583	NS	0.161241	0.22144	NS
At1D1108_10490	Atu4260	At1D1609_40890	NA	NitT/TauT family transport system permease protein	0.453789	0.448479	NS	-0.144393	0.418802	NS	0.139599	0.139224	NS
At1D1108_10510	Atu5378	At1D1609_43660	NA	response regulator	0.183453	0.999125	NS	-0.40859	0.0113148	NS	-0.292083	0.00966925	NS
At1D1108_10550	Atu4379	At1D1609_45010	cyc	cytochrome c	0.102181	NA	NS	0.0102366	0.980677	NS	0.180019	0.410314	NS
At1D1108_10560	Atu4378	At1D1609_45000	NA	twin-arginine translocation pathway signal	-0.109947	0.999125	NS	0.265244	0.385443	NS	0.120377	0.575415	NS
At1D1108_10570	Atu4377	At1D1609_44990	NA	oxidoreductase	-0.201157	0.999125	NS	-0.0438355	0.886762	NS	0.0986996	0.440909	NS
At1D1108_10580	Atu4376	At1D1609_44980	NA	xylose isomerase	0.0253383	0.999125	NS	-0.0603065	0.861841	NS	0.148332	0.209678	NS
At1D1108_10590	Atu4375	At1D1609_44970	NA	oxidoreductase	0.38221	0.999125	NS	0.037684	0.909514	NS	0.105982	0.407756	NS
At1D1108_10610	Atu4373	At1D1609_44950	cytR	LacI family transcriptional regulator	0.412122	0.689307	NS	-0.0220112	0.936321	NS	0.0621404	0.745653	NS
At1D1108_10620	Atu4372	At1D1609_44940	rbsC	ribose transport system permease protein	0.217796	0.999125	NS	-0.0776137	0.813267	NS	0.149995	0.352189	NS
At1D1108_10630	Atu4371	At1D1609_44930	rbsC	ribose transport system permease protein	-0.0600225	0.999125	NS	-0.170765	0.44218	NS	0.304474	0.122894	NS
At1D1108_10640	Atu4370	At1D1609_44920	rbsA	ribose transport system ATP-binding protein	-0.0140648	0.999125	NS	0.118546	0.877004	NS	0.224961	0.208263	NS
At1D1108_10650	Atu4369	At1D1609_44910	rbsB	ribose transport system substrate-binding protein	0.181159	0.999125	NS	0.204397	0.421473	NS	0.115042	0.62323	NS
At1D1108_10660	Atu3177	At1D1609_31390	rnhA	ribonuclease H	-0.117295	NA	NS	0.233204	0.406246	NS	-0.200822	0.0399554	NS
At1D1108_10690	Atu1493	At1D1609_15150	clc	chloride channel protein	-0.29151	0.913782	NS	-0.0778761	0.655584	NS	0.026411	0.842376	NS
At1D1108_10700	Atu1494	At1D1609_15160	NA	metal dependent hydrolase	-0.221492	0.999125	NS	-0.0264011	0.916365	NS	-0.0850126	0.473533	NS
At1D1108_10710	Atu1495	At1D1609_15170	tatD	TatD DNase family protein	-0.212383	0.999125	NS	0.198174	0.058598	NS	-0.0717794	0.282631	NS
At1D1108_10720	Atu1496	At1D1609_15180	metS	methionyl-tRNA synthetase	-0.209965	0.999125	NS	0.0857223	0.562831	NS	-0.0980773	0.387124	NS
At1D1108_10730	Atu1497	At1D1609_15190	holB	DNA polymerase III subunit delta'	-0.388721	0.824575	NS	-0.0359802	0.846871	NS	-0.142647	0.0543504	NS
At1D1108_10740	Atu1498	At1D1609_15200	tmk	thymydilate kinase	-0.318214	0.855553	NS	0.0247483	0.906743	NS	-0.20039	0.00910103	NS
At1D1108_10750	Atu1499	At1D1609_15210	dac	D-alanyl-D-alanine carboxypeptidase (penicillin-binding protein)	-0.493192	0.580027	NS	-0.195056	0.220336	NS	-0.323636	5.24747e-08	NS
At1D1108_10760	Atu1500	At1D1609_15220	rlpA	rare lipoprotein A	-0.630933	0.875989	NS	-0.237468	0.0389681	NS	-0.448494	4.67512e-15	NS
At1D1108_10770	Atu1501	At1D1609_15230	NA	hypothetical protein	0.662522	0.875989	NS	-0.263992	0.136339	NS	0.443221	0.000626031	NS
At1D1108_10780	Atu1503	At1D1609_15400	NA	hypothetical protein	0.932265	0.117587	NS	-0.0225844	0.933052	NS	0.16117	0.0995321	NS
At1D1108_10800	Atu8090	At1D1609_15420	NA	membrane protein	0.185849	NA	NS	0.121753	0.6164	NS	-0.0505677	0.751867	NS
At1D1108_10810	Atu1505	At1D1609_15430	dac	D-alanyl-D-alanine carboxypeptidase (penicillin-binding protein)	-0.927874	0.253036	NS	-0.472604	1.91439e-06	NS	-0.710472	1.74766e-32	NS
At1D1108_10820	Atu1506	At1D1609_15440	NA	hypothetical protein	-1.00491	0.127695	NS	-0.0463671	0.808611	NS	-0.569399	1.15405e-06	NS
At1D1108_10830	Atu1507	At1D1609_15450	gyrA	DNA gyrase subunit A	-0.426514	0.999125	NS	0.00845339	0.971789	NS	-0.298567	8.78654e-07	NS
At1D1108_10840	Atu1508	At1D1609_15460	NA	MarC family transcriptional regulator	0.335723	0.842177	NS	0.169373	0.219876	NS	-0.0475553	0.649655	NS
At1D1108_10850	Atu1509	At1D1609_15470	NA	membrane protein	0.217312	0.999125	NS	0.121112	0.529817	NS	0.310804	0.000276807	NS
At1D1108_10860	Atu1512	At1D1609_15500	ssb	single-strand DNA binding protein	0.168059	0.999125	NS	0.229245	0.116364	NS	0.0136964	0.87628	NS
At1D1108_10870	Atu1513	At1D1609_15510	uvrA	ABC excinuclease subunit A	0.279483	0.999125	NS	0.0293805	0.860449	NS	-0.102201	0.282631	NS
At1D1108_10880	Atu1514	At1D1609_15520	NA	hypothetical protein	0.436515	0.950099	NS	0.0555376	0.715755	NS	-0.00641345	0.94525	NS
At1D1108_10890	Atu1515	At1D1609_15530	dusA	tRNA-dihydrouridine synthase A	-0.0548385	0.999125	NS	0.0682717	0.690325	NS	0.00475182	0.962049	NS
At1D1108_10900	Atu1516	At1D1609_15540	NA	fumarylacetoacetase	0.172739	0.999125	NS	0.0636888	0.814755	NS	-0.151513	0.312356	NS
At1D1108_10910	Atu1517	At1D1609_15550	NA	acetyltransferase	0.0435466	0.999125	NS	0.0230346	0.923079	NS	-0.266481	0.0767097	NS
At1D1108_10920	Atu1518	At1D1609_15560	zur	Fur family transcriptional regulator, zinc uptake regulator	0.796991	0.231195	NS	-0.0562826	0.838343	NS	-0.425749	0.257555	NS
At1D1108_10930	Atu1519	At1D1609_15570	znuB	zinc transport system permease protein	1.27854	0.00213426	Up	0.0468335	0.866787	NS	-0.342263	0.535604	NS
At1D1108_10940	Atu1520	At1D1609_15580	znuC	zinc transport system ATP-binding protein	1.11568	0.111994	NS	-0.00398218	0.990727	NS	-0.493641	0.385388	NS
At1D1108_10950	Atu1521	At1D1609_15590	znuA	zinc transport system substrate-binding protein	0.657237	0.642403	NS	0.0945438	0.75767	NS	-0.920054	0.229229	NS
At1D1108_10960	Atu1522	At1D1609_15600	lacI	LacI family transcriptional regulator	0.274609	0.999125	NS	-0.000310582	0.999456	NS	-0.0188961	0.888301	NS
At1D1108_10970	Atu1523	At1D1609_15610	manB	beta-mannosidase precursor	0.608813	0.455917	NS	-0.0522273	0.829402	NS	0.0745515	0.410314	NS
At1D1108_10980	Atu1524	At1D1609_15620	NA	L-glyceraldehyde 3-phosphate reductase	0.195324	0.999125	NS	0.228902	0.321785	NS	-0.0452032	0.707376	NS
At1D1108_10990	Atu1525	At1D1609_15630	NA	membrane protein	-0.0566255	0.999125	NS	-0.0971241	0.626299	NS	-0.0225991	0.816451	NS
At1D1108_11000	Atu1526	At1D1609_15640	gntZ	6-phosphogluconate dehydrogenase, decarboxylating	0.214071	0.999125	NS	0.112763	0.631278	NS	0.143653	0.253202	NS
At1D1108_11010	Atu1527	At1D1609_15650	fixS	nitrogen fixation protein FixS	0.213426	0.999125	NS	0.373235	0.271225	NS	0.484177	0.0169284	NS
At1D1108_11020	Atu1528	At1D1609_15660	fixI	nitrogen fixation protein FixI	-0.487924	0.87363	NS	0.458484	0.124305	NS	0.835857	0.117185	NS
At1D1108_11030	Atu1529	At1D1609_15670	fixH	nitrogen fixation protein FixH	-0.630814	0.706301	NS	0.207849	0.475998	NS	1.01865	0.00530511	Up
At1D1108_11040	Atu1530	At1D1609_15680	fixG	nitrogen fixation protein FixG	-0.546006	0.792458	NS	0.712715	0.00934004	NS	0.888128	0.0133686	NS
At1D1108_11050	Atu1531	At1D1609_15690	NA	polyketide cyclase	-0.115674	0.999125	NS	0.0328597	0.903408	NS	0.0993121	0.440856	NS
At1D1108_11060	Atu1532	At1D1609_15700	NA	glyoxalase/bleomycin resistance protein/dioxygenase superfamily protein	-0.403997	0.87363	NS	0.0129562	0.969795	NS	0.167836	0.23745	NS
At1D1108_11070	Atu1534	At1D1609_15720	fixP	cytochrome c oxidase, FixP chain	-0.389513	0.999125	NS	0.019816	0.948138	NS	1.02373	2.30014e-09	Up
At1D1108_11080	Atu1535	At1D1609_15730	fixQ	cytochrome c oxidase, FixQ chain	-0.279804	0.999125	NS	0.726513	0.0868215	NS	1.32752	7.35062e-05	Up
At1D1108_11090	Atu1536	At1D1609_15740	fixO	cytochrome c oxidase, FixO chain	-0.32028	0.999125	NS	0.83658	0.25442	NS	1.03304	6.87055e-05	Up
At1D1108_11100	Atu1537	At1D1609_15750	fixN	cytochrome c oxidase, FixN chain	-0.255844	0.999125	NS	0.620991	0.00184864	NS	1.05561	0.021684	NS
At1D1108_11110	Atu1542	At1D1609_15760	cobP	bifunctional adenosylcobalamin biosynthesis protein cobP	0.294907	0.855553	NS	-0.0531981	0.787834	NS	0.100028	0.281088	NS
At1D1108_11120	Atu1544	At1D1609_15770	NA	membrane protein	-0.221929	0.999125	NS	0.0120639	0.966252	NS	-0.221175	0.00343439	NS
At1D1108_11130	Atu1545	At1D1609_15780	NA	membrane protein	-0.290285	0.97465	NS	-0.0122511	0.958624	NS	-0.201268	0.0269321	NS
At1D1108_11140	Atu1546	At1D1609_15790	NA	MerR family transcriptional regulator	0.174594	0.999125	NS	0.0768492	0.75767	NS	-0.0799985	0.426742	NS
At1D1108_11150	Atu1547	At1D1609_15800	mgtE	magnesium transport protein	0.166745	0.999125	NS	0.0236384	0.903408	NS	0.00460973	0.968678	NS
At1D1108_11170	Atu1549	At1D1609_15820	NA	hypothetical protein	0.501335	NA	NS	0.288043	0.111484	NS	0.0855279	0.479152	NS
At1D1108_11180	Atu1550	At1D1609_15830	def	polypeptide deformylase	0.15955	NA	NS	-0.0103427	0.972308	NS	0.0219454	0.855089	NS
At1D1108_11190	Atu1551	At1D1609_15840	NA	stress-induced protein	0.0335634	0.999125	NS	0.194765	0.470658	NS	0.0458542	0.703084	NS
At1D1108_11200	Atu8158	At1D1609_15850	NA	hypothetical protein	0.694129	0.868162	NS	-0.23223	0.868585	NS	0.0881235	0.832875	NS
At1D1108_11210	Atu1553	At1D1609_15860	NA	hypothetical protein	0.0358039	0.999125	NS	-0.0509199	0.829885	NS	0.160194	0.256684	NS
At1D1108_11220	Atu1554	At1D1609_15870	NA	hypothetical protein	0.18708	0.999125	NS	-0.0166329	0.968073	NS	0.122651	0.0859805	NS
At1D1108_11230	Atu1556	At1D1609_15880	lipB	lipoate biosynthesis protein B	0.73578	0.0965341	NS	-0.0210709	0.936324	NS	0.293396	0.00441849	NS
At1D1108_11240	Atu1557	At1D1609_15890	NA	alcohol dehydrogenase	0.691813	0.225148	NS	0.151167	0.49499	NS	0.063715	0.658537	NS
At1D1108_11250	Atu1558	At1D1609_15900	NA	permease	0.254583	0.999125	NS	-0.0281554	0.909142	NS	-0.0757162	0.410314	NS
At1D1108_11260	Atu1559	At1D1609_15910	NA	hypothetical protein	-0.262868	NA	NS	0.0161003	0.970996	NS	-0.303758	0.0291943	NS
At1D1108_11270	Atu1560	At1D1609_15920	crtB	phytoene synthase	-0.231977	0.999125	NS	-0.112178	0.639657	NS	0.0533762	0.707376	NS
At1D1108_11280	Atu1561	At1D1609_15930	NA	membrane protein	-0.285395	0.999125	NS	0.0537137	0.866041	NS	-0.0255525	0.767837	NS
At1D1108_11290	Atu1562	At1D1609_15940	secD	protein-export membrane protein SECD	0.0475946	0.999125	NS	-0.0221238	0.905367	NS	0.0615758	0.625007	NS
At1D1108_11300	Atu1563	At1D1609_15950	yajC	preprotein tranlocase protein	-0.0825279	0.999125	NS	-0.0747052	0.644203	NS	-0.0109008	0.932811	NS
At1D1108_11310	Atu1564	At1D1609_15960	NA	ATPase AAA	0.0775468	0.999125	NS	0.0966685	0.647073	NS	-0.0174742	0.935262	NS
At1D1108_11330	Atu1568	At1D1609_15980	NA	TetR family transcriptional regulator	0.22856	NA	NS	-0.0167856	0.966252	NS	0.0202056	0.928641	NS
At1D1108_11340	Atu1569	At1D1609_15990	NA	cytochrome P450	0.514017	0.372917	NS	0.0361402	0.896477	NS	0.262879	0.00036564	NS
At1D1108_11350	Atu1570	At1D1609_16000	NA	hypothetical protein	0.00251162	0.999125	NS	-0.208891	0.155037	NS	-0.0965941	0.180765	NS
At1D1108_11360	Atu1571	At1D1609_16010	cysE	serine acetyltransferase	-0.192956	0.999125	NS	-0.0934871	0.427196	NS	0.0506452	0.641885	NS
At1D1108_11370	Atu1572	At1D1609_16020	NA	hydrolase	0.0320437	0.999125	NS	0.116922	0.486243	NS	-0.0525787	0.626644	NS
At1D1108_11380	Atu1573	At1D1609_16030	NA	hypothetical protein	0.140659	0.999125	NS	0.241578	0.119446	NS	-0.0285785	0.753311	NS
At1D1108_11390	Atu1574	At1D1609_16040	nah	salicylate hydroxylase	-0.190256	0.999125	NS	0.173223	0.167858	NS	-0.0638525	0.403801	NS
At1D1108_11400	Atu1575	At1D1609_16050	metC	cystathionine beta lyase	0.238298	0.999125	NS	-0.0771924	0.596973	NS	-0.110523	0.173213	NS
At1D1108_11410	Atu1577	At1D1609_16060	aapJ	general L-amino acid transport system substrate-binding protein	0.272412	0.999125	NS	0.263629	0.109396	NS	0.105748	0.187994	NS
At1D1108_11420	Atu1578	At1D1609_16070	aapQ	general L-amino acid transport system permease protein	0.496895	0.999125	NS	0.0635021	0.75767	NS	0.375944	1.65766e-12	NS
At1D1108_11430	Atu1579	At1D1609_16080	aapM	general L-amino acid transport system permease protein	0.260271	0.999125	NS	0.0500112	0.842344	NS	0.315484	7.1695e-06	NS
At1D1108_11440	Atu1580	At1D1609_16090	aapP	general L-amino acid transport system ATP-binding protein	0.187913	0.999125	NS	0.0945809	0.646482	NS	0.0716388	0.491862	NS
At1D1108_11450	Atu1586	At1D1609_16100	recJ	single-stranded-DNA-specific exonuclease	-0.27258	0.87808	NS	0.186024	0.301803	NS	-0.0110801	0.90348	NS
At1D1108_11470	Atu1588	At1D1609_16120	hom	homoserine dehydrogenase	-0.110149	0.999125	NS	0.466431	4.9051e-05	NS	0.149076	0.0359633	NS
At1D1108_11480	Atu1589	At1D1609_16130	alaC	alanine-synthesizing transaminase	-0.0171441	0.999125	NS	0.095966	0.415899	NS	0.12094	0.114849	NS
At1D1108_11490	Atu1590	At1D1609_16140	iunH	inosine-uridine preferring nucleoside hydrolase	-0.0998434	0.999125	NS	-0.176857	0.133809	NS	-0.265997	0.015024	NS
At1D1108_11500	Atu1591	At1D1609_16150	NA	membrane protein	-0.128437	0.999125	NS	0.00362585	0.989693	NS	-0.0365835	0.79366	NS
At1D1108_11510	Atu1592	At1D1609_16160	NA	hypothetical protein	-0.098788	0.999125	NS	0.0368115	0.824487	NS	-0.150811	0.0109067	NS
At1D1108_11520	Atu1594	At1D1609_16170	msbB	lipid A biosynthesis lauroyl acyltransferase	-0.21912	0.999125	NS	-0.169722	0.312791	NS	-0.0949348	0.296361	NS
At1D1108_11530	Atu1595	At1D1609_16180	adh	alcohol dehydrogenase	-0.269585	0.999125	NS	-0.0148187	0.951034	NS	-0.0917919	0.25287	NS
At1D1108_11540	Atu1596	At1D1609_16190	fabF	3-oxoacyl-[acyl-carrier-protein] synthase II	0.0524496	0.999125	NS	-0.0466673	0.840056	NS	0.0195119	0.851011	NS
At1D1108_11550	Atu1597	At1D1609_16200	fabF	3-oxoacyl-[acyl-carrier-protein] synthase II	-0.12212	0.999125	NS	0.142464	0.31185	NS	0.0397467	0.757013	NS
At1D1108_11560	Atu1599	At1D1609_16210	fabZ	3-hydroxyacyl-[acyl-carrier-protein] dehydratase	-0.335658	0.999125	NS	-0.0850993	0.72595	NS	-0.0938108	0.240052	NS
At1D1108_11570	Atu1600	At1D1609_16220	acpP	acyl carrier protein	-0.123771	0.999125	NS	-0.0877698	0.801286	NS	-0.133446	0.142286	NS
At1D1108_11580	Atu1601	At1D1609_16230	hemN	oxygen-independent coproporphyrinogen III oxidase	-0.258817	0.999125	NS	0.510623	0.0273226	NS	0.752657	0.0163921	NS
At1D1108_11590	Atu1602	At1D1609_16240	fnrN	transcriptional activator, Crp family	0.135769	0.999125	NS	0.251428	0.310161	NS	0.094118	0.681398	NS
At1D1108_11600	Atu8159	At1D1609_16250	NA	hypothetical protein	-0.374691	0.999125	NS	0.0540959	0.779057	NS	-0.155218	0.0167405	NS
At1D1108_11610	Atu1604	At1D1609_16260	phbC	poly-beta-hydroxybutyrate synthase	0.33917	0.824575	NS	0.0721537	0.672557	NS	-0.00730703	0.93667	NS
At1D1108_11620	Atu1605	At1D1609_16270	sfsA	sugar fermentation stimulation protein	0.043767	NA	NS	0.0416328	0.906743	NS	-0.204645	0.0547405	NS
At1D1108_11630	Atu1606	At1D1609_16280	map	methionine aminopeptidase	0.0623048	0.999125	NS	-0.0333767	0.885999	NS	-0.15727	0.252423	NS
At1D1108_11640	Atu1607	At1D1609_16290	radC	DNA repair protein	0.138333	0.999125	NS	0.221441	0.0272037	NS	-0.177448	0.0638614	NS
At1D1108_11650	Atu1608	At1D1609_16300	NA	signal peptide protein	-0.282566	0.999125	NS	0.539461	0.00535843	NS	-0.250504	0.0852962	NS
At1D1108_11660	Atu1609	At1D1609_16310	NA	membrane protein	-0.403066	0.636078	NS	0.513981	0.0038322	NS	-0.22383	0.0304463	NS
At1D1108_11670	Atu1610	At1D1609_16320	dhs	2-dehydro-3-deoxyphosphoheptonate aldolase	-0.613072	0.95349	NS	-0.887336	1.53849e-10	NS	-0.508451	0.00394752	NS
At1D1108_11680	Atu1611	At1D1609_16330	gor	glutathione reductase	0.404292	0.889094	NS	-0.0917723	0.604161	NS	0.138323	0.277365	NS
At1D1108_11690	Atu8160	At1D1609_16340	NA	hypothetical protein	-0.434793	0.999125	NS	0.00797104	0.971789	NS	-0.150882	0.0890071	NS
At1D1108_11700	Atu1613	At1D1609_16350	rpiA	ribose 5-phosphate isomerase	-0.123252	0.999125	NS	0.149919	0.132712	NS	-0.164819	0.00665794	NS
At1D1108_11710	Atu1614	At1D1609_16360	gph	phosphoglycolate phosphatase	0.651513	0.17687	NS	-0.145557	0.295418	NS	-0.0865478	0.346052	NS
At1D1108_11730	Atu1615	At1D1609_16370	NA	peptidoglycan-binding protein	-0.524841	0.810162	NS	-0.305655	0.000685608	NS	-0.39003	3.72445e-18	NS
At1D1108_11740	Atu1616	At1D1609_16380	fumC	fumarate hydratase	0.0146472	0.999125	NS	0.149403	0.363851	NS	-0.0561133	0.737305	NS
At1D1108_11760	Atu1618	At1D1609_16390	pyrG	CTP synthase	0.0520341	0.999125	NS	0.0589548	0.794933	NS	-0.0480672	0.51994	NS
At1D1108_11770	Atu1619	At1D1609_16400	secG	protein-export membrane protein SECG	0.200731	0.999125	NS	0.189077	0.0551573	NS	0.0757496	0.426742	NS
At1D1108_11780	Atu1620	At1D1609_16410	tpiA	triosephosphate isomerase	0.0495668	0.999125	NS	0.00429612	0.986437	NS	-0.128703	0.251965	NS
At1D1108_11790	Atu1621	At1D1609_16420	NA	phospholipase	0.042407	0.999125	NS	-0.0656955	0.780844	NS	-0.182717	0.0274137	NS
At1D1108_11800	Atu1622	At1D1609_16430	gyrB	DNA gyrase subunit B	-0.0440737	0.999125	NS	0.127116	0.261573	NS	-0.196323	0.000236535	NS
At1D1108_11810	Atu1627	At1D1609_16550	clpP	ATP-dependent Clp protease, protease subunit	0.249273	0.999125	NS	-0.0495346	0.862747	NS	0.04082	0.785069	NS
At1D1108_11820	Atu1628	At1D1609_16560	NA	hypothetical protein	0.586301	NA	NS	0.120626	0.591853	NS	0.219448	0.0434932	NS
At1D1108_11830	Atu1629	At1D1609_16570	NA	AraC family transcriptional regulator	0.266547	NA	NS	-0.0521887	0.866028	NS	0.165363	0.187058	NS
At1D1108_11840	Atu1630	At1D1609_16580	NA	phospholipase D family protein	0.318285	0.999125	NS	-0.0899979	0.681179	NS	0.103159	0.275257	NS
At1D1108_11850	Atu1631	At1D1609_16590	rrpX	two component response regulator	-0.345927	0.970432	NS	-0.0902929	0.672034	NS	-0.0833354	0.544981	NS
At1D1108_11860	Atu1632	At1D1609_16600	NA	dimethylglycine dehydrogenase	0.191871	0.999125	NS	-0.0753557	0.728181	NS	0.133579	0.341754	NS
At1D1108_11890	Atu1633	At1D1609_16610	kefA	potassium efflux system KEFA	0.304132	0.64653	NS	-0.0708135	0.639632	NS	-0.0799282	0.384232	NS
At1D1108_12230	Atu1636	At1D1609_16630	NA	hypothetical protein	0.217418	NA	NS	0.19138	0.531725	NS	0.499126	0.00111932	NS
At1D1108_12250	Atu8018	At1D1609_16640	NA	hypothetical protein	-0.174184	0.999125	NS	-0.244049	0.373822	NS	-0.18406	0.15677	NS
At1D1108_12280	Atu1640	At1D1609_16670	NA	hypothetical protein	-0.314334	0.999125	NS	-0.193338	0.194975	NS	0.133686	0.254565	NS
At1D1108_12300	Atu1643	At1D1609_16700	NA	membrane protein	0.205166	0.999125	NS	-0.144055	0.692345	NS	-0.0869515	0.618325	NS
At1D1108_12320	Atu1644	At1D1609_16720	linN	cholesterol transport system auxiliary component	-0.453018	0.781997	NS	0.137052	0.318308	NS	-0.204556	0.00545317	NS
At1D1108_12330	Atu1645	At1D1609_16730	linM	phospholipid/cholesterol/gamma-HCH transport system substrate-binding protein	-0.466799	0.883024	NS	0.0279526	0.875423	NS	-0.188384	0.0021989	NS
At1D1108_12340	Atu1646	At1D1609_16740	linL	phospholipid/cholesterol/gamma-HCH transport system ATP-binding protein	-0.762623	0.449145	NS	-0.141381	0.401156	NS	-0.286829	3.07395e-05	NS
At1D1108_12350	Atu1647	At1D1609_16750	linK	phospholipid/cholesterol/gamma-HCH transport system permease protein	-0.565813	0.598125	NS	0.128276	0.535859	NS	-0.211879	0.0196418	NS
At1D1108_12360	Atu1648	At1D1609_16760	NA	mandelate racemase/muconate lactonizing enzyme family protein	-0.0372887	0.999125	NS	5.30649e-06	0.999959	NS	0.0113743	0.932829	NS
At1D1108_12370	Atu1649	At1D1609_16770	NA	serine/threonine protein phosphatase	-0.192308	0.999125	NS	0.130414	0.593307	NS	0.284019	0.0469776	NS
At1D1108_12390	Atu1653	At1D1609_16790	NA	hypothetical protein	0.00773738	0.999125	NS	-0.236638	0.0413415	NS	0.110532	0.330531	NS
At1D1108_12400	Atu1654	At1D1609_16810	NA	nitroreductase	0.308742	0.999125	NS	0.0299956	0.939615	NS	0.0657898	0.707484	NS
At1D1108_12410	Atu1656	At1D1609_16820	tolB	tolB protein	0.271901	0.887984	NS	-0.119176	0.56624	NS	0.0933402	0.263334	NS
At1D1108_12430	Atu1657	At1D1609_16840	nadE	NAD+ synthase	-0.252167	0.999125	NS	-0.0162788	0.931809	NS	-0.0909434	0.154783	NS
At1D1108_12440	Atu1658	At1D1609_16850	cgmA	cyclic beta-1,2-glucan modification protein	0.526202	0.727857	NS	0.0813554	0.710134	NS	0.084041	0.501504	NS
At1D1108_12450	Atu1659	At1D1609_16860	NA	membrane protein	0.361613	0.875989	NS	0.0123653	0.970801	NS	-0.0201066	0.881284	NS
At1D1108_12460	Atu1661	At1D1609_16870	sthA	soluble pyridine nucleotide transhydrogenase	0.164821	0.999125	NS	0.0140235	0.939944	NS	-0.146917	0.0120303	NS
At1D1108_12470	Atu1662	At1D1609_16880	NA	hypothetical protein	0.260104	0.999125	NS	-0.0851536	0.675654	NS	0.218633	0.00629858	NS
At1D1108_12500	Atu1664	At1D1609_16890	tig	trigger factor	-0.376959	0.999125	NS	0.294685	0.000151749	NS	0.00396544	0.973665	NS
At1D1108_12540	Atu1669	At1D1609_16940	gid	glucose inhibited division protein	0.40304	0.843319	NS	0.324971	0.00502346	NS	0.0823438	0.409107	NS
At1D1108_12590	Atu8112	At1D1609_16990	NA	hypothetical protein	-0.332001	0.999125	NS	-0.135113	0.409563	NS	-0.169822	0.337088	NS
At1D1108_12600	Atu8162	At1D1609_17000	NA	acyl carrier protein	-0.478879	0.999125	NS	-0.101301	0.661764	NS	-0.335972	7.39409e-05	NS
At1D1108_12610	Atu1672	At1D1609_17010	fadD	long-chain acyl-CoA synthetase	-0.322989	0.999125	NS	-0.0502794	0.804193	NS	-0.315478	4.0465e-05	NS
At1D1108_12620	Atu1673	At1D1609_17020	lysA	diaminopimelate decarboxylase	-0.378599	0.954538	NS	-0.0356375	0.885999	NS	-0.412356	5.24148e-06	NS
At1D1108_12630	Atu1676	At1D1609_17030	pabB	para-aminobenzoate synthase component I	0.192204	0.999125	NS	-0.091177	0.748739	NS	0.167109	0.207707	NS
At1D1108_12640	Atu1677	At1D1609_17040	tgt	queuine tRNA-ribosyltransferase	-0.132521	0.999125	NS	0.0293277	0.906567	NS	0.226226	0.00868026	NS
At1D1108_12650	Atu1678	At1D1609_17050	queA	S-adenosylmethionine tRNA ribosyltransferase-isomerase	-0.1117	0.999125	NS	-0.0578342	0.808928	NS	0.114305	0.258345	NS
At1D1108_12660	Atu1679	At1D1609_17060	ppiB	peptidyl-prolyl cis-trans isomerase B (cyclophilin B)	-0.203377	0.999125	NS	-0.0742269	0.680003	NS	-0.185002	0.027435	NS
At1D1108_12670	Atu1680	At1D1609_17070	ppiA	peptidyl-prolyl cis-trans isomerase A (cyclophilin A)	-0.207594	0.999125	NS	-0.041708	0.88599	NS	-0.177967	0.104393	NS
At1D1108_12680	Atu1681	At1D1609_17080	coaD	phosphopantetheine adenylyltransferase	-0.59395	0.860758	NS	-0.0249312	0.909514	NS	-0.21254	0.0013035	NS
At1D1108_12690	Atu1683	At1D1609_17090	NA	hypothetical protein	1.00776	0.437724	NS	-0.0812729	0.812323	NS	0.0979827	0.373567	NS
At1D1108_12710	Atu1686	At1D1609_17110	ppiD	peptidyl-prolyl cis-trans isomerase D	-0.137505	0.999125	NS	0.174583	0.187912	NS	0.114015	0.374744	NS
At1D1108_12720	Atu1687	At1D1609_17120	trpD	anthranilate phosphoribosyltransferase	-0.131845	0.999125	NS	0.217477	0.0876334	NS	-0.0103907	0.923879	NS
At1D1108_12730	Atu1688	At1D1609_17130	trpC	indole-3-glycerol-phosphate synthase	-0.514622	0.886622	NS	0.0371592	0.851948	NS	-0.0284264	0.81829	NS
At1D1108_12740	Atu1689	At1D1609_17140	moaC	molybdenum cofactor biosynthesis protein C	-0.421769	0.930288	NS	0.111504	0.438549	NS	0.0101002	0.938809	NS
At1D1108_12750	Atu1690	At1D1609_17150	moeA	molybdopterin biosynthesis protein	-0.208291	0.999125	NS	-0.04081	0.842388	NS	-0.0369479	0.75306	NS
At1D1108_12760	Atu1691	At1D1609_17160	dgcB	diguanylate cyclase	0.248596	0.999125	NS	0.192655	0.119446	NS	-0.301153	0.000244728	NS
At1D1108_12770	Atu1692	At1D1609_17170	NA	pyridoxamine 5'-phosphate oxidase	0.232992	0.999125	NS	0.180058	0.317255	NS	-0.00253522	0.978966	NS
At1D1108_12780	Atu1693	At1D1609_17180	kefB	glutathione-regulated potassium-efflux system protein	-0.0638174	0.999125	NS	-0.0122263	0.958624	NS	-0.0515494	0.621251	NS
At1D1108_12790	Atu1694	At1D1609_17190	NA	hypothetical protein	-0.227136	0.999125	NS	-0.0834374	0.737748	NS	-0.0824612	0.459282	NS
At1D1108_12800	Atu1695	At1D1609_17200	moaA	molybdenum cofactor biosynthesis protein A	0.610989	0.678915	NS	0.0684118	0.626299	NS	0.0427132	0.751867	NS
At1D1108_12810	Atu1696	At1D1609_17210	NA	membrane protein	-0.124769	0.999125	NS	0.111926	0.512267	NS	0.17469	0.0180254	NS
At1D1108_12820	Atu1697	At1D1609_17220	NA	MFS permease	0.22819	0.999125	NS	0.00575904	0.981472	NS	0.216318	0.000423335	NS
At1D1108_12830	Atu1698	At1D1609_17230	mobA	molybdopterin-guanine dinucleotide biosynthesis protein A	-0.229506	0.999125	NS	0.14303	0.567036	NS	0.192043	0.0362588	NS
At1D1108_12840	Atu1699	At1D1609_17240	mobB	molybdopterin-guanine dinucleotide biosynthesis protein B	-0.071454	NA	NS	-0.06367	0.818967	NS	-0.021377	0.845014	NS
At1D1108_12850	Atu1700	At1D1609_17250	NA	lipoprotein	-1.23686	0.0512249	NS	-0.352195	4.30968e-05	NS	-0.523937	7.41474e-13	NS
At1D1108_12860	Atu1701	At1D1609_17260	pcm	protein-L-isoaspartate O-methyltransferase	-0.539088	0.848861	NS	-0.0887018	0.691672	NS	-0.2361	0.000217155	NS
At1D1108_12870	Atu1702	At1D1609_17270	surE	stationary-phase survival protein	-0.563533	0.824575	NS	-0.0530643	0.791894	NS	-0.215687	0.00903179	NS
At1D1108_12880	Atu1703	At1D1609_17280	serS	seryl-tRNA synthetase	-0.208021	0.999125	NS	0.0399772	0.831718	NS	-0.133971	0.129458	NS
At1D1108_12890	Atu1704	At1D1609_17290	tatC	sec-independent protein translocase protein TatC	0.436503	0.87363	NS	-0.0675676	0.703578	NS	0.132176	0.048239	NS
At1D1108_12900	Atu1705	At1D1609_17300	tatB	sec-independent protein translocase protein TatB	0.245814	0.999125	NS	-0.00604229	0.979647	NS	0.152084	0.0290224	NS
At1D1108_12910	Atu1706	At1D1609_17310	tatA	sec-independent protein translocase protein TatA	0.233946	0.999125	NS	-0.0665158	0.74339	NS	0.139289	0.0937599	NS
At1D1108_12920	Atu1707	At1D1609_17320	scpB	segregation and condensation protein B	0.445836	0.367168	NS	0.0857595	0.707234	NS	0.334805	0.000152746	NS
At1D1108_12930	Atu1708	At1D1609_17330	scpA	segregation and condensation protein A	-0.0135103	0.999125	NS	-0.039941	0.824487	NS	0.00957562	0.928368	NS
At1D1108_12940	Atu1709	At1D1609_17340	NA	glycosyl hydrolase	-0.657055	0.358136	NS	-0.308814	0.00151587	NS	-0.17322	0.0122392	NS
At1D1108_12950	Atu1710	At1D1609_17350	NA	sporulation protein	-0.720908	0.549189	NS	-0.235953	0.0763873	NS	-0.28718	5.8517e-07	NS
At1D1108_12960	Atu1711	At1D1609_17360	argS	arginyl-tRNA synthetase	-0.447955	0.983038	NS	-0.113769	0.295999	NS	-0.195996	0.000118387	NS
At1D1108_12970	Atu1712	At1D1609_17370	dgt	dGTPase	-0.321735	0.94953	NS	0.0120101	0.961278	NS	-0.239232	0.000313015	NS
At1D1108_12980	Atu1713	At1D1609_17380	NA	heme biosynthesis protein HemY	0.600731	0.67364	NS	-0.0510289	0.862606	NS	0.229163	0.00460725	NS
At1D1108_12990	Atu1714	At1D1609_17390	xthA	exodeoxyribonuclease III	-0.0717355	0.999125	NS	-0.0398523	0.894865	NS	-0.19516	0.0437463	NS
At1D1108_13000	Atu1715	At1D1609_17400	exoR	exopolysaccharide production negative regulator	-0.34201	0.999125	NS	-0.192174	0.225104	NS	-0.373079	1.39782e-08	NS
At1D1108_13010	Atu1717	At1D1609_17410	fadL	long-chain fatty acid transport protein	0.246972	0.999125	NS	0.261436	0.091082	NS	-0.431676	9.71732e-15	NS
At1D1108_13020	Atu1719	At1D1609_17420	valS	valyl-tRNA synthetase	0.552793	0.722863	NS	0.150051	0.203361	NS	-0.101037	0.418675	NS
At1D1108_13030	Atu1720	At1D1609_17430	NA	hypothetical protein	-0.05728	0.999125	NS	0.0757234	0.714946	NS	-0.135268	0.0807302	NS
At1D1108_13040	Atu1721	At1D1609_17440	pcm	protein-L-isoaspartate O-methyltransferase	-0.636308	0.577297	NS	0.000644391	0.998729	NS	-0.0691764	0.55438	NS
At1D1108_13070	Atu1725	At1D1609_18270	NA	hypothetical protein	0.191302	0.999125	NS	-0.125552	0.49499	NS	0.1634	0.124134	NS
At1D1108_13110	Atu1728	At1D1609_18310	wrbA	TrpR binding protein WrbA	0.276597	0.999125	NS	-0.198864	0.0839486	NS	-0.0439166	0.677746	NS
At1D1108_13120	Atu1729	At1D1609_18320	NA	molybdenum cofactor biosynthesis protein	0.449524	0.655863	NS	0.128293	0.452631	NS	0.0575766	0.411668	NS
At1D1108_13130	Atu1730	At1D1609_18330	NA	universal stress protein	0.0392223	0.999125	NS	0.178839	0.510592	NS	0.138679	0.321617	NS
At1D1108_13140	Atu1731	At1D1609_18340	gpt	xanthine-guanine phosphoribosyltransferase	-0.0843761	0.999125	NS	0.046968	0.883281	NS	0.0208995	0.867551	NS
At1D1108_13150	Atu1733	At1D1609_18360	nrdE	ribonucleoside-diphosphate reductase 2 alpha chain	-0.224395	0.999125	NS	0.197979	0.40758	NS	-0.341327	0.000146174	NS
At1D1108_13170	Atu1736	At1D1609_18500	mntH	manganese transport protein	0.415627	0.999125	NS	-0.0119536	0.963929	NS	0.0126217	0.859728	NS
At1D1108_13180	Atu1737	At1D1609_18510	NA	hypothetical protein	0.129331	0.999125	NS	-0.10237	0.689085	NS	0.000890128	0.995852	NS
At1D1108_13190	Atu1738	At1D1609_18520	NA	ABC transporter, nucleotide binding/ATPase protein	0.0691604	0.999125	NS	-0.109905	0.386404	NS	-0.110769	0.15864	NS
At1D1108_13200	Atu1739	At1D1609_18530	NA	permease	0.702563	0.485305	NS	0.0340187	0.850583	NS	0.272531	0.0174581	NS
At1D1108_13210	Atu1740	At1D1609_18550	NA	acetyltransferase	0.141135	0.999125	NS	-0.0132002	0.960145	NS	0.0340448	0.775748	NS
At1D1108_13220	Atu1741	At1D1609_18560	NA	hypothetical protein	-0.0534836	0.999125	NS	-0.13737	0.538062	NS	-0.0984066	0.505855	NS
At1D1108_13230	Atu1742	At1D1609_18570	NA	hypothetical protein	-0.430871	0.474064	NS	-0.252661	0.0547594	NS	-0.188684	0.0623266	NS
At1D1108_13240	Atu1743	At1D1609_18580	NA	flavin reductase	0.621928	0.649543	NS	0.239187	0.089022	NS	-0.0340177	0.827817	NS
At1D1108_13250	Atu1744	At1D1609_18590	NA	nitroreductase family protein	0.63746	0.636905	NS	0.213057	0.23481	NS	0.050685	0.718026	NS
At1D1108_13260	Atu1745	At1D1609_18600	NA	hypothetical protein	0.0510747	0.999125	NS	-0.143845	0.315598	NS	-0.11271	0.120041	NS
At1D1108_13270	Atu1746	At1D1609_18610	thrS	threonyl-tRNA synthetase	0.00723626	0.999125	NS	0.0472603	0.770352	NS	-0.11005	0.112456	NS
At1D1108_13280	Atu8091	At1D1609_18620	NA	hypothetical protein	0.340805	0.768668	NS	-0.200082	0.133523	NS	0.316298	0.000547091	NS
At1D1108_13290	Atu1747	At1D1609_18630	NA	membrane protein	0.446566	0.594096	NS	-0.124616	0.539122	NS	0.238333	0.00290937	NS
At1D1108_13300	Atu1748	At1D1609_18640	nifU	nitrogen fixation protein NifU	0.304128	0.999125	NS	0.0814769	0.672557	NS	0.154329	0.00831459	NS
At1D1108_13310	Atu1749	At1D1609_18650	folE	GTP cyclohydrolase I	0.627399	0.677106	NS	0.0551522	0.739537	NS	0.0156738	0.921749	NS
At1D1108_13320	Atu1750	At1D1609_18660	hisI	phosphoribosyl c-AMP cyclohydrolase	0.564348	0.795761	NS	-0.00685555	0.97643	NS	-0.0773149	0.477049	NS
At1D1108_13330	Atu1751	At1D1609_18670	NA	patatin	0.207941	0.999125	NS	0.0488005	0.84871	NS	-0.0252657	0.842296	NS
At1D1108_13340	Atu1752	At1D1609_18680	NA	inosine-5-monophosphate dehydrogenase	-0.0499267	0.999125	NS	0.125985	0.720048	NS	-0.11721	0.315856	NS
At1D1108_13350	Atu1753	At1D1609_18690	NA	membrane protein	0.18299	0.999125	NS	0.0523153	0.837837	NS	0.0693323	0.535604	NS
At1D1108_13360	Atu1754	At1D1609_18700	NA	hypothetical protein	0.302413	NA	NS	0.233664	0.562783	NS	0.254815	0.122789	NS
At1D1108_13370	Atu8163	At1D1609_18710	NA	pilus assembly protein PilZ	-0.360142	0.822275	NS	-0.20017	0.141672	NS	-0.289295	0.000250083	NS
At1D1108_13380	Atu1757	At1D1609_18720	NA	hypothetical protein	-0.684324	0.455917	NS	-0.0378486	0.915139	NS	-0.266963	0.00157862	NS
At1D1108_13390	Atu1758	At1D1609_18730	NA	hypothetical protein	0.664556	0.195229	NS	0.105749	0.56624	NS	0.0827342	0.430907	NS
At1D1108_13400	Atu1759	At1D1609_18740	sdaA	L-serine dehydratase	0.228273	0.999125	NS	0.15556	0.0821987	NS	-0.0164008	0.8759	NS
At1D1108_13420	Atu8164	At1D1609_18760	NA	hypothetical protein	-0.0984288	0.999125	NS	-0.0701605	0.759945	NS	-0.00659279	0.961315	NS
At1D1108_13430	Atu1762	At1D1609_18770	NA	periplasmic protein	-0.246578	0.999125	NS	-0.0691708	0.720492	NS	-0.094826	0.271973	NS
At1D1108_13440	Atu8019	At1D1609_18780	NA	entericidin	0.021901	0.999125	NS	-0.0108535	0.983733	NS	0.362648	0.000678265	NS
At1D1108_13450	Atu1763	At1D1609_18790	NA	formyl transferase	0.0321849	0.999125	NS	-0.0368132	0.899625	NS	-0.0616496	0.711799	NS
At1D1108_13460	Atu1764	At1D1609_18800	metF	methylenetetrahydrofolate reductase	0.411387	0.999125	NS	0.128372	0.539962	NS	0.141952	0.0876407	NS
At1D1108_13470	Atu1765	At1D1609_18810	NA	LysR family transcriptional regulator	0.390993	0.999125	NS	0.41931	1.95483e-07	NS	0.24075	0.000364462	NS
At1D1108_13480	Atu1766	At1D1609_18820	NA	hypothetical protein	0.278178	NA	NS	0.428285	0.00357232	NS	0.588459	2.77242e-06	NS
At1D1108_13490	Atu1767	At1D1609_18830	NA	AraC family transcriptional regulator	0.165343	0.999125	NS	0.192168	0.0450873	NS	0.183694	0.0300543	NS
At1D1108_13500	Atu1768	At1D1609_18840	NA	hypothetical protein	0.200152	0.968827	NS	0.0702481	0.652763	NS	-0.153415	0.0338911	NS
At1D1108_13510	Atu1769	At1D1609_18850	glnB	nitrogen regulatory protein PII	0.236226	0.999125	NS	-0.190687	0.151344	NS	-0.201402	1.06327e-05	NS
At1D1108_13520	Atu1770	At1D1609_18860	glnA	glutamine synthetase	0.37605	0.999125	NS	0.028734	0.929526	NS	-0.183896	0.125025	NS
At1D1108_13530	Atu1771	At1D1609_18870	NA	membrane protein	0.397179	0.917786	NS	-0.117236	0.614107	NS	-0.219923	0.00232387	NS
At1D1108_13540	Atu8165	At1D1609_18880	NA	DNA-binding protein	0.754099	0.549189	NS	0.130944	0.567036	NS	0.229166	0.000278754	NS
At1D1108_13550	Atu1773	At1D1609_18890	NA	invasion protein B	-0.263381	0.999125	NS	-0.00313402	0.990727	NS	-0.148317	0.207077	NS
At1D1108_13560	Atu1774	At1D1609_18900	NA	peptide/nickel transport system substrate-binding protein	-0.015535	0.999125	NS	-0.0128066	0.948387	NS	-0.123287	0.249336	NS
At1D1108_13570	Atu1775	At1D1609_18910	NA	polyketide biosynthesis associated protein	0.0010902	0.999125	NS	-0.0793622	0.734644	NS	-0.111462	0.279899	NS
At1D1108_13580	Atu1776	At1D1609_18920	NA	transporter	0.0100604	0.999125	NS	-0.0260907	0.911078	NS	0.0530666	0.635708	NS
At1D1108_13600	Atu1778	At1D1609_18950	mfd	transcription-repair coupling factor	-0.409573	0.389726	NS	0.122417	0.446281	NS	-0.0802526	0.236695	NS
At1D1108_13610	Atu1779	At1D1609_18960	NA	hypothetical protein	-0.185331	0.999125	NS	0.0199256	0.931012	NS	0.0665897	0.597223	NS
At1D1108_13620	Atu1780	At1D1609_18970	recG	ATP-dependent DNA helicase	0.264322	0.876486	NS	0.171446	0.159401	NS	-0.177971	0.0329545	NS
At1D1108_13630	Atu1781	At1D1609_18980	NA	hypothetical protein	0.438533	NA	NS	0.0987947	0.665985	NS	0.0407286	0.785026	NS
At1D1108_13660	Atu1784	At1D1609_19010	NA	membrane protein	0.355442	0.826605	NS	-0.110794	0.580856	NS	-0.0833499	0.30797	NS
At1D1108_13670	Atu1785	At1D1609_19020	NA	acetyltransferase	-0.00156676	0.999125	NS	0.0995305	0.715755	NS	-0.103196	0.261864	NS
At1D1108_13680	Atu1786	At1D1609_19030	glmS	glucosamine--fructose-6-phosphate aminotransferase	-0.288537	0.999125	NS	-0.0487459	0.840018	NS	-0.278332	0.0250022	NS
At1D1108_13690	Atu1787	At1D1609_19040	glmU	UDP-N-acetylglucosamine pyrophosphorylase	-0.267341	0.906215	NS	-0.0317107	0.894865	NS	-0.226277	0.00364014	NS
At1D1108_13700	Atu1788	At1D1609_19050	NA	GntR family transcriptional regulator	0.0852038	0.999125	NS	0.118559	0.360952	NS	-0.0564685	0.526281	NS
At1D1108_13710	Atu1789	At1D1609_19060	NA	simple sugar transport system substrate-binding protein	0.217428	0.999125	NS	0.272145	0.0462737	NS	-0.0503766	0.686788	NS
At1D1108_13720	Atu1790	At1D1609_19070	NA	simple sugar transport system permease protein	0.224146	0.999125	NS	0.123063	0.562494	NS	-0.121587	0.420243	NS
At1D1108_13730	Atu1791	At1D1609_19080	NA	simple sugar transport system permease protein	0.00978686	0.999125	NS	0.0729416	0.756569	NS	-0.0653572	0.678488	NS
At1D1108_13740	Atu1792	At1D1609_19090	NA	simple sugar transport system ATP-binding protein	-0.0807113	0.999125	NS	0.00348467	0.990727	NS	-0.0716093	0.565527	NS
At1D1108_13750	Atu1793	At1D1609_19100	pcs	phosphatidylcholine synthase	-0.120463	0.999125	NS	0.134248	0.358569	NS	-0.0141272	0.878774	NS
At1D1108_13760	Atu1794	At1D1609_19110	ubiH	2-octaprenyl-6-methoxyphenol hydroxylase	0.0887086	0.999125	NS	0.20939	0.0891265	NS	0.14432	0.257555	NS
At1D1108_13770	Atu1795	At1D1609_19120	NA	malonate transporter	-0.0582519	0.999125	NS	0.0854089	0.556662	NS	0.136431	0.0330733	NS
At1D1108_13780	Atu1796	At1D1609_19130	ccdA	cytochrome c-type biogenesis protein	0.0839859	0.999125	NS	-0.00301413	0.993169	NS	0.058008	0.500419	NS
At1D1108_13820	Atu1800	At1D1609_19140	NA	hypothetical protein	-0.372393	0.999125	NS	0.0747546	0.735466	NS	-0.0829203	0.507502	NS
At1D1108_13830	Atu1802	At1D1609_19150	gloA	lactoylglutathione lyase	-0.0458924	0.999125	NS	-0.182405	0.0741695	NS	-0.0403642	0.694327	NS
At1D1108_13840	Atu1803	At1D1609_19160	cspA	cold shock protein	-0.483706	0.964347	NS	0.0941319	0.568843	NS	-0.333241	1.38941e-08	NS
At1D1108_13850	Atu1804	At1D1609_19170	NA	signal peptide protein	-0.381563	0.999125	NS	-0.230465	0.00355855	NS	-0.318704	1.92443e-09	NS
At1D1108_13860	Atu1805	At1D1609_19180	NA	hypothetical protein	-0.801789	0.353436	NS	-0.35309	1.8294e-06	NS	-0.239824	0.000240114	NS
At1D1108_13870	Atu8166	At1D1609_19190	NA	hypothetical protein	0.500966	0.999125	NS	-0.516353	0.0176519	NS	0.177581	0.236603	NS
At1D1108_13880	Atu1808	At1D1609_19200	ugcG	UDP-glucose:ceramide glycosyltransferase	0.0929951	0.999125	NS	0.0152504	0.962111	NS	0.290625	0.0236442	NS
At1D1108_13890	Atu1810	At1D1609_19440	NA	NADH-ubiquinone oxidoreductase	-0.518081	0.971179	NS	0.0594998	0.860046	NS	-0.068032	0.446065	NS
At1D1108_13910	Atu8022	At1D1609_19460	NA	hypothetical protein	-0.0196118	NA	NS	0.146744	0.466149	NS	-0.0309531	0.833573	NS
At1D1108_13920	Atu1815	At1D1609_19470	NA	HlyD family secretion protein	0.114914	0.999125	NS	0.0556299	0.824174	NS	-0.0672662	0.475898	NS
At1D1108_13930	Atu1816	At1D1609_19480	NA	ABC transporter, nucleotide binding/ATPase protein	0.102453	0.999125	NS	0.102099	0.567036	NS	-0.0587226	0.643686	NS
At1D1108_13940	Atu1817	At1D1609_19490	NA	multidrug ABC transporter substrate-binding protein	0.156666	0.999125	NS	-0.0252957	0.913136	NS	0.163048	0.0469168	NS
At1D1108_13950	Atu1818	At1D1609_19520	NA	hypothetical protein	0.0439782	0.999125	NS	-0.119413	0.528947	NS	-0.0620468	0.558589	NS
At1D1108_13960	Atu1819	At1D1609_19530	iscA	FeS assembly scaffold SufA	-0.0768084	0.999125	NS	-0.0758264	0.641445	NS	-0.00881128	0.950453	NS
At1D1108_13970	Atu1820	At1D1609_19540	NA	FeS assembly SUF system protein	-0.17026	0.999125	NS	-0.0786661	0.655913	NS	-0.126728	0.0192112	NS
At1D1108_13980	Atu1821	At1D1609_19550	sufS	cysteine desulfurase / selenocysteine lyase	0.266824	0.999125	NS	0.00134216	0.996347	NS	-0.252349	0.0102518	NS
At1D1108_13990	Atu1822	At1D1609_19560	sufD	Fe-S cluster assembly protein SufD	0.798007	0.47177	NS	0.0926566	0.671734	NS	-0.174677	0.169647	NS
At1D1108_14000	Atu1823	At1D1609_19570	sufC	Fe-S cluster assembly ATP-binding protein	1.24168	0.0590984	NS	0.0792693	0.743842	NS	-0.0932466	0.565103	NS
At1D1108_14010	Atu1824	At1D1609_19580	sufB	Fe-S cluster assembly protein SufB	0.904201	0.369349	NS	0.0547343	0.702156	NS	-0.0943038	0.353832	NS
At1D1108_14020	Atu1825	At1D1609_19590	iscS	cysteine desulfurase	-0.0928065	0.999125	NS	0.198659	0.18949	NS	-0.30232	4.88008e-11	NS
At1D1108_14030	Atu1826	At1D1609_19600	NA	alpha/beta hydrolase	-0.131669	0.999125	NS	-0.0288849	0.906743	NS	0.0110361	0.887701	NS
At1D1108_14040	Atu1827	At1D1609_19610	anmK	anhydro-N-acetylmuramic acid kinase	-0.0504571	0.999125	NS	-0.0617328	0.749874	NS	0.0309242	0.757013	NS
At1D1108_14050	Atu1828	At1D1609_19620	tyrS	tyrosyl-tRNA synthetase	-0.0385398	0.999125	NS	0.0698336	0.753375	NS	-0.346329	0.0417515	NS
At1D1108_14060	Atu8167	At1D1609_19630	NA	membrane protein	-0.0971823	0.999125	NS	-0.0323439	0.866206	NS	-0.0776084	0.297294	NS
At1D1108_14070	Atu1830	At1D1609_19640	bcp	bacterioferritin comigratory protein	0.117837	0.999125	NS	-0.0605639	0.774351	NS	0.00889968	0.922247	NS
At1D1108_14080	Atu1831	At1D1609_19650	NA	rhamnosyltransferase	-0.266973	0.999125	NS	-0.125335	0.49499	NS	-0.00937551	0.961315	NS
At1D1108_14090	Atu1832	At1D1609_19660	NA	membrane protein associated metalloendopeptidase	-0.619104	0.321227	NS	-0.296591	0.0641243	NS	-0.158254	0.127777	NS
At1D1108_14100	Atu1833	At1D1609_19670	NA	ATP-dependent RNA helicase	-0.0780245	0.999125	NS	0.486348	5.82562e-08	NS	-0.0185718	0.849736	NS
At1D1108_14110	Atu1834	At1D1609_19680	mutT	DNA mismatch repair protein MutT	-0.414907	0.999125	NS	0.308906	0.00926388	NS	0.118124	0.263907	NS
At1D1108_14120	Atu1838	At1D1609_19700	livK	branched-chain amino acid transport system substrate-binding protein	-0.116409	0.999125	NS	0.124052	0.378683	NS	-0.119469	0.098979	NS
At1D1108_14130	Atu1839	At1D1609_19710	rpe	ribulose-phosphate 3-epimerase	-0.0542217	0.999125	NS	0.168534	0.406235	NS	-0.151045	0.0688606	NS
At1D1108_14140	Atu1840	At1D1609_19720	NA	hypothetical protein	-0.0124769	NA	NS	0.0299339	0.927999	NS	0.039045	0.75675	NS
At1D1108_14150	Atu1841	At1D1609_19730	purB	adenylosuccinate lyase	0.00968801	0.999125	NS	0.265414	0.0273463	NS	-0.019842	0.929036	NS
At1D1108_14160	Atu1842	At1D1609_19740	NA	alpha/beta hydrolase	0.333821	0.999125	NS	-0.00681323	0.972308	NS	0.152304	0.0554887	NS
At1D1108_14170	Atu1843	At1D1609_19750	purC	phosphoribosylaminoimidazole-succinocarboxamide synthase	-0.12666	0.999125	NS	0.00418533	0.985416	NS	-0.0203375	0.80296	NS
At1D1108_14180	Atu1844	At1D1609_19760	purS	phosphoribosylformylglycinamidine synthetase	-0.334765	0.999125	NS	0.0117468	0.960642	NS	-0.0089018	0.943744	NS
At1D1108_14190	Atu1845	At1D1609_19770	purQ	phosphoribosylformylglycinamidine synthase I	-0.258059	0.999125	NS	-0.0718335	0.641871	NS	-0.0831013	0.39933	NS
At1D1108_14200	Atu1846	At1D1609_19780	NA	lipoprotein	0.0687213	0.999125	NS	-0.113999	0.691672	NS	-0.00220288	0.990159	NS
At1D1108_14210	Atu1847	At1D1609_19790	NA	hypothetical protein	-0.312378	0.999125	NS	0.239923	0.0954164	NS	0.526059	0.000120072	NS
At1D1108_14220	Atu1848	At1D1609_19800	NA	GntR family transcriptional regulator	0.350747	0.999125	NS	0.326878	0.000466024	NS	0.384079	1.97463e-05	NS
At1D1108_14230	Atu1849	At1D1609_19810	NA	lipid A 3-O-deacylase	-0.208342	0.999125	NS	-0.0320991	0.915139	NS	-0.355501	2.42415e-06	NS
At1D1108_14240	Atu1850	At1D1609_19820	purL	phosphoribosylformylglycinamidine synthetase II	-0.281535	0.999125	NS	0.148982	0.219876	NS	-0.113046	0.305164	NS
At1D1108_14250	Atu1851	At1D1609_19830	NA	BolA/YrbA family protein	-0.439399	0.999125	NS	0.118661	0.284738	NS	-0.181942	0.0271814	NS
At1D1108_14260	Atu1852	At1D1609_19840	NA	membrane protein	-0.316958	0.999125	NS	-0.0689952	0.810268	NS	-0.107879	0.324655	NS
At1D1108_14270	Atu1853	At1D1609_19850	NA	hypothetical protein	0.356133	0.999125	NS	0.0751891	0.655032	NS	0.141093	0.0519935	NS
At1D1108_14280	Atu1854	At1D1609_19870	grlA	glutaredoxin-related protein	0.274747	0.999125	NS	-0.178263	0.155037	NS	-0.147599	0.151726	NS
At1D1108_14290	Atu1855	At1D1609_19880	bcr	MFS permease	0.508363	0.855553	NS	-0.0736542	0.667027	NS	-0.113255	0.385901	NS
At1D1108_14300	Atu1856	At1D1609_19900	NA	inositol monophosphatase family protein	0.0908165	0.999125	NS	0.0152195	0.944402	NS	-0.0552065	0.545126	NS
At1D1108_14310	Atu1857	At1D1609_19910	NA	inositol monophosphatase family protein	0.115974	0.999125	NS	0.206318	0.116841	NS	-0.104681	0.390081	NS
At1D1108_14320	Atu1858	At1D1609_19920	ttcA	tRNA 2-thiocytidine biosynthesis protein TtcA	-0.264643	0.999125	NS	0.0219855	0.923079	NS	-0.119435	0.155665	NS
At1D1108_14330	Atu1859	At1D1609_19930	glsA	glutaminase A	-0.310942	0.87363	NS	0.167105	0.202219	NS	0.0681798	0.465248	NS
At1D1108_14340	Atu1860	At1D1609_19940	rpsD	30S ribosomal protein S4	-0.506006	0.999125	NS	0.0559042	0.788631	NS	-0.0886609	0.547192	NS
At1D1108_14350	Atu1861	At1D1609_19950	NA	transporter	0.559673	0.598125	NS	0.0356177	0.900504	NS	0.269589	0.000471878	NS
At1D1108_14370	Atu1862	At1D1609_19960	NA	ATP-binding protein	-0.475812	0.285573	NS	0.0513878	0.795368	NS	-0.170345	0.0131776	NS
At1D1108_14380	Atu1863	At1D1609_19970	NA	permease	-0.280061	0.999125	NS	-0.0307996	0.892909	NS	-0.00146613	0.990159	NS
At1D1108_14390	Atu1864	At1D1609_19980	NA	lysine transporter LysE	0.120487	0.999125	NS	0.423486	0.000232966	NS	-0.0312737	0.796927	NS
At1D1108_14400	Atu1865	At1D1609_20010	NA	hypothetical protein	-0.420137	NA	NS	1.82679	8.85187e-63	Up	-0.259925	0.00813156	NS
At1D1108_14420	Atu1867	At1D1609_20030	murI	glutamate racemase	-0.0119488	0.999125	NS	0.0257272	0.918488	NS	-0.282975	0.00150675	NS
At1D1108_14430	Atu1868	At1D1609_20040	lasT	tRNA/rRNA methyltransferase	-0.208049	0.999125	NS	0.0146007	0.958636	NS	-0.22687	0.000658436	NS
At1D1108_14440	Atu1869	At1D1609_20050	NA	hypothetical protein	-0.0180272	0.999125	NS	-0.100613	0.517299	NS	-0.248103	0.000897849	NS
At1D1108_14450	Atu1870	At1D1609_20060	icdA	isocitrate dehydrogenase	-0.311286	0.999125	NS	0.137239	0.488111	NS	-0.0857493	0.535321	NS
At1D1108_14460	Atu1871	At1D1609_20070	gst	glutathione S-transferase	0.157418	0.999125	NS	0.256906	0.0508888	NS	0.0483823	0.576578	NS
At1D1108_14480	Atu1873	At1D1609_20080	alaS	alanyl-tRNA synthetase	-0.437893	0.932278	NS	0.0391225	0.825647	NS	-0.211286	0.00150675	NS
At1D1108_14490	Atu1874	At1D1609_20090	recA	RecA protein	-0.933292	0.326701	NS	0.225872	0.0632505	NS	-0.218746	0.000304965	NS
At1D1108_14500	Atu1875	At1D1609_20100	NA	carbohydrate kinase	-0.272657	0.85091	NS	0.321027	0.0152014	NS	-0.118054	0.240344	NS
At1D1108_14510	Atu1876	At1D1609_20110	psuG	pseudouridine-5'-phosphate glycosidase	0.0210397	0.999125	NS	0.150446	0.441115	NS	-0.140815	0.377527	NS
At1D1108_14520	Atu1877	At1D1609_20120	NA	OmpA family protein	0.952	0.337657	NS	0.0965066	0.676269	NS	-0.0464795	0.777537	NS
At1D1108_14530	Atu1879	At1D1609_20130	NA	polar amino acid transport system substrate-binding protein	0.12259	0.999125	NS	0.157691	0.565666	NS	-0.279052	0.000194742	NS
At1D1108_14540	Atu1880	At1D1609_20140	NA	polar amino acid transport system permease protein	0.297163	0.999125	NS	0.146129	0.394444	NS	0.135282	0.255869	NS
At1D1108_14550	Atu1881	At1D1609_20150	NA	polar amino acid transport system permease protein	0.0323933	0.999125	NS	0.235964	0.0633831	NS	0.0817299	0.618567	NS
At1D1108_14560	Atu1882	At1D1609_20160	usg	usg protein	-0.82494	0.192595	NS	-0.227721	0.167504	NS	0.47011	4.83022e-06	NS
At1D1108_14570	Atu1883	At1D1609_20170	NA	3-demethylubiquinone-9 3-methyltransferase	-0.307531	0.954538	NS	-0.194009	0.0328076	NS	0.161748	0.0947011	NS
At1D1108_14580	Atu1884	At1D1609_20180	ssuA	sulfonate transport system substrate-binding protein	-0.104526	0.999125	NS	-0.0228692	0.950697	NS	0.0816999	0.552984	NS
At1D1108_14590	Atu1885	At1D1609_20190	ybaO	AraC family transcriptional regulator	0.396064	0.999125	NS	0.0103356	0.970996	NS	0.216389	0.0047899	NS
At1D1108_14600	Atu1886	At1D1609_20200	NA	uracil-DNA glycosylase	-0.522688	NA	NS	-0.163633	0.407824	NS	0.126496	0.240175	NS
At1D1108_14610	Atu1887	At1D1609_20210	exoI	succinoglycan biosynthesis protein ExoI	-0.632699	0.326701	NS	-0.151678	0.494457	NS	0.0260895	0.833517	NS
At1D1108_14620	Atu1888	At1D1609_20220	pleC	two-component system, cell cycle sensor histidine kinase PleC	-0.675728	0.302811	NS	-0.0719795	0.629518	NS	-0.21827	0.0174712	NS
At1D1108_14630	Atu1889	At1D1609_20230	dgk	diacylglycerol kinase	-1.00583	0.00700161	Down	0.112763	0.504521	NS	-0.186435	0.0773909	NS
At1D1108_14640	Atu1890	At1D1609_20240	cobT	cobyrinic acid synthase	-0.503481	0.47177	NS	0.358272	0.000364889	NS	-0.0783645	0.518686	NS
At1D1108_14650	Atu1891	At1D1609_20250	cobS	cobalamin biosynthesis protein	-0.0348603	0.999125	NS	0.0897119	0.703578	NS	-0.00590635	0.968678	NS
At1D1108_14660	Atu1892	At1D1609_20260	NA	Fe-S protein	0.483417	0.729546	NS	-0.0642884	0.866206	NS	0.149228	0.425606	NS
At1D1108_14670	Atu1893	At1D1609_20270	NA	aspartic protease	0.37213	0.689307	NS	-0.0141636	0.951882	NS	0.0758802	0.422744	NS
At1D1108_14680	Atu1906	At1D1609_20390	NA	ABC transporter, membrane spanning protein	0.475163	0.87363	NS	-0.373079	0.00332209	NS	0.0305446	0.812284	NS
At1D1108_14690	Atu1907	At1D1609_20400	NA	ABC transporter, nucleotide binding/ATPase protein	0.279018	0.999125	NS	-0.359654	0.0087822	NS	-0.0634678	0.484452	NS
At1D1108_14700	Atu1908	At1D1609_20410	NA	membrane protein	0.264139	0.999125	NS	0.000893754	0.998729	NS	0.125189	0.234673	NS
At1D1108_14710	Atu1910	At1D1609_20420	NA	extensin	-0.8606	0.198158	NS	-0.296792	0.00795749	NS	-0.425353	2.19725e-07	NS
At1D1108_14720	Atu1912	At1D1609_20430	mcp	methyl-accepting chemotaxis protein	-0.175022	0.999125	NS	-0.23165	0.150066	NS	-0.421033	0.000536266	NS
At1D1108_14730	Atu1913	At1D1609_20440	NA	hypothetical protein	-1.20659	0.158662	NS	-0.234171	0.0741695	NS	-0.330878	0.0709948	NS
At1D1108_14740	Atu1914	At1D1609_20450	NA	ATPase, AAA family protein	-0.455372	0.25762	NS	-0.0672114	0.760355	NS	-0.243119	0.000457684	NS
At1D1108_14750	Atu1915	At1D1609_20460	NA	htrA family protein	-0.141684	0.999125	NS	0.0444286	0.842344	NS	-0.156731	0.137423	NS
At1D1108_14760	Atu1916	At1D1609_20470	NA	hypothetical protein	0.229735	0.999125	NS	-0.359861	0.0309884	NS	0.205023	0.193707	NS
At1D1108_14770	Atu1917	At1D1609_20500	NA	beta-lactamase	0.522963	0.915516	NS	-0.337522	0.00112617	NS	0.208857	0.127198	NS
At1D1108_14780	Atu1918	At1D1609_20520	ilvD	dihydroxy-acid dehydratase	0.321677	0.999125	NS	0.123304	0.621169	NS	0.0999454	0.302943	NS
At1D1108_14790	Atu1919	At1D1609_20530	yedY	sulfoxide reductase catalytic subunit YedY	0.717266	0.0944595	NS	-0.00683543	0.972308	NS	0.0952301	0.341145	NS
At1D1108_14800	Atu1920	At1D1609_20540	yedZ	sulfoxide reductase heme-binding subunit YedZ	0.495891	0.455917	NS	-0.0386645	0.872404	NS	0.118301	0.348591	NS
At1D1108_14820	Atu1921	At1D1609_20560	NA	membrane protein	0.28235	NA	NS	0.0566591	0.862606	NS	0.0142892	0.923224	NS
At1D1108_14840	Atu1922	At1D1609_20580	rplQ	50S ribosomal protein L17	0.314602	0.999125	NS	0.467261	0.00109034	NS	0.217526	0.170702	NS
At1D1108_14850	Atu1923	At1D1609_20590	rpoA	DNA-directed RNA polymerase alpha subunit	0.0350487	0.999125	NS	0.223114	0.0403897	NS	0.243949	0.0132587	NS
At1D1108_14860	Atu1924	At1D1609_20600	rpsK	30S ribosomal protein S11	-0.229459	0.999125	NS	0.227068	0.199318	NS	0.171477	0.28034	NS
At1D1108_14870	Atu1925	At1D1609_20610	rpsM	30S ribosomal protein S13	-0.723489	0.911809	NS	0.0887562	0.661764	NS	-0.12973	0.0555881	NS
At1D1108_14880	Atu1926	At1D1609_20620	adk	adenylate kinase	-0.179172	0.999125	NS	0.0242212	0.928224	NS	0.133572	0.240934	NS
At1D1108_14890	Atu1927	At1D1609_20630	secY	preprotein translocase subunit SecY	0.113488	0.999125	NS	0.137108	0.327426	NS	0.231312	0.0591058	NS
At1D1108_14900	Atu1928	At1D1609_20640	rplO	50S ribosomal protein L15	-0.240204	0.999125	NS	0.319184	0.000915489	NS	0.0851839	0.129936	NS
At1D1108_14910	Atu8065	At1D1609_20650	rpmD	50S ribosomal protein L30	0.00681717	0.999125	NS	0.474972	0.000338953	NS	0.0798248	0.516368	NS
At1D1108_14920	Atu1929	At1D1609_20660	rpsE	30S ribosomal protein S5	-0.083773	0.999125	NS	0.467067	2.89776e-05	NS	0.0337971	0.711799	NS
At1D1108_14930	Atu1930	At1D1609_20670	rplR	50S ribosomal protein L18	-0.568284	0.955467	NS	0.131544	0.315598	NS	0.000169231	0.999086	NS
At1D1108_14940	Atu1931	At1D1609_20680	rplF	50S ribosomal protein L6	-0.344398	0.999125	NS	0.253806	0.0233604	NS	0.0434678	0.718026	NS
At1D1108_14950	Atu1932	At1D1609_20690	rpsH	30S ribosomal protein S8	-0.159604	0.999125	NS	0.259905	0.000882141	NS	0.0390326	0.656065	NS
At1D1108_14960	Atu1933	At1D1609_20700	rpsN	30S ribosomal protein S14	-0.260275	0.999125	NS	0.270303	0.102998	NS	0.0595055	0.711799	NS
At1D1108_14970	Atu1934	At1D1609_20710	rplE	50S ribosomal protein L5	-0.279798	0.999125	NS	0.138496	0.20617	NS	-0.0143316	0.891223	NS
At1D1108_14980	Atu1935	At1D1609_20720	rplX	50S ribosomal protein L24	-0.393503	0.999125	NS	0.172785	0.0678674	NS	0.0709337	0.415757	NS
At1D1108_14990	Atu1936	At1D1609_20730	rplN	50S ribosomal protein L14	-0.616192	0.899333	NS	0.0722261	0.655193	NS	0.0714496	0.282631	NS
At1D1108_15000	Atu1937	At1D1609_20740	rpsQ	30S ribosomal protein S17	-0.21201	0.999125	NS	0.151951	0.253969	NS	0.0949846	0.267704	NS
At1D1108_15010	Atu1938	At1D1609_20750	rpmC	50S ribosomal protein L29	-0.0627757	0.999125	NS	0.293156	0.105703	NS	0.122142	0.275142	NS
At1D1108_15020	Atu1939	At1D1609_20760	rplP	50S ribosomal protein L16	-0.064531	0.999125	NS	0.417011	0.00371419	NS	0.151505	0.207263	NS
At1D1108_15030	Atu1940	At1D1609_20770	rpsC	30S ribosomal protein S3	-0.241571	0.999125	NS	0.39864	0.00215347	NS	0.0607396	0.692407	NS
At1D1108_15040	Atu1941	At1D1609_20780	rplV	50S ribosomal protein L22	-0.145937	0.999125	NS	0.30657	0.135326	NS	0.0639518	0.750463	NS
At1D1108_15050	Atu1942	At1D1609_20790	rpsS	30S ribosomal protein S19	-0.391758	0.999125	NS	0.212274	0.196045	NS	0.039722	0.809147	NS
At1D1108_15060	Atu1943	At1D1609_20800	rplB	50S ribosomal protein L2	-0.446535	0.999125	NS	0.226378	0.129574	NS	-0.00256867	0.989508	NS
At1D1108_15070	Atu1944	At1D1609_20810	rplW	50S ribosomal protein L23	-0.179885	0.999125	NS	0.313826	0.0733392	NS	0.0622752	0.71714	NS
At1D1108_15080	Atu1945	At1D1609_20820	rplD	50S ribosomal protein L4	-0.0537286	0.999125	NS	0.403769	0.0021586	NS	0.0320713	0.849736	NS
At1D1108_15090	Atu1946	At1D1609_20830	rplC	50S ribosomal protein L3	-0.0896977	0.999125	NS	0.426674	7.27076e-08	NS	0.0223579	0.874799	NS
At1D1108_15100	Atu1947	At1D1609_20840	rpsJ	30S ribosomal protein S10	0.416147	0.999125	NS	0.302241	0.0388701	NS	0.175602	0.248194	NS
At1D1108_15120	Atu1949	At1D1609_20860	fusA	translation elongation factor G	-0.166724	0.999125	NS	0.202627	0.217777	NS	0.0766626	0.592924	NS
At1D1108_15130	Atu1950	At1D1609_20870	rpsG	30S ribosomal protein S7	-0.103905	0.999125	NS	0.107935	0.623682	NS	0.014096	0.944742	NS
At1D1108_15140	Atu1951	At1D1609_20880	rpsL	30S ribosomal protein S12	-0.0837073	0.999125	NS	0.085235	0.64257	NS	0.014815	0.932279	NS
At1D1108_15150	Atu1952	At1D1609_20890	NA	transcriptional regulator	0.38674	0.87363	NS	0.133255	0.385731	NS	-0.0585814	0.597656	NS
At1D1108_15160	Atu1954	At1D1609_20910	NA	DNA-binding protein	0.175112	0.999125	NS	0.0141743	0.971789	NS	0.0241501	0.777537	NS
At1D1108_15170	Atu1955	At1D1609_20920	rpoC	DNA-directed RNA polymerase beta' chain	-0.041824	0.999125	NS	0.0697092	0.717107	NS	0.183566	0.175586	NS
At1D1108_15180	Atu1956	At1D1609_20930	rpoB	DNA-directed RNA polymerase beta chain	0.141607	0.999125	NS	0.184753	0.155037	NS	0.269652	0.00758856	NS
At1D1108_15190	Atu1957	At1D1609_20940	rplL	50S ribosomal protein L7/L12	0.280159	0.999125	NS	0.346726	0.000165084	NS	0.087708	0.254146	NS
At1D1108_15200	Atu1958	At1D1609_20950	rplJ	50S ribosomal protein L10	-0.163312	0.999125	NS	0.573648	7.35134e-07	NS	-0.0198808	0.836331	NS
At1D1108_15210	Atu1959	At1D1609_20960	rplA	50S ribosomal protein L1	-0.124894	0.999125	NS	0.336218	0.00594506	NS	0.0848094	0.535321	NS
At1D1108_15220	Atu1960	At1D1609_20970	rplK	50S ribosomal protein L11	-0.247437	0.999125	NS	0.371075	0.000484282	NS	0.101015	0.416862	NS
At1D1108_15230	Atu1961	At1D1609_20980	nusG	transcription antitermination protein NusG	-0.419313	0.999125	NS	0.175029	0.375219	NS	-0.00203677	0.989901	NS
At1D1108_15240	Atu1962	At1D1609_20990	secE	secretion protein	-0.603293	0.999125	NS	-0.00843393	0.975466	NS	-0.0948349	0.443459	NS
At1D1108_15270	Atu1967	At1D1609_21020	NA	membrane protein	-0.177028	0.999125	NS	0.116316	0.622255	NS	0.0995834	0.522046	NS
At1D1108_15290	Atu1971	At1D1609_21050	NA	signal peptide protein	-0.466084	0.948297	NS	0.0092464	0.980677	NS	0.017054	0.845014	NS
At1D1108_15300	Atu1972	At1D1609_21060	NA	hypothetical protein	0.200782	0.999125	NS	-0.143475	0.441074	NS	0.297541	0.0168371	NS
At1D1108_15310	Atu1973	At1D1609_21070	NA	hypothetical protein	-0.407143	0.999125	NS	0.186641	0.340173	NS	0.283153	0.0717932	NS
At1D1108_15320	Atu1993	At1D1609_21150	rlmB	23S rRNA (guanosine2251-2'-O)-methyltransferase	0.0123526	0.999125	NS	0.170019	0.233825	NS	0.0150016	0.919628	NS
At1D1108_15330	Atu1994	At1D1609_21160	yciA	acyl-CoA thioesterase YciA	0.0557056	0.999125	NS	0.126845	0.34626	NS	-0.21848	0.0115986	NS
At1D1108_15340	Atu1995	At1D1609_21310	NA	membrane protein	0.0857797	0.999125	NS	0.121687	0.536267	NS	0.107354	0.20233	NS
At1D1108_15360	Atu1997	At1D1609_21180	NA	sulfite reductase	-0.0396595	0.999125	NS	0.0692739	0.883467	NS	-0.42254	0.499853	NS
At1D1108_15370	Atu1998	At1D1609_21190	NA	membrane protein	0.161089	0.999125	NS	0.157252	0.249112	NS	-0.0661893	0.781837	NS
At1D1108_15380	Atu1999	At1D1609_21200	NA	3-beta hydroxysteroid dehydrogenase	0.535702	0.641016	NS	0.261331	0.284276	NS	0.269075	0.0362572	NS
At1D1108_15390	Atu2000	At1D1609_21210	NA	HxlR family transcriptional regulator	0.271738	0.999125	NS	0.141881	0.414802	NS	0.172168	0.0444191	NS
At1D1108_15410	Atu2001	At1D1609_21240	uvrB	excinuclease ABC subunit B	0.123985	0.999125	NS	0.0789612	0.528947	NS	-0.00417326	0.97358	NS
At1D1108_15420	Atu2002	At1D1609_21250	fes	enterochelin esterase	-0.0266999	0.999125	NS	-0.0374352	0.866206	NS	0.177784	0.134915	NS
At1D1108_15430	Atu2003	At1D1609_21260	NA	hypothetical protein	0.305675	0.845945	NS	0.143059	0.51549	NS	0.0571771	0.733074	NS
At1D1108_15440	Atu2004	At1D1609_21270	NA	photosystem reaction center subunit H	0.653076	0.968369	NS	-0.29374	0.322469	NS	0.325718	0.117185	NS
At1D1108_15450	Atu2005	At1D1609_21280	NA	peptidase	0.475753	0.516907	NS	-0.110394	0.456842	NS	-0.0255913	0.820276	NS
At1D1108_15460	Atu2006	At1D1609_21290	dnaJ	molecular chaperone DnaJ	-0.0929265	0.999125	NS	-0.191819	0.196045	NS	-0.117635	0.111288	NS
At1D1108_15470	Atu8168	At1D1609_21300	NA	hypothetical protein	0.204762	0.999125	NS	0.0319969	0.903409	NS	0.153828	0.0223521	NS
[truncated: 2,397 more rows]

## Sheet: C_Gonzalez-Mula_2018
LocusTag_1D1108	LocusTag_C58	Gene	Product	log2FC_1D1108	p-adj_1D1108	DEG_1D1108	log2FC_C58	p-corr_C58	DEG_C58
[truncated: 4,173 more rows]

[truncated: 1 more sheets: D_DC3000]
